# Supplementary material for: Plasmids serve as vehicles and reservoirs of type VI secretion systems
Source: ISME Commun. 2026 Mar 23;6(1):ycag069. doi: 10.1093/ismeco/ycag069 (PMC13098142; doi:10.1093/ismeco/ycag069)
Supplement: ycag069_Supplemental_Files [file ycag069_supplemental_files.zip]

Archive with 2 entries (2 files):
- renamed_4f34f_ycag069.xlsx
- renamed_6f9c2_ycag069.pdf
