# Supplementary material for: Plasmids serve as vehicles and reservoirs of type VI secretion systems
Source: ISME Commun. 2026 Mar 23;6(1):ycag069. doi: 10.1093/ismeco/ycag069 (PMC13098142; doi:10.1093/ismeco/ycag069)
Supplement: ycag069_Supplemental_Files [file ycag069_supplemental_files.zip › renamed_4f34f_ycag069.xlsx]

## Sheet: Tables1
Table S1. Bacterial chromosomes genomes used in this stdy (RS212).
GenBank Accession No.
NC_000117.1
NC_000853.1
NC_000908.2
NC_000911.1
NC_000912.1
NC_000913.3
NC_000918.1
NC_000919.1
NC_000921.1
NC_000922.1
NC_000962.3
NC_000963.1
NC_000964.3
NC_001263.1
NC_001264.1
NC_001318.1
NC_002162.1
NC_002163.1
NC_002179.2
NC_002488.3
NC_002491.1
NC_002505.1
NC_002506.1
NC_002516.2
NC_002528.1
NC_002570.2
NC_002620.2
NC_002662.1
NC_002663.1
NC_002677.1
NC_002678.2
NC_002695.2
NC_002696.2
NC_002737.2
NC_002745.2
NC_002755.2
NC_002758.2
NC_002771.1
NC_002927.3
NC_002928.3
NC_002929.2
NC_002932.3
NC_002935.2
NC_002936.3
NC_002937.3
NC_002939.5
NC_002940.2
NC_002942.5
NC_002944.2
NC_002945.4
NC_002946.2
NC_002947.4
NC_002950.2
NC_002951.2
NC_002952.2
NC_002953.3
NC_002967.9
NC_002971.4
NC_002973.6
NC_002976.3
NC_002977.6
NC_002978.6
NC_003028.3
NC_003030.1
NC_003047.1
NC_003062.2
NC_003063.2
NC_003098.1
NC_003103.1
NC_003112.2
NC_003116.1
NC_003143.1
NC_003155.5
NC_003197.2
NC_003198.1
NC_003210.1
NC_003212.1
NC_003228.3
NC_003272.1
NC_003295.1
NC_003317.1
NC_003318.1
NC_003361.3
NC_003366.1
NC_003450.3
NC_003485.1
NC_003869.1
NC_003902.1
NC_003909.8
NC_003910.7
NC_003911.12
NC_003912.7
NC_003919.1
NC_003923.1
NC_003997.3
NC_004061.1
NC_004070.1
NC_004088.1
NC_004113.1
NC_004116.1
NC_004129.6
NC_004193.1
NC_004307.2
NC_004310.3
NC_004311.2
NC_004337.2
NC_004342.2
NC_004343.2
NC_004347.2
NC_004350.2
NC_004368.1
NC_004369.1
NC_004431.1
NC_004432.1
NC_004459.3
NC_004460.2
NC_004461.1
NC_004463.1
NC_004545.1
NC_004547.2
NC_004551.1
NC_004552.2
NC_004556.1
NC_004557.1
NC_004567.2
NC_004572.3
NC_004578.1
NC_004603.1
NC_004605.1
NC_004606.1
NC_004631.1
NC_004663.1
NC_004668.1
NC_004722.1
NC_004741.1
NC_004757.1
NC_004829.2
NC_004842.2
NC_004917.1
NC_005027.1
NC_005042.1
NC_005043.1
NC_005070.1
NC_005071.1
NC_005072.1
NC_005085.1
NC_005090.1
NC_005125.1
NC_005126.1
NC_005139.1
NC_005140.1
NC_005295.2
NC_005296.1
NC_005362.1
NC_005363.1
NC_005773.3
NC_005810.1
NC_005823.1
NC_005824.1
NC_005835.1
NC_005861.2
NC_005945.1
NC_005955.1
NC_005956.1
NC_005957.1
NC_005966.1
NC_006055.1
NC_006085.1
NC_006086.1
NC_006087.1
NC_006138.1
NC_006142.1
NC_006155.1
NC_006156.1
NC_006177.1
NC_006270.3
NC_006274.1
NC_006300.1
NC_006322.1
NC_006347.1
NC_006348.1
NC_006349.2
NC_006350.1
NC_006351.1
NC_006360.1
NC_006361.1
NC_006368.1
NC_006369.1
NC_006370.1
NC_006371.1
NC_006448.1
NC_006449.1
NC_006461.1
NC_006510.1
NC_006511.1
NC_006512.1
NC_006513.1
NC_006526.2
NC_006570.2
NC_006576.1
NC_006582.1
NC_006677.1
NC_006814.3
NC_006831.1
NC_006832.1
NC_006833.1
NC_006840.2
NC_006841.2
NC_006905.1
NC_006908.1
NC_006932.1
NC_006933.1
NC_006958.1
NC_007005.1
NC_007086.1
NC_007146.2
NC_007164.1
NC_007168.1
NC_007204.1
NC_007205.1
NC_007292.1
NC_007294.1
NC_007295.1
NC_007296.2
NC_007297.2
NC_007332.1
NC_007335.2
NC_007350.1
NC_007354.1
NC_007356.1
NC_007384.1
NC_007404.1
NC_007406.1
NC_007413.1
NC_007429.1
NC_007432.1
NC_007434.1
NC_007435.1
NC_007481.1
NC_007482.1
NC_007484.1
NC_007492.2
NC_007498.2
NC_007503.1
NC_007508.1
NC_007509.1
NC_007510.1
NC_007511.1
NC_007512.1
NC_007513.1
NC_007517.1
NC_007519.1
NC_007530.2
NC_007575.1
NC_007576.1
NC_007577.1
NC_007606.1
NC_007613.1
NC_007614.1
NC_007618.1
NC_007622.1
NC_007624.1
NC_007626.1
NC_007633.1
NC_007643.1
NC_007645.1
NC_007650.1
NC_007651.1
NC_007677.1
NC_007705.1
NC_007712.1
NC_007716.1
NC_007722.1
NC_007759.1
NC_007760.1
NC_007761.1
NC_007775.1
NC_007776.1
NC_007777.1
NC_007778.1
NC_007779.1
NC_007793.1
NC_007794.1
NC_007795.1
NC_007797.1
NC_007798.1
NC_007799.1
NC_007802.1
NC_007880.1
NC_007899.1
NC_007907.1
NC_007908.1
NC_007912.1
NC_007929.1
NC_007940.1
NC_007946.1
NC_007947.1
NC_007948.1
NC_007951.1
NC_007952.1
NC_007953.1
NC_007954.1
NC_007963.1
NC_007964.1
NC_007969.1
NC_007973.1
NC_008009.1
NC_008011.1
NC_008021.1
NC_008022.1
NC_008024.1
NC_008025.1
NC_008027.1
NC_008044.1
NC_008048.1
NC_008054.1
NC_008086.1
NC_008095.1
NC_008148.1
NC_008149.1
NC_008150.1
NC_008209.1
NC_008229.1
NC_008245.1
NC_008253.1
NC_008255.1
NC_008258.1
NC_008260.1
NC_008261.1
NC_008262.1
NC_008268.1
NC_008278.1
NC_008313.1
NC_008314.1
NC_008319.1
NC_008321.1
NC_008340.1
NC_008343.2
NC_008344.1
NC_008345.1
NC_008346.1
NC_008347.1
NC_008358.1
NC_008369.1
NC_008380.1
NC_008390.1
NC_008391.1
NC_008392.1
NC_008463.1
NC_008497.1
NC_008512.1
NC_008513.1
NC_008525.1
NC_008526.1
NC_008527.1
NC_008528.1
NC_008529.1
NC_008530.1
NC_008531.1
NC_008532.1
NC_008533.2
NC_008541.1
NC_008542.1
NC_008543.1
NC_008544.1
NC_008554.1
NC_008555.1
NC_008570.1
NC_008571.1
NC_008576.1
NC_008577.1
NC_008578.1
NC_008593.1
NC_008595.1
NC_008596.1
NC_008599.1
NC_008600.1
NC_008601.1
NC_008609.1
NC_008610.1
NC_008611.1
NC_008618.1
NC_008639.1
NC_008686.1
NC_008687.1
NC_008699.1
NC_008700.1
NC_008702.1
NC_008709.1
NC_008710.1
NC_008711.1
NC_008726.1
NC_008740.1
NC_008750.1
NC_008751.1
NC_008752.1
NC_008767.1
NC_008769.1
NC_008781.1
NC_008783.1
NC_008784.1
NC_008785.1
NC_008786.1
NC_008787.1
NC_008789.1
NC_008800.1
NC_008816.1
NC_008817.1
NC_008819.1
NC_008820.1
NC_008825.1
NC_008835.1
NC_008836.1
NC_009004.1
NC_009009.1
NC_009012.1
NC_009052.1
NC_009053.1
NC_009074.1
NC_009075.1
NC_009076.1
NC_009078.1
NC_009079.1
NC_009080.1
NC_009089.1
NC_009091.1
NC_009092.1
NC_009142.1
NC_009253.1
NC_009257.1
NC_009328.1
NC_009332.1
NC_009342.1
NC_009348.1
NC_009379.1
NC_009380.1
NC_009381.1
NC_009434.1
NC_009437.1
NC_009441.1
NC_009445.1
NC_009446.1
NC_009456.1
NC_009457.1
NC_009465.1
NC_009480.1
NC_009483.1
NC_009484.1
NC_009485.1
NC_009486.1
NC_009487.1
NC_009488.1
NC_009494.2
NC_009495.1
NC_009497.1
NC_009504.1
NC_009505.1
NC_009513.1
NC_009523.1
NC_009525.1
NC_009565.1
NC_009613.3
NC_009614.1
NC_009615.1
NC_009616.1
NC_009617.1
NC_009633.1
NC_009636.1
NC_009641.1
NC_009648.1
NC_009656.1
NC_009659.1
NC_009662.1
NC_009663.1
NC_009664.2
NC_009665.1
NC_009667.1
NC_009668.1
NC_009674.1
NC_009675.1
NC_009697.1
NC_009698.1
NC_009699.1
NC_009706.1
NC_009708.1
NC_009714.1
NC_009715.2
NC_009718.1
NC_009719.1
NC_009725.2
NC_009727.1
NC_009749.1
NC_009767.1
NC_009778.1
NC_009782.1
NC_009783.1
NC_009784.1
NC_009785.1
NC_009792.1
NC_009800.1
NC_009801.1
NC_009802.2
NC_009828.1
NC_009831.1
NC_009839.1
NC_009840.1
NC_009848.4
NC_009850.1
NC_009879.1
NC_009881.1
NC_009882.1
NC_009883.1
NC_009900.1
NC_009901.1
NC_009922.1
NC_009925.1
NC_009937.1
NC_009943.1
NC_009952.1
NC_009997.1
NC_010001.1
NC_010002.1
NC_010003.1
NC_010067.1
NC_010079.1
NC_010080.1
NC_010084.1
NC_010086.1
NC_010087.1
NC_010102.1
NC_010103.1
NC_010104.1
NC_010117.1
NC_010120.1
NC_010125.1
NC_010159.1
NC_010161.1
NC_010162.1
NC_010163.1
NC_010167.1
NC_010168.1
NC_010169.1
NC_010170.1
NC_010172.1
NC_010175.1
NC_010184.1
NC_010263.3
NC_010278.1
NC_010280.2
NC_010287.1
NC_010296.1
NC_010320.1
NC_010321.1
NC_010322.1
NC_010334.1
NC_010337.2
NC_010376.1
NC_010380.1
NC_010397.1
NC_010407.1
NC_010410.1
NC_010424.1
NC_010468.1
NC_010471.1
NC_010473.1
NC_010475.1
NC_010483.1
NC_010498.1
NC_010503.1
NC_010505.1
NC_010506.1
NC_010508.1
NC_010512.1
NC_010513.1
NC_010515.1
NC_010516.1
NC_010520.1
NC_010524.1
NC_010545.1
NC_010546.1
NC_010547.1
NC_010551.1
NC_010552.1
NC_010554.1
NC_010556.1
NC_010557.1
NC_010571.1
NC_010572.1
NC_010577.1
NC_010581.1
NC_010582.1
NC_010602.1
NC_010609.1
NC_010610.1
NC_010611.1
NC_010612.1
NC_010617.1
NC_010622.1
NC_010623.1
NC_010628.1
NC_010644.1
NC_010645.1
NC_010655.1
NC_010658.1
NC_010674.1
NC_010676.1
NC_010681.1
NC_010688.1
NC_010694.1
NC_010698.2
NC_010717.2
NC_010718.1
NC_010723.1
NC_010725.1
NC_010729.1
NC_010740.1
NC_010742.1
NC_010793.1
NC_010794.1
NC_010801.1
NC_010803.1
NC_010804.1
NC_010805.1
NC_010814.1
NC_010816.1
NC_010830.1
NC_010842.1
NC_010843.1
NC_010845.1
NC_010939.1
NC_010943.1
NC_010994.1
NC_010995.1
NC_010999.1
NC_011000.1
NC_011001.1
NC_011002.1
NC_011004.1
NC_011025.1
NC_011026.1
NC_011027.1
NC_011035.1
NC_011047.1
NC_011059.1
NC_011060.1
NC_011071.1
NC_011072.1
NC_011080.1
NC_011083.1
NC_011094.1
NC_011134.1
NC_011138.3
NC_011144.1
NC_011145.1
NC_011146.1
NC_011147.1
NC_011149.1
NC_011205.1
NC_011206.1
NC_011244.1
NC_011274.1
NC_011283.1
NC_011294.1
NC_011295.1
NC_011296.1
NC_011297.1
NC_011312.1
NC_011313.1
NC_011333.1
NC_011353.1
NC_011365.1
NC_011369.1
NC_011374.1
NC_011375.1
NC_011386.1
NC_011415.1
NC_011420.2
NC_011498.1
NC_011527.1
NC_011528.1
NC_011566.1
NC_011567.1
NC_011586.2
NC_011593.1
NC_011601.1
NC_011653.1
NC_011658.1
NC_011660.1
NC_011661.1
NC_011662.2
NC_011663.1
NC_011666.1
NC_011725.1
NC_011726.1
NC_011728.1
NC_011729.1
NC_011740.1
NC_011741.1
NC_011742.1
NC_011744.2
NC_011748.1
NC_011750.1
NC_011753.2
NC_011757.1
NC_011761.1
NC_011768.1
NC_011770.1
NC_011772.1
NC_011773.1
NC_011830.1
NC_011831.1
NC_011833.1
NC_011834.1
NC_011835.1
NC_011837.1
NC_011852.1
NC_011886.1
NC_011891.1
NC_011894.1
NC_011898.1
NC_011899.1
NC_011900.1
NC_011901.1
NC_011916.1
NC_011958.1
NC_011959.1
NC_011963.1
NC_011969.1
NC_011978.1
NC_011979.1
NC_011983.1
NC_011985.1
NC_011988.1
NC_011989.1
NC_011993.1
NC_011999.1
NC_012004.1
NC_012026.1
NC_012034.1
NC_012039.1
NC_012108.1
NC_012115.1
NC_012121.1
NC_012125.1
NC_012207.1
NC_012214.1
NC_012225.1
NC_012416.1
NC_012438.1
NC_012440.1
NC_012441.1
NC_012442.1
NC_012466.1
NC_012467.1
NC_012468.1
NC_012469.1
NC_012470.1
NC_012471.1
NC_012472.1
NC_012483.1
NC_012488.1
NC_012489.1
NC_012490.1
NC_012491.1
NC_012522.1
NC_012526.1
NC_012559.1
NC_012560.1
NC_012563.1
NC_012578.1
NC_012580.1
NC_012581.1
NC_012582.1
NC_012583.1
NC_012590.1
NC_012633.1
NC_012658.1
NC_012659.1
NC_012660.1
NC_012667.1
NC_012668.1
NC_012669.1
NC_012673.1
NC_012686.1
NC_012687.1
NC_012691.1
NC_012704.1
NC_012721.2
NC_012724.2
NC_012730.1
NC_012731.1
NC_012759.1
NC_012778.1
NC_012779.2
NC_012785.1
NC_012796.1
NC_012803.1
NC_012808.1
NC_012814.1
NC_012815.1
NC_012846.1
NC_012850.1
NC_012880.1
NC_012881.1
NC_012891.1
NC_012892.2
NC_012912.1
NC_012913.1
NC_012917.1
NC_012924.1
NC_012925.1
NC_012926.1
NC_012943.1
NC_012947.1
NC_012962.1
NC_012967.1
NC_012968.1
NC_012969.1
NC_012971.2
NC_012973.1
NC_012982.1
NC_012984.1
NC_012985.3
NC_012988.1
NC_012997.1
NC_013008.1
NC_013009.1
NC_013016.1
NC_013037.1
NC_013061.1
NC_013093.1
NC_013118.1
NC_013119.1
NC_013124.1
NC_013131.1
NC_013132.1
NC_013159.1
NC_013162.1
NC_013165.1
NC_013166.1
NC_013169.1
NC_013170.1
NC_013171.1
NC_013172.1
NC_013173.1
NC_013174.1
NC_013192.1
NC_013198.1
NC_013199.1
NC_013203.1
NC_013204.1
NC_013205.1
NC_013209.1
NC_013216.1
NC_013222.1
NC_013223.1
NC_013235.1
NC_013315.1
NC_013353.1
NC_013355.1
NC_013361.1
NC_013364.1
NC_013385.1
NC_013406.1
NC_013410.1
NC_013416.2
NC_013418.2
NC_013421.1
NC_013422.1
NC_013440.1
NC_013441.1
NC_013446.2
NC_013450.1
NC_013454.1
NC_013456.1
NC_013457.1
NC_013501.1
NC_013504.1
NC_013508.1
NC_013510.1
NC_013511.1
NC_013512.1
NC_013515.1
NC_013517.1
NC_013520.1
NC_013521.1
NC_013522.1
NC_013523.1
NC_013524.1
NC_013525.1
NC_013526.1
NC_013530.1
NC_013532.1
NC_013552.1
NC_013592.1
NC_013595.1
NC_013642.1
NC_013654.1
NC_013656.1
NC_013714.1
NC_013715.1
NC_013716.1
NC_013720.1
NC_013721.1
NC_013722.1
NC_013729.1
NC_013739.1
NC_013740.1
NC_013757.1
NC_013766.2
NC_013768.1
NC_013771.1
NC_013791.2
NC_013798.1
NC_013799.1
NC_013850.1
NC_013851.1
NC_013853.1
NC_013854.1
NC_013861.1
NC_013889.1
NC_013891.1
NC_013892.1
NC_013893.1
NC_013894.1
NC_013895.2
NC_013921.1
NC_013928.1
NC_013929.1
NC_013939.1
NC_013941.1
NC_013943.1
NC_013946.1
NC_013947.1
NC_013948.1
NC_013949.1
NC_013956.2
NC_013959.1
NC_013960.1
NC_013961.1
NC_013971.1
NC_014006.1
NC_014008.1
NC_014010.1
NC_014011.1
NC_014012.1
NC_014013.1
NC_014014.1
NC_014019.1
NC_014029.1
NC_014032.1
NC_014033.1
NC_014034.1
NC_014039.1
NC_014041.1
NC_014098.1
NC_014100.1
NC_014103.1
NC_014109.1
NC_014117.1
NC_014118.1
NC_014119.1
NC_014121.1
NC_014125.1
NC_014136.1
NC_014147.1
NC_014148.1
NC_014150.1
NC_014151.1
NC_014152.1
NC_014158.1
NC_014165.1
NC_014166.1
NC_014168.1
NC_014169.1
NC_014171.1
NC_014206.1
NC_014207.1
NC_014209.1
NC_014210.1
NC_014211.1
NC_014212.1
NC_014215.1
NC_014216.1
NC_014217.1
NC_014218.1
NC_014219.1
NC_014220.1
NC_014221.1
NC_014225.1
NC_014230.1
NC_014246.1
NC_014248.1
NC_014251.1
NC_014256.1
NC_014259.1
NC_014306.1
NC_014311.1
NC_014313.1
NC_014315.1
NC_014318.1
NC_014319.1
NC_014323.1
NC_014328.1
NC_014329.2
NC_014330.1
NC_014334.2
NC_014335.1
NC_014363.1
NC_014364.1
NC_014365.1
NC_014370.1
NC_014371.1
NC_014375.1
NC_014376.1
NC_014377.1
NC_014378.1
NC_014387.1
NC_014388.1
NC_014391.1
NC_014392.1
NC_014393.1
NC_014394.1
NC_014410.1
NC_014414.1
NC_014448.1
NC_014472.1
NC_014479.1
NC_014483.2
NC_014484.1
NC_014494.1
NC_014498.1
NC_014500.1
NC_014501.1
NC_014506.1
NC_014532.2
NC_014541.1
NC_014550.1
NC_014551.1
NC_014552.1
NC_014554.1
NC_014555.1
NC_014560.1
NC_014562.1
NC_014614.1
NC_014616.1
NC_014618.1
NC_014622.2
NC_014623.1
NC_014624.2
NC_014625.1
NC_014632.1
NC_014638.1
NC_014639.1
NC_014640.1
NC_014643.1
NC_014644.1
NC_014652.1
NC_014654.1
NC_014655.1
NC_014656.1
NC_014657.1
NC_014659.1
NC_014664.1
NC_014666.1
NC_014720.1
NC_014721.1
NC_014722.1
NC_014727.1
NC_014733.1
NC_014734.1
NC_014738.1
NC_014751.1
NC_014752.1
NC_014758.1
NC_014759.1
NC_014760.1
NC_014761.1
NC_014762.1
NC_014774.1
NC_014800.1
NC_014803.1
NC_014810.2
NC_014814.1
NC_014815.1
NC_014816.1
NC_014817.1
NC_014828.1
NC_014829.1
NC_014830.1
NC_014831.1
NC_014833.1
NC_014836.1
NC_014837.1
NC_014844.1
NC_014909.2
NC_014910.1
NC_014915.1
NC_014920.1
NC_014921.1
NC_014922.1
NC_014923.1
NC_014924.1
NC_014925.1
NC_014926.1
NC_014931.1
NC_014932.1
NC_014933.1
NC_014934.1
NC_014935.1
NC_014958.1
NC_014960.1
NC_014962.1
NC_014963.1
NC_014964.1
NC_014965.1
NC_014966.1
NC_014970.1
NC_014972.1
NC_014974.1
NC_014976.1
NC_015052.1
NC_015061.1
NC_015064.1
NC_015067.1
NC_015125.1
NC_015138.1
NC_015144.1
NC_015145.1
NC_015152.1
NC_015153.1
NC_015155.1
NC_015160.1
NC_015161.1
NC_015164.1
NC_015167.1
NC_015172.1
NC_015174.1
NC_015177.1
NC_015183.1
NC_015185.1
NC_015186.1
NC_015214.1
NC_015215.1
NC_015224.1
NC_015259.1
NC_015275.1
NC_015276.1
NC_015278.1
NC_015291.1
NC_015311.1
NC_015318.1
NC_015321.1
NC_015376.1
NC_015379.1
NC_015380.1
NC_015381.1
NC_015385.1
NC_015387.1
NC_015388.1
NC_015389.1
NC_015391.1
NC_015408.1
NC_015410.1
NC_015422.1
NC_015424.1
NC_015425.1
NC_015428.1
NC_015431.1
NC_015433.1
NC_015434.1
NC_015436.1
NC_015437.1
NC_015458.1
NC_015460.1
NC_015470.1
NC_015496.1
NC_015499.1
NC_015500.1
NC_015501.1
NC_015508.1
NC_015510.1
NC_015514.1
NC_015519.1
NC_015520.1
NC_015554.1
NC_015555.1
NC_015556.1
NC_015557.1
NC_015559.1
NC_015563.1
NC_015564.1
NC_015565.1
NC_015566.1
NC_015567.1
NC_015571.1
NC_015572.1
NC_015576.1
NC_015577.1
NC_015578.1
NC_015580.1
NC_015581.1
NC_015587.1
NC_015588.1
NC_015589.1
NC_015590.1
NC_015591.1
NC_015593.1
NC_015594.1
NC_015596.1
NC_015600.1
NC_015601.1
NC_015602.1
NC_015633.1
NC_015634.1
NC_015635.1
NC_015637.1
NC_015638.1
NC_015656.1
NC_015660.1
NC_015663.1
NC_015671.1
NC_015672.1
NC_015673.1
NC_015675.1
NC_015677.1
NC_015678.1
NC_015681.1
NC_015682.1
NC_015683.1
NC_015684.1
NC_015687.1
NC_015690.1
NC_015696.1
NC_015697.1
NC_015702.1
NC_015703.1
NC_015707.1
NC_015709.1
NC_015711.1
NC_015713.1
NC_015714.1
NC_015717.1
NC_015722.1
NC_015723.1
NC_015725.1
NC_015726.1
NC_015730.1
NC_015732.1
NC_015733.1
NC_015734.1
NC_015735.1
NC_015737.1
NC_015738.1
NC_015740.1
NC_015744.1
NC_015758.1
NC_015759.1
NC_015760.1
NC_015761.1
NC_015844.1
NC_015846.1
NC_015848.1
NC_015850.1
NC_015856.1
NC_015857.1
NC_015858.1
NC_015859.1
NC_015866.1
NC_015875.1
NC_015913.1
NC_015914.1
NC_015921.1
NC_015930.1
NC_015942.1
NC_015945.1
NC_015946.1
NC_015947.1
NC_015949.1
NC_015953.1
NC_015957.1
NC_015958.1
NC_015964.1
NC_015966.1
NC_015968.1
NC_015975.1
NC_015976.1
NC_015977.1
NC_015978.1
NC_016001.1
NC_016002.1
NC_016010.1
NC_016011.1
NC_016012.1
NC_016023.1
NC_016024.1
NC_016025.1
NC_016026.1
NC_016027.1
NC_016041.1
NC_016043.1
NC_016047.1
NC_016050.1
NC_016052.1
NC_016077.1
NC_016078.1
NC_016109.1
NC_016111.1
NC_016112.1
NC_016146.1
NC_016147.2
NC_016148.1
NC_016445.1
NC_016446.1
NC_016510.2
NC_016511.1
NC_016512.1
NC_016514.1
NC_016516.1
NC_016582.1
NC_016584.1
NC_016593.1
NC_016599.1
NC_016602.1
NC_016603.1
NC_016604.1
NC_016605.1
NC_016609.1
NC_016610.1
NC_016612.1
NC_016613.1
NC_016614.1
NC_016616.1
NC_016620.1
NC_016621.1
NC_016622.1
NC_016627.1
NC_016628.1
NC_016629.1
NC_016630.1
NC_016631.1
NC_016633.1
NC_016638.1
NC_016639.1
NC_016641.1
NC_016745.1
NC_016751.1
NC_016768.1
NC_016771.1
NC_016775.1
NC_016776.1
NC_016777.1
NC_016778.1
NC_016779.1
NC_016781.1
NC_016782.1
NC_016783.1
NC_016784.1
NC_016785.1
NC_016786.1
NC_016787.1
NC_016788.1
NC_016789.1
NC_016790.1
NC_016791.1
NC_016795.1
NC_016796.1
NC_016797.1
NC_016798.1
NC_016799.1
NC_016800.1
NC_016801.1
NC_016802.1
NC_016803.1
NC_016804.1
NC_016805.3
NC_016807.1
NC_016808.1
NC_016809.1
NC_016810.1
NC_016811.1
NC_016816.1
NC_016822.1
NC_016826.1
NC_016829.1
NC_016830.1
NC_016832.1
NC_016845.1
NC_016854.1
NC_016856.1
NC_016857.1
NC_016863.1
NC_016887.1
NC_016893.1
NC_016894.1
NC_016901.1
NC_016906.1
NC_016908.1
NC_016909.1
NC_016912.1
NC_016913.1
NC_016914.1
NC_016915.1
NC_016928.2
NC_016929.1
NC_016930.1
NC_016932.2
NC_016933.2
NC_016935.1
NC_016937.2
NC_016938.1
NC_016940.1
NC_016941.1
NC_016943.1
NC_016944.1
NC_016945.1
NC_016946.1
NC_016947.1
NC_016948.1
NC_017025.1
NC_017027.1
NC_017028.1
NC_017030.1
NC_017031.1
NC_017033.1
NC_017038.1
NC_017039.1
NC_017040.1
NC_017042.1
NC_017043.1
NC_017044.1
NC_017045.1
NC_017046.1
NC_017047.1
NC_017048.1
NC_017049.1
NC_017050.1
NC_017052.1
NC_017053.1
NC_017056.1
NC_017057.1
NC_017058.1
NC_017059.1
NC_017061.1
NC_017062.1
NC_017063.1
NC_017065.1
NC_017066.1
NC_017067.1
NC_017068.1
NC_017075.1
NC_017079.1
NC_017080.1
NC_017082.1
NC_017093.1
NC_017094.1
NC_017095.1
NC_017096.1
NC_017098.1
NC_017100.1
NC_017108.1
NC_017111.1
NC_017121.1
NC_017125.1
NC_017138.1
NC_017146.1
NC_017150.1
NC_017154.1
NC_017161.1
NC_017162.1
NC_017167.1
NC_017168.1
NC_017171.2
NC_017173.1
NC_017174.1
NC_017178.1
NC_017179.1
NC_017186.1
NC_017187.1
NC_017188.1
NC_017190.1
NC_017191.1
NC_017195.1
NC_017196.2
NC_017208.1
NC_017214.2
NC_017215.1
NC_017216.2
NC_017217.1
NC_017218.1
NC_017219.1
NC_017221.1
NC_017223.1
NC_017238.1
NC_017243.1
NC_017244.1
NC_017245.1
NC_017246.1
NC_017247.1
NC_017248.1
NC_017249.1
NC_017250.1
NC_017251.1
NC_017253.1
NC_017256.1
NC_017259.1
NC_017262.1
NC_017265.1
NC_017267.2
NC_017271.1
NC_017272.1
NC_017277.1
NC_017278.1
NC_017279.1
NC_017280.1
NC_017281.1
NC_017283.1
NC_017285.1
NC_017287.1
NC_017289.1
NC_017290.1
NC_017291.1
NC_017292.1
NC_017294.1
NC_017295.1
NC_017299.1
NC_017300.2
NC_017301.2
NC_017303.3
NC_017304.1
NC_017305.1
NC_017306.1
NC_017307.3
NC_017309.1
NC_017310.1
NC_017312.1
NC_017316.1
NC_017317.1
NC_017322.1
NC_017325.1
NC_017328.1
NC_017331.1
NC_017333.1
NC_017337.1
NC_017338.1
NC_017340.1
NC_017341.1
NC_017342.1
NC_017343.1
NC_017347.1
NC_017349.1
NC_017351.1
NC_017353.1
NC_017354.1
NC_017355.1
NC_017358.1
NC_017359.1
NC_017360.1
NC_017361.1
NC_017362.1
NC_017365.1
NC_017366.1
NC_017367.1
NC_017368.1
NC_017371.1
NC_017372.1
NC_017375.1
NC_017376.1
NC_017378.1
NC_017379.1
NC_017382.1
NC_017384.1
NC_017403.1
NC_017418.1
NC_017429.1
NC_017430.1
NC_017431.1
NC_017432.1
NC_017434.1
NC_017436.1
NC_017437.1
NC_017439.1
NC_017440.1
NC_017441.1
NC_017445.1
NC_017448.1
NC_017449.1
NC_017450.1
NC_017451.1
NC_017452.1
NC_017453.1
NC_017454.1
NC_017455.1
NC_017456.1
NC_017462.1
NC_017463.1
NC_017464.1
NC_017467.1
NC_017470.1
NC_017473.1
NC_017474.1
NC_017477.1
NC_017481.1
NC_017482.1
NC_017486.1
NC_017490.1
NC_017491.1
NC_017492.1
NC_017501.1
NC_017502.1
NC_017503.1
NC_017505.1
NC_017506.1
NC_017509.1
NC_017512.1
NC_017513.1
NC_017514.1
NC_017515.1
NC_017516.1
NC_017517.1
NC_017518.1
NC_017519.1
NC_017522.1
NC_017524.1
NC_017529.1
NC_017530.1
NC_017531.2
NC_017532.1
NC_017534.1
NC_017535.1
NC_017537.1
NC_017538.1
NC_017540.1
NC_017542.1
NC_017544.1
NC_017545.1
NC_017546.1
NC_017547.1
NC_017548.1
NC_017549.1
NC_017550.1
NC_017551.1
NC_017552.1
NC_017554.1
NC_017560.1
NC_017563.1
NC_017564.1
NC_017568.1
NC_017569.1
NC_017571.1
NC_017573.1
NC_017574.1
NC_017576.1
NC_017579.1
NC_017581.1
NC_017582.1
NC_017583.1
NC_017584.1
NC_017586.1
NC_017587.1
NC_017591.1
NC_017592.1
NC_017593.1
NC_017594.1
NC_017595.1
NC_017596.1
NC_017617.1
NC_017618.1
NC_017619.1
NC_017620.1
NC_017621.1
NC_017622.1
NC_017623.1
NC_017625.1
NC_017626.1
NC_017628.1
NC_017631.1
NC_017632.1
NC_017633.1
NC_017634.1
NC_017635.1
NC_017638.1
NC_017641.1
NC_017646.1
NC_017651.1
NC_017652.1
NC_017656.1
NC_017660.1
NC_017664.1
NC_017668.1
NC_017671.1
NC_017672.3
NC_017717.1
NC_017728.1
NC_017729.1
NC_017730.4
NC_017731.1
NC_017733.1
NC_017735.1
NC_017737.1
NC_017739.1
NC_017740.1
NC_017741.1
NC_017742.1
NC_017743.1
NC_017761.1
NC_017763.1
NC_017764.1
NC_017765.1
NC_017768.1
NC_017769.2
NC_017770.1
NC_017790.1
NC_017803.1
NC_017831.1
NC_017832.1
NC_017834.1
NC_017845.1
NC_017846.2
NC_017847.1
NC_017856.1
NC_017857.3
NC_017860.1
NC_017861.1
NC_017866.1
NC_017867.1
NC_017904.1
NC_017905.1
NC_017906.1
NC_017909.1
NC_017910.1
NC_017911.1
NC_017912.1
NC_017920.1
NC_017921.1
NC_017922.1
NC_017924.1
NC_017927.1
NC_017933.1
NC_017934.1
NC_017945.3
NC_017949.1
NC_017950.1
NC_017951.1
NC_017952.1
NC_017953.1
NC_017955.1
NC_017956.1
NC_017960.1
NC_017964.1
NC_017986.1
NC_017992.1
NC_017999.1
NC_018002.1
NC_018010.1
NC_018011.1
NC_018012.1
NC_018013.1
NC_018014.1
NC_018016.1
NC_018017.1
NC_018018.1
NC_018019.3
NC_018020.1
NC_018024.1
NC_018025.1
NC_018027.1
NC_018028.1
NC_018065.1
NC_018068.1
NC_018073.1
NC_018077.1
NC_018078.1
NC_018079.1
NC_018080.1
NC_018081.1
NC_018089.1
NC_018101.1
NC_018106.1
NC_018108.1
NC_018139.1
NC_018140.1
NC_018142.1
NC_018143.2
NC_018145.1
NC_018149.1
NC_018150.2
NC_018177.1
NC_018178.1
NC_018219.1
NC_018220.1
NC_018221.1
NC_018266.1
NC_018267.1
NC_018268.1
NC_018286.1
NC_018289.1
NC_018290.1
NC_018405.1
NC_018406.1
NC_018407.1
NC_018408.1
NC_018409.1
NC_018410.1
NC_018411.1
NC_018412.1
NC_018413.1
NC_018414.1
NC_018415.1
NC_018416.1
NC_018417.1
NC_018418.1
NC_018419.1
NC_018420.1
NC_018485.1
NC_018491.1
NC_018495.1
NC_018496.1
NC_018497.1
NC_018498.1
NC_018500.1
NC_018507.1
NC_018508.1
NC_018515.1
NC_018518.1
NC_018520.1
NC_018521.1
NC_018522.1
NC_018524.1
NC_018525.1
NC_018526.1
NC_018527.1
NC_018528.1
NC_018529.1
NC_018533.1
NC_018581.1
NC_018584.1
NC_018585.1
NC_018586.1
NC_018587.1
NC_018588.1
NC_018589.1
NC_018590.1
NC_018592.1
NC_018593.1
NC_018594.1
NC_018605.1
NC_018607.1
NC_018608.1
NC_018609.1
NC_018610.1
NC_018612.1
NC_018618.1
NC_018620.1
NC_018622.1
NC_018623.1
NC_018624.1
NC_018626.1
NC_018627.1
NC_018630.1
NC_018631.1
NC_018632.1
NC_018641.1
NC_018642.1
NC_018645.1
NC_018646.1
NC_018648.1
NC_018649.1
NC_018650.1
NC_018658.1
NC_018661.1
NC_018664.1
NC_018665.1
NC_018672.1
NC_018673.1
NC_018676.1
NC_018677.1
NC_018678.1
NC_018679.1
NC_018681.1
NC_018691.1
NC_018692.1
NC_018693.1
NC_018695.1
NC_018697.1
NC_018700.1
NC_018704.1
NC_018706.1
NC_018707.1
NC_018708.1
NC_018709.4
NC_018712.1
NC_018720.1
NC_018721.1
NC_018828.1
NC_018829.1
NC_018866.1
NC_018867.1
NC_018868.3
NC_018870.1
NC_018877.1
NC_018887.1
NC_018936.1
NC_018937.1
NC_018938.1
NC_018939.1
NC_019042.1
NC_019382.1
NC_019386.1
NC_019393.1
NC_019395.1
NC_019396.1
NC_019425.2
NC_019427.1
NC_019435.1
NC_019439.1
NC_019551.1
NC_019552.1
NC_019556.1
NC_019560.1
NC_019563.1
NC_019566.1
NC_019567.1
NC_019670.1
NC_019673.1
NC_019675.1
NC_019676.1
NC_019678.1
NC_019680.1
NC_019682.1
NC_019683.1
NC_019684.1
NC_019689.1
NC_019693.1
NC_019695.1
NC_019701.1
NC_019702.1
NC_019703.1
NC_019729.1
NC_019738.1
NC_019745.1
NC_019748.1
NC_019751.1
NC_019753.1
NC_019770.1
NC_019771.1
NC_019776.1
NC_019779.1
NC_019780.1
NC_019793.1
NC_019814.1
NC_019815.1
NC_019842.1
NC_019845.2
NC_019892.1
NC_019896.1
NC_019897.1
NC_019902.2
NC_019903.1
NC_019904.1
NC_019905.1
NC_019907.1
NC_019908.1
NC_019936.1
NC_019940.1
NC_019949.1
NC_019954.2
NC_019955.1
NC_019960.1
NC_019966.1
NC_019968.1
NC_019970.1
NC_019971.1
NC_019973.1
NC_019978.1
NC_020059.1
NC_020064.1
NC_020075.1
NC_020076.2
NC_020089.1
NC_020125.1
NC_020126.1
NC_020127.1
NC_020133.1
NC_020134.1
NC_020156.1
NC_020163.1
NC_020181.1
NC_020195.1
NC_020207.1
NC_020209.1
NC_020210.1
NC_020211.1
NC_020229.1
NC_020230.1
NC_020238.1
NC_020244.1
NC_020245.2
[truncated: 27,163 more rows]

## Sheet: TableS2
Table S2. Bacterial plasmid genomes used in this study (RS212).
GenBank Accession No.	Final dataset
NZ_CP050094.1	Yes
NZ_CP012168.1	Yes
NZ_CP049360.1	Yes
NZ_CP040888.1	Yes
NZ_MT039180.1	Yes
NZ_AP018729.1	Yes
NZ_MT499885.1	Yes
NZ_CP084009.1	Yes
NZ_CP050548.1	Yes
NC_024960.1	Yes
NZ_CP022670.1	Yes
NZ_CP037836.1	Yes
NZ_CP003997.1	Yes
NZ_LR131958.1	Yes
NZ_LR135343.1	Yes
NZ_CP015275.1	Yes
NC_005570.1	Yes
NZ_CP068303.1	Yes
NZ_CP028476.1	Yes
NZ_CP022349.1	Yes
NZ_CP050729.1	Yes
NZ_CP075279.1	Yes
NZ_MH067970.1	Yes
NC_010936.1	Yes
NZ_CP091591.1	Yes
NZ_CP043819.1	Yes
NZ_CP066527.1	Yes
NZ_CP088992.1	Yes
NZ_CP026527.1	Yes
NZ_CP034755.1	Yes
NZ_CP028042.1	Yes
NZ_CP018476.1	Yes
NZ_CP027421.1	Yes
NZ_CP091645.1	Yes
NZ_CP037305.1	Yes
NZ_CP033130.1	Yes
NC_018022.1	Yes
NZ_CP085071.1	Yes
NZ_CP095658.1	Yes
NZ_CP072256.1	Yes
NZ_CP063857.1	Yes
NC_017811.1	Yes
NZ_CP040632.1	Yes
NZ_CP020610.1	Yes
NZ_CP083046.1	Yes
NZ_CP073263.1	Yes
NZ_CP067430.1	Yes
NZ_CP010244.1	Yes
NZ_MK973085.1	Yes
NZ_CP024427.1	Yes
NZ_CP018618.1	Yes
NZ_CP044512.1	Yes
NZ_CP005961.1	Yes
NZ_LT985226.1	Yes
NZ_CP018342.1	Yes
NZ_CP061746.1	Yes
NZ_CP031840.1	Yes
NZ_CP082982.1	Yes
NZ_CP045259.1	Yes
NZ_OW970458.1	Yes
NZ_CP045462.1	Yes
NZ_CP095778.1	Yes
NZ_CP093049.1	Yes
NZ_CP040866.1	Yes
NZ_CP065646.1	Yes
NZ_CP064439.1	Yes
NZ_CP026237.1	Yes
NZ_CP040310.1	Yes
NZ_CP066738.1	Yes
NZ_CP056130.1	Yes
NZ_AB931111.1	Yes
NZ_LT821324.1	Yes
NC_011352.1	Yes
NZ_CP073868.1	Yes
NZ_KT693144.1	Yes
NZ_CP008843.1	Yes
NZ_LC511658.1	Yes
NZ_CP063001.1	Yes
NZ_CP044667.1	Yes
NZ_CP042139.1	Yes
NZ_CP013541.1	Yes
NZ_CP046953.1	Yes
NZ_CP030831.1	Yes
NZ_CP083870.1	Yes
NZ_CP058198.1	Yes
NC_010857.1	Yes
NZ_CP067766.1	Yes
NZ_CP029728.1	Yes
NZ_CP062793.1	Yes
NZ_CP068836.1	Yes
NZ_MK413719.1	Yes
NZ_CP019908.1	Yes
NZ_CP084814.1	Yes
NC_002115.1	Yes
NZ_CP093838.1	Yes
NZ_CP017451.1	Yes
NZ_CP014217.1	Yes
NZ_CP097641.1	Yes
NZ_CP058310.1	Yes
NZ_CP091303.1	Yes
NZ_LR890720.1	Yes
NZ_CP054036.1	Yes
NZ_CP022660.1	Yes
NZ_AP025027.1	Yes
NC_008053.1	Yes
NZ_CP017929.1	Yes
NC_025023.1	Yes
NZ_CP035967.1	Yes
NZ_CP022826.1	Yes
NZ_CP025904.1	Yes
NC_009472.1	Yes
NZ_CP055603.1	Yes
NZ_CP028100.1	Yes
NZ_CP016088.1	Yes
NZ_CP090918.1	Yes
NZ_MG825375.1	Yes
NZ_AP018675.1	Yes
NZ_CP005087.1	Yes
NZ_CP024291.1	Yes
NZ_OU015348.1	Yes
NZ_AP019787.1	Yes
NC_020910.1	Yes
NZ_AP014654.1	Yes
NZ_CP018905.1	Yes
NZ_CP083733.1	Yes
NZ_AP025775.1	Yes
NZ_CP024348.1	Yes
NZ_CP027121.1	Yes
NZ_CP085408.1	Yes
NZ_CP010378.1	Yes
NZ_MT920905.1	Yes
NZ_CP022225.1	Yes
NZ_CP016740.1	Yes
NZ_CP073870.1	Yes
NZ_CP019926.1	Yes
NZ_CP059287.1	Yes
NC_008382.1	Yes
NC_001371.1	Yes
NZ_CP075901.1	Yes
NZ_CP077998.1	Yes
NZ_CP011478.1	Yes
NZ_CP004310.1	No
NZ_CP054987.1	Yes
NZ_CP095219.1	Yes
NZ_CP021977.1	Yes
NZ_CP050391.1	Yes
NZ_LT984799.1	Yes
NZ_CP054663.1	Yes
NZ_CP032180.1	No
NC_018992.1	Yes
NZ_CP077101.1	Yes
NZ_CP065954.1	Yes
NZ_CP019603.1	Yes
NC_019211.1	Yes
NZ_CP032881.1	Yes
NZ_CP063699.1	Yes
NZ_CP043797.1	Yes
NZ_CP015419.1	Yes
NZ_MF489760.1	Yes
NZ_CP091888.1	Yes
NZ_CP043722.1	Yes
NZ_LR890731.1	Yes
NZ_CP008718.1	Yes
NZ_CP032792.1	Yes
NZ_CP053078.1	Yes
NZ_CP031069.1	Yes
NZ_CP020824.1	Yes
NZ_CP067812.1	Yes
NZ_LR135412.1	Yes
NZ_CP045387.1	Yes
NZ_MT849284.1	Yes
NZ_AP021948.1	Yes
NZ_CP039976.1	Yes
NZ_CP058747.1	Yes
NZ_CP054777.1	Yes
NZ_CP034329.1	Yes
NZ_MT269832.1	Yes
NZ_CP038924.1	Yes
NZ_CP053966.1	Yes
NZ_CP045709.1	Yes
NZ_CP086602.1	Yes
NZ_CP012659.1	Yes
NZ_CP086958.1	Yes
NZ_AP024799.1	Yes
NZ_CP067310.1	Yes
NZ_CP004276.1	No
NZ_CP044818.1	Yes
NZ_CP070412.1	Yes
NZ_CP048655.1	Yes
NC_025249.1	Yes
NZ_CP072135.1	Yes
NZ_CP078148.1	Yes
NC_013393.1	Yes
NZ_MN335919.1	Yes
NZ_CP076240.1	Yes
NZ_LC492469.1	Yes
NZ_CP014988.1	Yes
NZ_CP042075.1	Yes
NZ_CP074058.1	Yes
NZ_CP020573.1	Yes
NZ_CP051613.1	Yes
NZ_CP040756.1	Yes
NZ_CP069466.1	Yes
NZ_CP047278.1	Yes
NZ_CP053968.1	Yes
NZ_CP032150.1	Yes
NZ_MK962305.1	Yes
NZ_CP084211.1	Yes
NZ_EF219134.1	Yes
NZ_CP033798.1	Yes
NC_013746.1	Yes
NZ_CP022360.1	Yes
NZ_CP064207.1	Yes
NZ_CP084238.1	Yes
NZ_CP018643.1	Yes
NZ_CP083876.1	Yes
NZ_CP092799.1	Yes
NZ_MG869620.1	Yes
NZ_CP019922.1	Yes
NZ_CP015735.1	Yes
NZ_OW970443.1	Yes
NZ_CP009703.1	Yes
NZ_MN175502.1	Yes
NZ_CP013503.1	Yes
NZ_LR890539.1	Yes
NZ_CP080357.1	Yes
NZ_CP024566.1	Yes
NZ_CP085527.1	Yes
NZ_CP023830.1	Yes
NC_022652.1	Yes
NZ_CP001971.2	Yes
NZ_CP084841.1	Yes
NZ_CP016746.1	Yes
NZ_CP023148.1	Yes
NZ_CP059890.1	Yes
NZ_CP023958.1	Yes
NZ_LN824136.1	Yes
NZ_CP083833.1	Yes
NZ_CP092200.1	Yes
NZ_CP037804.1	Yes
NZ_AP018832.1	Yes
NZ_LR217719.1	Yes
NZ_MH785239.1	Yes
NZ_CP088121.1	Yes
NZ_CP073358.1	Yes
NZ_MT219826.1	Yes
NZ_CP008717.1	Yes
NZ_CP095174.1	Yes
NZ_CP044769.1	Yes
NZ_CP060917.1	Yes
NZ_CP026694.1	Yes
NZ_AP022515.1	Yes
NZ_CP047580.1	Yes
NC_015854.1	Yes
NZ_CP015808.1	Yes
NZ_CP054767.1	Yes
NZ_CP013272.1	Yes
NZ_CP066660.1	Yes
NZ_CP009168.1	Yes
NZ_CP020547.1	Yes
NZ_CP029688.1	Yes
NC_022092.1	Yes
NZ_CP070925.1	Yes
NZ_CP040070.1	Yes
NZ_CP062932.1	Yes
NZ_MF774184.1	Yes
NZ_CP064696.1	Yes
NZ_CP015251.1	Yes
NZ_AF010180.1	Yes
NZ_CP076172.1	Yes
NZ_CP039146.1	Yes
NZ_CP050252.1	Yes
NZ_CP055337.1	Yes
NZ_CP083893.1	Yes
NZ_CP092374.1	Yes
NZ_CP018815.1	Yes
NC_017116.1	Yes
NZ_CP017081.1	Yes
NZ_FR989778.1	Yes
NZ_CP025279.1	Yes
NZ_CP016687.1	Yes
NZ_CP037109.1	Yes
NZ_CP044481.1	Yes
NZ_CP072221.1	Yes
NZ_AF411480.1	Yes
NZ_AP025215.1	Yes
NZ_CP012925.1	Yes
NZ_CP092257.1	Yes
NZ_AP017930.1	Yes
NZ_CP095236.1	Yes
NZ_AP024580.1	Yes
NZ_CP061121.1	Yes
NZ_CP079933.1	Yes
NC_007068.1	Yes
NZ_CP087700.1	Yes
NZ_CP053979.1	Yes
NZ_CP076200.1	Yes
NZ_CP023073.1	Yes
NZ_CP087764.1	Yes
NZ_CP016719.1	Yes
NZ_CP020765.1	Yes
NC_005815.1	Yes
NZ_CP069974.1	Yes
NZ_CP010699.1	Yes
NZ_CP007745.1	Yes
NZ_CP056149.1	Yes
NZ_CP008952.1	Yes
NZ_CP017933.1	Yes
NZ_CP066387.1	Yes
NZ_CP073907.1	Yes
NZ_CP065659.1	Yes
NC_006391.1	Yes
NZ_LR723672.1	Yes
NZ_CP063886.1	Yes
NZ_OL908908.1	Yes
NZ_CP045286.1	Yes
NZ_AP022202.1	Yes
NZ_CP072149.1	Yes
NZ_MK249855.1	Yes
NZ_MZ098227.1	Yes
NZ_CP010000.1	Yes
NZ_CP053769.1	Yes
NZ_LC542974.1	Yes
NC_009794.1	Yes
NZ_CP045498.1	Yes
NC_017572.1	Yes
NZ_CP058754.1	Yes
NZ_AP017462.1	Yes
NZ_MT090959.1	Yes
NZ_CP053226.1	Yes
NZ_MN865122.1	Yes
NC_003270.1	Yes
NZ_CP084295.1	Yes
NZ_CP051399.1	Yes
NZ_CP092659.1	Yes
NZ_CP034046.1	Yes
NZ_CP036956.1	Yes
NZ_CP025145.1	Yes
NZ_CP064438.1	Yes
NZ_LT591900.1	Yes
NZ_CP015786.1	Yes
NZ_MZ465532.1	Yes
NZ_AP022104.1	Yes
NZ_CP024318.1	Yes
NZ_CP030350.1	Yes
NZ_CP077647.1	Yes
NZ_CP096595.1	Yes
NZ_CP073833.1	Yes
NZ_CP060454.1	Yes
NZ_LR594692.1	Yes
NZ_CP012632.1	Yes
NC_025118.1	Yes
NZ_CP061518.1	Yes
NZ_MN101850.1	Yes
NZ_CP093951.1	Yes
NZ_CP042487.1	Yes
NZ_CP047745.1	Yes
NZ_CP069609.1	Yes
NZ_CP017893.1	Yes
NZ_CP025946.1	Yes
NZ_CP035487.1	Yes
NZ_LC163971.1	Yes
NZ_AP022040.1	Yes
NZ_CP056166.1	Yes
NZ_LR882056.1	Yes
NZ_KT149388.1	Yes
NZ_CP033774.1	Yes
NC_010504.1	Yes
NZ_CP086548.1	Yes
NZ_CP036119.1	Yes
NZ_AP025893.1	Yes
NZ_KR350502.1	Yes
NZ_CP044980.1	Yes
NZ_CP087285.1	Yes
NZ_CP079209.1	Yes
NZ_CP036194.1	Yes
NC_018878.1	Yes
NZ_CP020911.1	Yes
NZ_CP015884.1	Yes
NZ_CP014172.1	Yes
NC_012720.2	Yes
NZ_CP036838.1	Yes
NZ_CP083734.1	Yes
NZ_CP057036.1	Yes
NZ_CP070575.1	Yes
NZ_CP041542.1	Yes
NZ_CP055548.1	Yes
NZ_CP093408.1	Yes
NZ_CP064098.1	Yes
NZ_CP081829.1	Yes
NZ_CP015793.1	Yes
NZ_CP043008.1	Yes
NZ_CP006843.1	Yes
NZ_CP075645.1	Yes
NC_013264.1	Yes
NZ_LR214995.1	Yes
NZ_CP034756.1	Yes
NZ_CP064104.1	Yes
NC_011225.1	Yes
NZ_AP024932.1	Yes
NZ_CP080256.1	Yes
NZ_MF449287.1	Yes
NZ_CP033626.1	Yes
NC_023917.1	Yes
NZ_AP025614.1	Yes
NZ_CP015111.1	Yes
NZ_OW970441.1	Yes
NZ_CP018666.1	Yes
NZ_CP056367.1	Yes
NZ_CP063060.1	Yes
NZ_CP027510.1	Yes
NZ_CP011808.2	Yes
NC_011093.1	Yes
NZ_CP063847.1	Yes
NZ_CP049126.1	Yes
NZ_CP079174.1	Yes
NZ_CP085201.1	Yes
NZ_CP022519.1	Yes
NZ_CP039640.1	Yes
NZ_MT587865.1	Yes
NZ_CP097155.1	Yes
NZ_MW598232.1	Yes
NZ_CP069850.1	Yes
NZ_CP065907.1	Yes
NZ_CP088230.1	Yes
NZ_CP070189.1	Yes
NZ_CP064238.1	Yes
NZ_CP029391.2	Yes
NZ_CP060012.1	Yes
NZ_LR990737.1	Yes
NC_010419.1	Yes
NZ_CP072304.1	Yes
NZ_CP056532.1	Yes
NZ_LR134413.1	Yes
NZ_CP082022.1	Yes
NZ_CP035336.1	Yes
NZ_CP033895.1	Yes
NZ_CP097541.1	Yes
NZ_CP066725.1	Yes
NZ_CP010364.1	Yes
NZ_AP023004.1	Yes
NZ_CP060835.1	Yes
NZ_CP095124.1	Yes
NZ_CP080639.1	Yes
NC_007593.1	Yes
NZ_CP011520.2	Yes
NZ_LR890243.1	Yes
NZ_KT389472.1	Yes
NZ_CP065902.1	Yes
NZ_CP037102.1	Yes
NZ_CP067425.2	Yes
NZ_LR025087.1	Yes
NZ_CP019366.1	Yes
NZ_CP058125.1	Yes
NZ_CP049127.1	Yes
NZ_LR135193.1	Yes
NC_004937.1	Yes
NZ_CP096194.1	Yes
NZ_CP016918.1	Yes
NZ_CP016741.1	Yes
NZ_CP031884.1	Yes
NC_002056.1	Yes
NZ_LC066398.1	Yes
NZ_CP013497.1	Yes
NZ_CP044651.1	Yes
NZ_CP024585.1	Yes
NZ_CP025496.1	Yes
NZ_CP033939.1	Yes
NC_017207.1	Yes
NZ_CP046261.1	Yes
NZ_CP083476.1	Yes
NC_001520.1	Yes
NZ_AP014805.1	Yes
NZ_MZ027735.1	Yes
NZ_CP055576.1	Yes
NZ_CP041120.1	Yes
NZ_KT334335.1	Yes
NC_018225.1	Yes
NZ_CP020661.1	Yes
NZ_MF175186.1	Yes
NZ_AP024752.1	Yes
NZ_CP032388.1	Yes
NZ_MF344567.1	Yes
NZ_CP072587.1	Yes
NZ_CP091557.1	Yes
NZ_CP097669.1	Yes
NZ_CP015737.1	Yes
NT_187167.1	Yes
NZ_CP076353.1	Yes
NZ_CP066537.1	Yes
NZ_CP050953.1	Yes
NZ_CP016493.1	Yes
NC_018688.1	Yes
NZ_CP070442.1	Yes
NC_009470.1	Yes
NZ_CP082905.1	Yes
NZ_CP037023.1	Yes
NZ_CP024682.1	Yes
NZ_CP092416.1	Yes
NZ_CP027354.1	Yes
NZ_CP015721.1	Yes
NZ_CP055855.1	Yes
NZ_KY075655.1	Yes
NZ_LT900343.1	Yes
NZ_CP030878.1	Yes
NZ_CP031178.1	Yes
NZ_AP014943.1	Yes
NZ_MH161192.1	Yes
NZ_CP039608.1	Yes
NZ_CP097705.1	Yes
NZ_AP023062.1	Yes
NZ_CP091663.1	Yes
NZ_CP018263.1	Yes
NZ_CP068958.1	Yes
NZ_KT845955.1	Yes
NZ_CP040072.1	Yes
NZ_CP027115.1	Yes
NZ_CP055411.1	Yes
NZ_CP089339.1	Yes
NZ_CP028167.1	Yes
NZ_CP012016.1	Yes
NZ_CP021928.1	Yes
NZ_CP045394.1	Yes
NZ_CP025687.1	Yes
NZ_CP010245.1	Yes
NZ_CP081910.1	Yes
NZ_KY075651.1	Yes
NZ_CP069136.1	Yes
NZ_LR890276.1	Yes
NZ_CP037748.1	Yes
NZ_CP035344.1	Yes
NZ_LR135315.1	Yes
NZ_KX009062.1	Yes
NZ_CP034854.1	Yes
NZ_CP096257.1	Yes
NC_006976.1	Yes
NZ_CP029691.1	Yes
NZ_CP062840.1	Yes
NZ_CP027475.1	Yes
NZ_CP032836.1	Yes
NZ_CP065551.1	Yes
NZ_LR890550.1	Yes
NZ_CP067880.1	Yes
NZ_CP054442.1	Yes
NZ_CP097494.1	Yes
NZ_CP071257.1	Yes
NZ_CP075479.1	Yes
NC_015062.1	Yes
NZ_CP072867.1	Yes
NZ_CP034001.1	Yes
NZ_CP067451.1	Yes
NZ_CP048363.1	Yes
NZ_CP045473.1	Yes
NZ_CP015223.1	Yes
NC_017209.1	Yes
NZ_CP027613.1	Yes
NZ_CP012923.1	Yes
NC_016079.1	Yes
NZ_CP004203.1	No
NZ_CP053710.1	Yes
NZ_CP040081.1	Yes
NZ_CP045402.1	Yes
NZ_CP079949.1	Yes
NZ_CP029988.1	Yes
NZ_CP047143.1	Yes
NZ_CP005905.1	No
NZ_MK439382.1	Yes
NZ_CP024187.1	Yes
NZ_CP040501.1	Yes
NZ_CP065188.1	Yes
NZ_CP085772.1	Yes
NZ_CP086519.1	Yes
NZ_MW598240.1	Yes
NZ_OW969878.1	No
NZ_CP059839.1	Yes
NZ_CP004241.1	Yes
NZ_CP016441.1	Yes
NC_019984.1	Yes
NZ_CP033943.1	Yes
NZ_CP018474.1	Yes
NZ_CP016711.1	Yes
NZ_CP060050.1	Yes
NC_012752.1	Yes
NZ_CP084708.1	Yes
NZ_AP022067.1	Yes
NZ_CP020839.1	Yes
NZ_MG764548.1	Yes
NZ_CP009443.1	Yes
NZ_AP022938.1	Yes
NZ_CP037379.1	Yes
NZ_CP065414.1	Yes
NZ_CP083926.1	Yes
NZ_CP083792.1	Yes
NZ_CP060079.1	Yes
NZ_CP020888.1	Yes
NZ_MZ606380.1	Yes
NZ_CP042022.1	Yes
NZ_CP055114.1	Yes
NZ_LR890435.1	Yes
NZ_CP085179.1	Yes
NZ_MK134376.1	Yes
NZ_CP047661.1	Yes
NZ_CP092503.1	Yes
NZ_CP097097.1	Yes
NZ_CP035475.1	Yes
NZ_MT742182.1	Yes
NZ_KM583823.1	Yes
NZ_CP023068.1	Yes
NZ_CP031542.1	Yes
NZ_CP060473.1	Yes
NZ_FO082822.1	Yes
NZ_KY940546.1	Yes
NC_019097.1	Yes
NZ_CP049946.1	Yes
NC_025180.1	Yes
NZ_CP081315.1	Yes
NZ_LT635656.1	Yes
NZ_CP037120.1	Yes
NZ_CP041590.1	Yes
NZ_CP095392.1	No
NZ_CP048321.1	Yes
NZ_CP016597.1	Yes
NC_015699.1	Yes
NZ_CP025459.1	Yes
NZ_LR890654.1	Yes
NZ_CP086255.1	Yes
NZ_CP044537.1	Yes
NZ_CP027161.1	Yes
NZ_CP043477.1	Yes
NZ_MG904997.1	Yes
NZ_CP076236.1	Yes
NZ_CP020385.1	Yes
NZ_CP091696.1	Yes
NZ_CP083624.1	Yes
NZ_CP068482.1	Yes
NZ_KX687704.1	Yes
NZ_CP096718.1	Yes
NZ_CP005812.1	No
NZ_CP098185.1	Yes
NZ_CP051731.1	Yes
NZ_CP020696.1	Yes
NZ_CP058545.1	Yes
NC_014298.1	Yes
NZ_CP055328.1	Yes
NZ_CP016946.1	Yes
NZ_OW968349.1	Yes
NC_004533.1	Yes
NC_009957.1	Yes
NZ_CP049243.1	Yes
NZ_KY770023.1	Yes
NZ_CP022471.1	Yes
NC_014120.1	Yes
NZ_CP072863.1	Yes
NZ_CP041098.1	Yes
NZ_LC066384.1	Yes
NZ_CP039722.1	Yes
NZ_CP018625.1	Yes
NZ_CP024841.1	Yes
NZ_CP016158.1	Yes
NZ_CP036950.1	Yes
NZ_MK347233.1	Yes
NZ_CP069931.1	Yes
NZ_CP061710.1	Yes
NZ_CP047195.1	Yes
NZ_CP095626.1	Yes
NZ_CP019736.1	Yes
NZ_CP075088.1	Yes
NZ_CP066587.1	Yes
NZ_CP062823.1	Yes
NZ_AP017298.1	Yes
NZ_CP027163.1	Yes
NZ_CP056375.1	Yes
NZ_CP066044.1	Yes
NZ_CP005713.1	No
NZ_CP009359.1	Yes
NZ_CP017395.1	Yes
NZ_CP068762.1	Yes
NZ_CP026219.1	Yes
NZ_CP055284.1	Yes
NZ_CP040277.1	Yes
NZ_CP033207.1	Yes
NZ_CP031768.1	Yes
NZ_CP082142.1	Yes
NC_024990.1	Yes
NZ_MT074684.1	Yes
NZ_AP018196.1	Yes
NZ_CP010631.1	Yes
NZ_CP047533.1	Yes
NZ_CP005788.1	No
NZ_CP023943.1	Yes
NZ_CP037929.1	Yes
NZ_AP024517.1	Yes
NZ_CP070360.1	Yes
NZ_CP009030.1	Yes
NZ_LR890397.1	Yes
NZ_CP096981.1	Yes
NZ_LR882927.1	Yes
NC_022599.1	Yes
NZ_CP055326.1	Yes
NZ_CP083507.1	Yes
NZ_CP081474.1	Yes
NZ_CP044884.1	Yes
NZ_CP083581.1	Yes
NZ_CP017127.1	Yes
NZ_CP023836.1	Yes
NZ_MK477607.1	Yes
NZ_CP060937.1	Yes
NZ_CP017443.1	Yes
NC_024979.1	Yes
NZ_CP015885.1	Yes
NZ_CP067786.1	Yes
NZ_LR135373.1	Yes
NZ_CP075463.1	Yes
NC_016595.1	Yes
NZ_AP019746.1	Yes
NZ_CP090357.1	Yes
NZ_CP055193.1	Yes
NZ_CP005916.1	No
NZ_CP034362.1	Yes
NZ_CP086851.1	Yes
NZ_CP032875.1	Yes
NZ_CP010908.1	Yes
NZ_CP010396.1	Yes
NC_013442.1	Yes
NZ_CP073796.1	Yes
NZ_CP067418.1	Yes
NZ_LR135418.1	Yes
NC_001857.2	Yes
NZ_CP085341.1	Yes
NC_007968.1	Yes
NZ_CP014922.1	Yes
NC_021056.1	Yes
NZ_AP022042.1	Yes
NZ_CP030100.1	Yes
NZ_MW077914.1	Yes
NZ_CP029184.1	Yes
NZ_CP064214.1	Yes
NZ_CP024094.1	Yes
NZ_MT230117.1	Yes
NZ_CP023851.1	Yes
NZ_CP021713.1	Yes
NZ_CP092486.1	Yes
NZ_CP061803.1	Yes
NZ_CP080347.1	Yes
NZ_CP066646.1	Yes
NZ_CP017371.1	Yes
NZ_CP009033.1	Yes
NZ_CP064370.1	Yes
NZ_CP007500.1	Yes
NZ_CP090624.1	Yes
NZ_CP054862.1	Yes
NZ_CP070599.1	Yes
NZ_CP055040.1	Yes
NC_008688.1	Yes
NZ_CP079671.1	Yes
NZ_CP062424.1	Yes
NZ_CP021672.1	Yes
NZ_CP054216.1	Yes
NZ_MW082014.1	Yes
NZ_CP043844.1	Yes
NZ_CP010596.1	Yes
NZ_OW967007.1	Yes
NZ_CP048311.1	Yes
NZ_CP090151.1	Yes
NZ_CP021541.1	Yes
NZ_CP087652.1	Yes
NZ_AP024148.1	Yes
NZ_KX523901.1	Yes
NC_019105.1	Yes
NC_002809.1	Yes
NZ_CP035970.1	Yes
NZ_CP045414.1	Yes
NZ_CP091501.1	Yes
NZ_CP075377.1	Yes
NZ_CP037089.1	Yes
NZ_CP047717.1	Yes
NZ_KU932033.1	Yes
NZ_CP050055.1	Yes
NC_004835.1	Yes
NZ_CP015700.1	Yes
NZ_CP022256.1	Yes
NC_020393.1	Yes
NZ_MH325194.1	Yes
NZ_CP044976.1	Yes
NZ_CP055083.1	Yes
NZ_CP058848.1	Yes
NZ_CP097492.1	Yes
NZ_CP068903.1	Yes
NZ_CP069463.1	Yes
NZ_CP054994.1	Yes
NZ_FJ705307.1	Yes
NC_017078.1	Yes
NZ_CP055884.1	Yes
NZ_CP056422.1	Yes
NZ_AP014868.1	Yes
NZ_CP086821.1	Yes
NZ_CP015789.1	Yes
NZ_AP017307.1	Yes
NZ_CP064206.1	Yes
NZ_CP009691.1	Yes
NZ_CP045517.1	Yes
NZ_MK053934.1	Yes
NZ_KX009063.1	Yes
NZ_CP021643.1	Yes
NZ_CP006925.1	Yes
NZ_CP063513.1	Yes
NZ_CP095642.1	Yes
NZ_CP086224.1	Yes
NZ_CP014904.1	Yes
NZ_CP058577.1	Yes
NZ_CP026927.1	Yes
NC_007971.2	Yes
NZ_CP085770.1	Yes
NZ_CP073113.1	Yes
NZ_KU051709.1	Yes
NZ_KT223778.1	Yes
NZ_CP032277.1	Yes
NZ_CP045373.1	Yes
NZ_CP046541.1	Yes
NZ_CP028790.2	Yes
NZ_CP027483.1	Yes
NZ_CP058941.1	Yes
NZ_CP077222.1	Yes
NZ_CP044652.1	Yes
NZ_CP075708.1	Yes
NZ_CP047178.1	Yes
NZ_CP025575.1	Yes
NZ_CP043715.1	Yes
NZ_MH140434.1	Yes
NZ_CP010603.1	Yes
NZ_CP016697.1	Yes
NZ_CP091536.1	Yes
NC_011869.1	Yes
NZ_CP005753.1	No
NZ_CP029058.1	Yes
NZ_CP037845.1	Yes
NZ_AP023193.1	Yes
NZ_CP021738.1	Yes
NZ_MT449720.1	Yes
NZ_CP053876.1	Yes
NZ_CP083242.1	Yes
NZ_CP065696.1	Yes
NZ_CP043231.1	Yes
NZ_CP098041.1	Yes
NZ_CP023381.1	Yes
NZ_CP064249.1	Yes
NZ_CP092745.1	Yes
NZ_CP007455.1	Yes
NZ_CP045510.1	Yes
NZ_CP019033.1	Yes
NZ_MW390532.1	Yes
NZ_CP042050.1	Yes
NZ_CP035724.1	Yes
NZ_LR890372.1	Yes
NZ_CP049200.1	Yes
NZ_LC511660.1	Yes
NC_023323.1	Yes
NZ_CP061584.1	Yes
NZ_CP060651.1	No
NZ_LR898873.1	Yes
NZ_CP017794.1	Yes
NZ_CP037228.1	Yes
NZ_CP041886.1	Yes
NZ_CP040248.1	Yes
NZ_CP073229.1	Yes
NC_023274.1	Yes
NZ_CP060785.1	Yes
NZ_CP074362.1	Yes
NZ_LR890721.1	Yes
NZ_CP028657.1	Yes
NZ_CP075858.1	Yes
NZ_CP094290.1	Yes
NZ_CP070545.1	Yes
NC_019120.1	Yes
NZ_CP039525.1	Yes
NC_017386.1	Yes
NZ_LT860208.1	Yes
NZ_KP330456.1	Yes
NZ_CP019050.1	Yes
NZ_CP067582.1	Yes
NZ_CP049812.1	Yes
NZ_CP034960.1	Yes
NZ_AP018934.1	Yes
NZ_CP018650.1	Yes
NZ_KT448820.1	Yes
NZ_KJ776583.1	Yes
NZ_CP089539.1	Yes
NZ_CP024805.1	Yes
NZ_KJ721790.1	Yes
NZ_MN961670.1	Yes
NZ_CP034396.1	Yes
NZ_CP055154.1	Yes
NZ_CP043672.1	Yes
NZ_CP035638.1	Yes
NC_000937.1	Yes
NZ_MW115421.1	Yes
NZ_CP084933.1	Yes
NZ_CP023542.1	Yes
NZ_CP014319.1	Yes
NZ_CP037392.1	Yes
NZ_CP051747.1	Yes
NZ_AP025794.1	Yes
NZ_CP032230.1	Yes
NZ_CP037430.1	Yes
NZ_CP004279.1	No
NZ_CP019850.1	Yes
NZ_CP019447.1	Yes
NC_023291.1	Yes
NZ_CP048884.1	Yes
NZ_CP059952.1	Yes
NZ_CP082940.1	Yes
NZ_CP070094.1	Yes
NZ_MT230257.1	Yes
NZ_CP091907.1	Yes
NZ_CP075086.1	Yes
NZ_CP018971.1	Yes
NC_024995.1	Yes
NC_010917.1	Yes
NZ_CP065716.1	Yes
NZ_MK262712.1	Yes
NZ_MK181634.1	Yes
NZ_CP085731.1	Yes
NC_015595.1	Yes
NZ_AP021966.1	Yes
NZ_MF978388.1	Yes
NZ_CP097254.1	Yes
NZ_CP014399.1	Yes
NZ_CP033248.1	Yes
NZ_CP063359.1	Yes
NZ_CP080549.1	Yes
NZ_AP022344.1	Yes
NZ_CP015777.1	Yes
NZ_CP050457.1	Yes
NZ_CP082890.1	Yes
NZ_CP067490.1	Yes
NZ_CP063505.1	Yes
NC_017339.1	Yes
NZ_CP097422.1	Yes
NZ_CP071195.1	Yes
NZ_CP086515.1	Yes
NZ_CP061503.1	Yes
NZ_CP006808.1	Yes
NZ_CP030113.1	Yes
NZ_CP084786.1	Yes
NZ_CP039505.1	Yes
NZ_CP031073.1	Yes
NC_017675.1	Yes
NZ_AP017976.1	Yes
NZ_MN583554.1	Yes
NZ_MH547560.1	Yes
NC_019991.1	Yes
NZ_KX721511.1	Yes
NZ_CP069475.1	Yes
NC_002138.1	Yes
NZ_CP015352.1	Yes
NZ_CP031719.1	Yes
NC_021489.1	Yes
NC_009329.1	Yes
NC_009622.1	Yes
NZ_CP031996.1	Yes
NZ_CP016609.1	Yes
NZ_CP033633.1	Yes
NZ_CP006640.1	Yes
NZ_CP072714.1	Yes
NZ_AP023177.1	Yes
NZ_CP066430.1	Yes
NZ_CP020493.1	Yes
NZ_CP024218.1	Yes
NZ_MK249856.1	Yes
NC_001994.1	Yes
NC_021990.1	Yes
NZ_CP028898.1	Yes
NZ_CP038627.1	Yes
NZ_CP036072.1	Yes
NC_002130.1	Yes
NZ_CP013978.1	Yes
NZ_CP080358.1	Yes
NZ_CP070072.1	Yes
NZ_CP067561.1	Yes
NC_021989.1	Yes
NZ_CP043482.1	Yes
NC_007715.1	Yes
NZ_KX236309.1	Yes
NZ_CP037317.1	Yes
NZ_CP020004.1	Yes
NZ_CP055012.1	Yes
NZ_OU659121.1	Yes
NZ_CP022729.1	Yes
NZ_CP038993.1	Yes
NZ_CP032943.1	Yes
NZ_MK757468.1	Yes
NZ_LT009688.1	Yes
NZ_CP091989.1	Yes
NZ_CP015179.1	Yes
NZ_LT985271.1	Yes
NC_012133.1	Yes
NZ_CP010894.1	Yes
NZ_CP071765.1	Yes
NZ_CP042079.1	Yes
NZ_CP018844.1	Yes
NZ_CP039817.1	Yes
NZ_MH634987.1	Yes
NZ_MF807214.1	Yes
NZ_CP038397.1	Yes
NZ_CP046298.1	Yes
NZ_CP021785.1	Yes
NZ_CP075329.1	Yes
NZ_MN657083.1	Yes
NZ_MN310372.1	Yes
NZ_CP034163.1	Yes
NZ_CP050863.1	Yes
NZ_CP069584.1	Yes
NC_017258.1	Yes
NZ_CP089546.1	Yes
NZ_KP893385.1	Yes
NZ_CP043785.1	Yes
NZ_CP039151.1	Yes
NZ_CP021801.1	Yes
NZ_CP045375.1	Yes
NZ_MZ398018.1	Yes
NZ_MN657142.1	Yes
NZ_CP032887.1	Yes
NZ_CP066399.1	Yes
NC_019198.1	Yes
NZ_CP018183.1	Yes
NZ_CP031794.1	Yes
NC_006977.1	Yes
NZ_CP094394.1	Yes
NC_019011.1	Yes
NC_019244.1	Yes
NZ_CP034317.1	Yes
NZ_CP027157.1	Yes
NZ_CP055385.1	Yes
NZ_CP067711.1	Yes
NC_015661.1	Yes
NZ_CP039280.1	Yes
NZ_CP038618.1	Yes
NZ_CP059559.1	Yes
NZ_CP025083.1	Yes
NC_011077.1	Yes
NZ_KT935446.1	Yes
NZ_CP086071.1	Yes
NZ_CP082900.1	Yes
NZ_CP014547.1	Yes
NZ_CP010317.1	Yes
NZ_MT230389.1	Yes
NZ_CP029139.1	Yes
NC_018287.1	Yes
NZ_CP036307.1	Yes
NZ_CP046705.1	Yes
NZ_CP068912.1	Yes
NZ_CP041367.1	Yes
NZ_CP043058.1	Yes
NZ_MT039220.1	Yes
NZ_AP024785.1	Yes
NZ_CP060787.1	Yes
NZ_CP092545.1	Yes
NZ_CP051645.1	Yes
NZ_CP096020.1	Yes
NZ_CP019345.1	Yes
NZ_LR735436.1	Yes
NZ_CP034591.1	Yes
NC_018982.1	Yes
NC_003079.1	Yes
NZ_CP063861.1	Yes
NZ_CP072278.1	Yes
NZ_CP069929.1	Yes
NZ_CP059424.1	Yes
NC_019049.1	Yes
NC_004532.1	Yes
NZ_CP020846.1	Yes
NZ_CP016506.1	Yes
NZ_CP088139.1	Yes
NZ_CP042014.1	Yes
NZ_CP067031.1	Yes
NZ_CP031090.1	Yes
NZ_CP066178.1	Yes
NZ_CP083835.1	Yes
NZ_CP087667.1	Yes
NZ_CP029791.1	Yes
NZ_CP054299.1	Yes
NZ_CP013536.1	Yes
NC_017227.1	Yes
NZ_LR135237.1	Yes
NZ_CP042021.1	Yes
NZ_CP005833.1	No
NZ_CP023562.1	Yes
NZ_CP080063.1	Yes
NZ_CP016835.1	Yes
NZ_CP077233.1	Yes
NZ_CP021444.1	Yes
NZ_CP059290.1	Yes
NZ_CP029134.1	Yes
NZ_CP083634.1	Yes
NZ_AP025926.1	Yes
NZ_CP044628.1	Yes
NZ_LC205736.1	Yes
NZ_AP019402.1	Yes
NZ_CP074093.1	Yes
NC_011844.1	Yes
NZ_CP015373.1	Yes
NC_008351.1	Yes
NZ_MH522417.1	Yes
NZ_LR882036.1	Yes
NZ_OV049815.1	Yes
NZ_AP019196.1	Yes
NZ_CP066305.1	Yes
NZ_LR890392.1	Yes
NZ_AP019813.1	Yes
NC_016982.1	Yes
NZ_MH234506.1	Yes
NC_019311.1	Yes
NZ_AP017657.1	Yes
NZ_CP056969.1	Yes
NZ_CP092662.1	Yes
NZ_CP043296.1	Yes
NZ_CP067576.1	Yes
NZ_CP032535.1	Yes
NZ_CP049252.1	Yes
NZ_LR135399.1	Yes
NZ_KY075652.1	Yes
NZ_CP028551.2	Yes
NZ_CP031980.1	Yes
NZ_KX710094.1	Yes
NZ_CP017832.1	Yes
NZ_CP068889.1	Yes
NZ_MT108206.1	Yes
NZ_CP018291.1	Yes
NZ_LR135301.1	Yes
NZ_KJ201886.1	Yes
NZ_CP050736.1	Yes
NC_010937.1	Yes
NZ_LR883013.1	Yes
NZ_MK757441.1	Yes
NZ_MN436006.1	Yes
NZ_CP022517.1	Yes
NZ_CP027453.1	Yes
NZ_MG557852.1	Yes
NZ_CP028599.1	Yes
NZ_CP091988.1	Yes
NZ_CP050081.1	Yes
NZ_CP073073.1	Yes
NZ_CP070375.1	Yes
NC_006277.2	Yes
NZ_CP025784.1	Yes
NZ_CP068900.1	Yes
NZ_CP036560.1	Yes
NZ_CP084588.1	Yes
NZ_CP040921.1	Yes
NC_002798.1	Yes
NZ_CP007713.1	Yes
NZ_CP092260.1	Yes
NZ_CP056700.1	Yes
NZ_CP010269.1	Yes
NZ_CP086813.1	Yes
NZ_LR890287.1	Yes
NZ_CP041033.1	Yes
NZ_CP055166.1	Yes
NZ_CP083702.1	Yes
NZ_CP043864.1	Yes
NZ_CP037134.1	Yes
NC_005327.1	Yes
NZ_CP012567.1	Yes
NZ_CP086848.1	Yes
NZ_MK033582.1	Yes
NZ_CP048957.1	Yes
NZ_CP013109.1	Yes
NZ_AP024314.1	Yes
NZ_CP016296.1	Yes
NZ_CP033254.2	Yes
NZ_CP067867.1	Yes
NZ_CP091927.1	Yes
NZ_CP092191.1	Yes
NZ_CP021747.1	Yes
NC_007483.1	Yes
NZ_CP029060.1	Yes
NZ_CP059013.1	Yes
NZ_MG813925.1	Yes
NZ_CP068208.1	Yes
NZ_CP013645.1	Yes
NZ_CP076234.1	Yes
NZ_CP037457.1	Yes
NZ_CP017855.1	Yes
NZ_MT230419.1	Yes
NZ_CP026535.1	Yes
NZ_CP066491.1	Yes
NZ_CP027175.1	Yes
NZ_CP088093.1	Yes
NZ_CP066483.1	Yes
NZ_CP069704.1	Yes
NZ_AP022165.1	Yes
NZ_CP026317.1	Yes
NC_019262.1	Yes
NZ_LR890325.1	Yes
NZ_CP068873.1	Yes
NZ_CP041629.1	Yes
NZ_CP028086.1	Yes
NZ_CP093371.1	Yes
NZ_CP058121.1	Yes
NC_010875.1	Yes
NZ_CP079136.1	Yes
NZ_CP053673.2	Yes
NZ_CP038293.1	Yes
NZ_CP056778.1	Yes
NZ_CP032212.1	Yes
NZ_CP053019.1	Yes
NZ_CP040890.1	Yes
NZ_CP011866.1	Yes
NZ_MF157411.1	Yes
NZ_CP038650.1	Yes
NZ_CP045095.1	Yes
NC_005205.1	Yes
NZ_CP086482.1	Yes
NZ_CP045271.1	Yes
NZ_MG197498.1	Yes
NZ_CP032088.1	Yes
NZ_CP034802.1	Yes
NZ_CP075268.1	Yes
NZ_CP026559.1	Yes
NZ_CP016619.1	Yes
NZ_HG938357.1	Yes
NZ_CP095059.1	Yes
NZ_CP040288.1	Yes
NC_016021.1	Yes
NZ_CP041225.1	Yes
NZ_CP066878.1	Yes
NZ_CP027298.1	Yes
NZ_CP054804.1	Yes
NZ_LR217716.1	Yes
NZ_CP075662.1	Yes
NZ_CP054914.1	Yes
NZ_CP091776.1	Yes
NZ_CP028579.2	Yes
NZ_CP092975.1	Yes
NZ_CP054995.1	Yes
NC_024969.1	Yes
NZ_CP021028.1	Yes
NZ_CP084320.1	Yes
NZ_CP010763.1	Yes
NZ_CP097371.1	Yes
NZ_CP006369.1	Yes
NZ_MH263652.1	Yes
NZ_CP055208.1	Yes
NZ_CP088141.1	Yes
NZ_CP055931.1	Yes
NZ_CP079640.1	Yes
NC_021241.1	Yes
NZ_CP004363.1	Yes
NZ_CP019583.1	Yes
NZ_CP039720.1	Yes
NZ_CP005825.1	No
NZ_MT039186.1	Yes
NZ_CP076012.1	Yes
NC_011185.1	Yes
NZ_CP010785.1	Yes
NZ_CP006637.1	Yes
NZ_CP066720.1	Yes
NC_015693.1	Yes
NZ_CP084923.1	Yes
NZ_LR135251.1	Yes
NZ_LS998784.1	Yes
NZ_AP024303.1	Yes
NC_023282.1	Yes
NZ_CP034139.1	Yes
NZ_CP023942.1	Yes
NC_019253.1	Yes
NZ_CP056710.1	Yes
NZ_CP025580.1	Yes
NZ_CP091848.1	Yes
NC_001393.1	Yes
NZ_CP010533.1	Yes
NZ_CP040895.1	Yes
NZ_CP059810.1	Yes
NZ_CP040393.1	Yes
NC_015068.1	Yes
NC_021667.1	Yes
NZ_CP005689.1	No
NZ_CP063290.1	Yes
NZ_CP076196.1	Yes
NZ_CP008996.1	Yes
NZ_AP018169.1	Yes
NZ_CP027575.1	Yes
NZ_FJ705308.1	Yes
NZ_CP070174.1	Yes
NZ_CP089158.1	Yes
NZ_CP036846.1	Yes
NZ_CP033825.1	Yes
NZ_CP093937.1	Yes
NZ_CP020944.2	Yes
NZ_CP094454.1	Yes
NZ_CP056115.1	Yes
NZ_CP016423.1	Yes
NZ_CP064849.1	Yes
NZ_KX518743.1	Yes
NZ_CP014884.1	Yes
NZ_CP073378.1	Yes
NZ_CP081681.1	Yes
NZ_CP007652.1	Yes
NZ_CP030149.1	Yes
NZ_CP090865.1	Yes
NZ_CP054703.1	Yes
NZ_CP074187.1	Yes
NZ_CP082880.1	Yes
NZ_CP086916.1	Yes
NZ_CP062760.1	Yes
NZ_CP076845.1	Yes
NZ_CP075549.1	Yes
NZ_HQ023864.1	Yes
NZ_CP036957.1	Yes
NZ_CP084493.1	Yes
NZ_CP035392.1	Yes
NZ_CP070576.1	Yes
NZ_CP045069.1	Yes
NZ_CP083704.1	Yes
NZ_CP086466.1	Yes
NZ_CP015592.1	Yes
NZ_CP025244.1	Yes
NC_009795.1	Yes
NZ_CP083482.1	Yes
NZ_MF600313.1	Yes
NZ_CP064436.1	Yes
NZ_CP064441.1	Yes
NZ_MZ475696.1	Yes
NZ_AP022550.1	Yes
NZ_CP056433.1	Yes
NZ_CP042386.1	Yes
NZ_KU852461.1	Yes
NZ_CP083923.1	Yes
NZ_AP022990.1	Yes
NZ_CP085891.1	Yes
NZ_KY930475.1	Yes
NZ_LR025089.1	Yes
NZ_CP042126.1	Yes
NC_019139.1	Yes
NZ_CP007006.1	Yes
NZ_KX214670.1	Yes
NZ_CP024787.1	Yes
NC_022741.1	Yes
NZ_CP053713.1	Yes
NZ_CP021735.1	Yes
NZ_CP055073.1	Yes
NZ_CP024638.1	Yes
NZ_CP054061.1	Yes
NZ_CP060066.1	Yes
NZ_MK439385.1	Yes
NZ_CP071679.1	Yes
NZ_CP022371.1	Yes
NZ_CP089017.1	Yes
NZ_CP058357.1	Yes
NZ_AP018442.1	Yes
NZ_KM245123.1	Yes
NZ_CP068894.1	Yes
NZ_CP053678.1	Yes
NC_004943.1	Yes
NZ_CP057314.1	Yes
NZ_CP024215.1	Yes
NZ_CP038418.1	Yes
NZ_CP014833.1	Yes
NZ_CP054033.1	Yes
NC_011731.1	Yes
NZ_CP013496.1	Yes
NZ_CP044960.1	Yes
NZ_CP038633.1	Yes
NZ_CP067276.1	Yes
NZ_CP005859.1	No
NZ_CP048656.1	Yes
NZ_CP075269.1	Yes
NZ_CP061104.1	Yes
NC_021524.1	Yes
NZ_CP060913.1	Yes
NC_016839.1	Yes
NZ_CP060474.1	Yes
NZ_CP024833.1	Yes
NZ_CP042083.1	Yes
NZ_CP020512.1	Yes
NZ_KX084393.1	Yes
NZ_AP024508.1	Yes
NZ_CP097623.1	Yes
NZ_MN423362.1	Yes
NC_014918.1	Yes
NZ_CP055332.1	Yes
NZ_CP060965.1	Yes
NZ_CP030872.1	Yes
NZ_CP075930.1	Yes
NZ_CP042028.1	Yes
NZ_CP067476.1	Yes
NZ_CP042891.1	Yes
NZ_CP073001.1	Yes
NZ_KX618703.1	Yes
NZ_LT900339.1	Yes
NC_016983.1	Yes
NZ_CP095034.1	Yes
NZ_CP023365.1	Yes
NZ_CP066749.1	Yes
NZ_CP008994.1	Yes
NC_022585.1	Yes
NZ_AP017567.1	Yes
NZ_CP090395.1	Yes
NC_014249.1	Yes
NZ_CP049054.1	Yes
NZ_CP008828.1	Yes
NZ_CP090824.1	Yes
NZ_MT219818.1	Yes
NZ_CP066618.1	Yes
NC_011752.1	Yes
NZ_MH785243.1	Yes
NZ_CP037464.1	Yes
NZ_CP098134.1	Yes
NZ_CP013820.1	Yes
NZ_CP065828.1	Yes
NZ_CP085423.1	Yes
NZ_CP080084.1	Yes
NZ_AP023296.1	Yes
NZ_AP023181.1	Yes
NZ_CP075383.1	Yes
NZ_CP029581.1	Yes
NZ_CP086983.1	Yes
NZ_MG288684.1	Yes
NZ_CP086860.1	Yes
NZ_MZ151535.1	Yes
NZ_CP019939.1	Yes
NZ_AP022410.1	Yes
NZ_CP087638.1	Yes
NZ_CP045028.1	Yes
NZ_CP037268.1	Yes
NZ_CP005932.1	Yes
NZ_CP047109.1	Yes
NZ_CP045540.1	Yes
NZ_MK673549.1	Yes
NZ_LR822049.1	Yes
NZ_MG210939.1	Yes
NZ_CP081737.1	Yes
NZ_KY498026.1	Yes
NZ_LR134467.1	Yes
NZ_CP031220.1	Yes
NZ_CP055278.1	Yes
NZ_KX094555.1	Yes
NZ_CP046581.1	Yes
NC_011412.1	Yes
NC_006128.1	Yes
NZ_CP004314.1	No
NZ_CP036999.1	Yes
NZ_LR890683.1	Yes
NZ_CP043441.1	Yes
NZ_EU675685.1	Yes
NZ_CP038793.1	Yes
NZ_CP050859.2	Yes
NZ_CP014366.1	Yes
NZ_LR134109.1	Yes
NZ_CP067865.1	Yes
NZ_CP095268.1	Yes
NZ_CP079151.1	Yes
NZ_CP084633.1	Yes
NZ_CP023307.1	Yes
NC_020798.1	Yes
NZ_CP068300.1	Yes
NZ_CP061979.1	Yes
NZ_CP081193.1	Yes
NZ_CP024642.1	Yes
NZ_CP091990.1	Yes
NZ_CP080088.1	Yes
NZ_CP094842.1	Yes
NZ_CP012884.1	Yes
NZ_CP049602.1	Yes
NZ_CP014792.1	Yes
NZ_CP027382.1	Yes
NZ_CP069984.1	Yes
NZ_CP031981.1	Yes
NZ_CP064924.1	Yes
NZ_CP086399.1	Yes
NZ_CP013056.1	Yes
NZ_MT230146.1	Yes
NZ_MH785253.1	Yes
NZ_CP070456.1	Yes
NZ_CP092679.1	Yes
NZ_CP056699.1	Yes
NZ_CP006570.1	Yes
NC_005239.1	Yes
NZ_CP067549.1	Yes
NZ_CP061597.1	Yes
NZ_CP066679.1	Yes
NZ_CP067599.1	Yes
NC_017109.1	Yes
NZ_LR890387.1	Yes
NZ_CP049104.1	Yes
NZ_CP054155.1	Yes
NZ_AP022236.1	Yes
NZ_CP021671.1	Yes
NZ_CP037194.1	Yes
NZ_CP031512.1	Yes
NZ_CP083499.1	Yes
NZ_CP073730.1	Yes
NZ_CP021794.1	Yes
NZ_CP071010.1	Yes
NZ_CP059774.1	Yes
NC_002093.1	Yes
NZ_CP042974.1	Yes
NZ_CP029564.1	Yes
NZ_CP019923.1	Yes
NZ_CP035957.1	Yes
NZ_CP072418.1	Yes
NZ_LR890237.1	Yes
NZ_CP073307.1	No
NZ_CP019024.1	Yes
NZ_MH522418.1	Yes
NZ_MN657137.1	Yes
NZ_CP067763.1	Yes
NZ_CP048110.1	Yes
NZ_MN657149.1	Yes
NZ_CP025855.1	Yes
NZ_CP073364.1	Yes
NZ_CP048947.1	Yes
NZ_CP075133.1	Yes
NZ_CP044973.1	Yes
NZ_CP031534.1	Yes
NZ_KY806579.1	Yes
NZ_LN890525.1	Yes
NZ_CP086825.1	Yes
NZ_CP072397.1	Yes
NZ_CP030863.1	Yes
NZ_AP022928.1	Yes
NZ_CP048640.1	Yes
NZ_CP053959.1	Yes
NZ_MN868651.1	Yes
NZ_CP087609.1	Yes
NC_006828.1	Yes
NZ_CP059720.1	Yes
NZ_CP014928.1	Yes
NZ_CP045156.1	Yes
NZ_CP092340.1	Yes
NZ_CP069845.1	Yes
NZ_CP073622.1	Yes
NZ_CP059910.1	Yes
NC_010466.1	Yes
NZ_CP046209.1	Yes
NZ_MT230281.1	Yes
NZ_CP034833.1	Yes
NZ_CP076868.1	Yes
NZ_LR135264.1	Yes
NZ_CP081788.1	Yes
NZ_CP022047.2	Yes
NZ_CP055361.1	Yes
NZ_CP074169.1	Yes
NZ_CP053737.1	Yes
NC_013742.1	Yes
NC_001375.1	Yes
NZ_LT985231.1	Yes
NZ_CP040371.1	Yes
NZ_CP054171.1	Yes
NZ_AP018394.1	Yes
NZ_AP023445.1	Yes
NZ_CP075670.1	Yes
NZ_CP060859.1	Yes
NZ_CP067302.1	Yes
NZ_CP043216.1	Yes
NZ_CP095054.1	Yes
NZ_CP047381.1	Yes
NZ_CP054166.1	Yes
NZ_CP009154.1	Yes
NZ_LR215020.1	Yes
NZ_CP042265.1	Yes
NZ_CP051618.1	Yes
NZ_CP046730.1	Yes
NZ_CP072954.1	Yes
NZ_CP080158.1	Yes
NZ_MK041211.1	Yes
NZ_CP009317.1	Yes
NZ_CP045608.2	Yes
NZ_CP012664.1	Yes
NZ_CP096123.1	Yes
NZ_CP083917.1	Yes
NZ_CP006880.1	Yes
NZ_MN657060.1	Yes
NZ_CP095452.1	Yes
NZ_CP011350.1	Yes
NZ_CP048700.1	Yes
NZ_CP079111.1	Yes
NZ_CP044094.1	Yes
NZ_CP030372.1	Yes
NZ_CP059278.1	Yes
NZ_CP029445.1	Yes
NZ_CP092507.1	Yes
NZ_CP068620.1	Yes
NZ_CP021743.1	Yes
NZ_CP069358.1	Yes
NZ_CP055102.1	Yes
NZ_CP009064.1	Yes
NZ_CP091910.1	Yes
NZ_CP023369.1	Yes
NZ_CP014355.1	Yes
NZ_AP022149.1	Yes
NZ_AP014818.1	Yes
NZ_CP055522.1	Yes
NZ_CP092073.1	Yes
NZ_AP018047.1	Yes
NZ_CP031923.1	Yes
NZ_CP018343.1	Yes
NZ_CP060996.1	Yes
NZ_CP021254.1	Yes
NZ_CP038889.1	Yes
NZ_CP009529.1	Yes
NZ_MK370989.1	Yes
NZ_CP067886.1	Yes
NZ_CP062810.1	Yes
NC_018639.1	Yes
NZ_LR130558.1	Yes
NZ_CP048965.1	Yes
NZ_CP058059.1	Yes
NZ_CP092448.1	Yes
NZ_CP069964.1	Yes
NZ_CP039515.1	Yes
NZ_LR214984.1	Yes
NZ_CP087654.1	Yes
NZ_CP047750.1	Yes
NC_002490.1	Yes
NZ_CP091295.1	Yes
NZ_CP064053.1	Yes
NZ_KX518744.1	Yes
NZ_CP039632.3	Yes
NZ_CP043059.1	Yes
NZ_CP041290.1	Yes
NZ_CP019582.1	Yes
NZ_CP033979.1	Yes
NZ_CP033351.2	Yes
NZ_CP038848.1	Yes
NZ_CP038409.1	Yes
NZ_LT591905.1	Yes
NC_004772.1	Yes
NZ_CP039602.1	Yes
NZ_MT604108.1	Yes
NZ_CP085526.1	Yes
NZ_CP049320.1	Yes
NZ_CP063488.1	Yes
NC_012155.1	Yes
NZ_CP056309.1	Yes
NZ_CP049605.1	Yes
NZ_CP060457.1	Yes
NC_012916.1	Yes
NC_024976.1	Yes
NZ_CP051614.1	Yes
NZ_CP031602.1	Yes
NZ_LR135440.1	Yes
NZ_CP048667.1	Yes
NZ_AP025636.1	Yes
NZ_CP009121.1	Yes
NC_005703.1	Yes
NZ_CP020021.1	Yes
NC_004938.1	Yes
NC_011836.1	Yes
NZ_CP083928.1	Yes
NZ_AP024833.1	Yes
NC_012562.1	Yes
NZ_CP075909.1	Yes
NZ_MN232185.1	Yes
NZ_MK036890.1	Yes
NZ_CP075713.1	Yes
NC_018954.1	Yes
NZ_CP033398.1	Yes
NZ_MK388404.1	Yes
NZ_OW970536.1	Yes
NZ_CP010111.1	Yes
NZ_LR882059.1	Yes
NZ_CP049326.1	Yes
NZ_CP067554.1	Yes
NZ_CP030305.1	Yes
NZ_KY565557.1	Yes
NZ_MN657085.1	Yes
NZ_CP022721.1	Yes
NZ_CP038265.1	Yes
NZ_MZ666125.1	Yes
NZ_CP069590.1	Yes
NZ_CP004338.1	No
NZ_CP039215.1	Yes
NZ_CP022487.1	Yes
NZ_CP041340.1	Yes
NZ_CP075997.1	Yes
NC_007143.1	Yes
NZ_CP049832.1	Yes
NC_009477.1	Yes
NZ_CP043409.1	Yes
NZ_CP053768.1	Yes
NZ_CP027645.1	Yes
NZ_CP022060.1	Yes
NZ_CP018956.1	Yes
NZ_CP016846.1	Yes
NZ_CP016864.1	Yes
NZ_LR890417.1	Yes
NZ_CP086108.1	Yes
NZ_CP063000.1	Yes
NZ_CP036302.1	Yes
NZ_CP070230.1	Yes
NZ_CP039962.1	Yes
NZ_CP092757.1	Yes
NZ_CP055491.1	No
NZ_CP045519.1	Yes
NZ_CP050050.1	Yes
NZ_CP050539.1	Yes
NZ_CP053239.1	Yes
NZ_CP092838.1	Yes
NZ_CP066788.1	Yes
NZ_CP071929.1	Yes
NZ_CP067312.1	Yes
NZ_CP061515.1	Yes
NZ_CP086927.1	Yes
NZ_CP033508.1	Yes
NZ_CP044699.1	Yes
NZ_CP043850.1	Yes
NZ_AP025223.1	Yes
NZ_CP008906.1	Yes
NZ_CP097052.1	Yes
NZ_LR595871.1	Yes
NZ_CP050895.1	Yes
NZ_CP026547.1	Yes
NZ_CP018790.1	Yes
NZ_CP093228.1	Yes
NZ_MN182748.1	Yes
NZ_CP065155.1	Yes
NZ_CP015522.1	Yes
NZ_CP086387.1	Yes
NZ_CP036735.1	Yes
NZ_CP018575.1	Yes
NZ_CP088184.1	Yes
NZ_CP008987.1	Yes
NZ_KX807610.1	Yes
NZ_CP039091.1	Yes
NZ_CP042415.1	Yes
NC_012858.1	Yes
NZ_CP046430.1	Yes
NZ_MN476096.1	Yes
NZ_CP090867.1	Yes
NZ_CP043383.1	Yes
NZ_AP017963.1	Yes
NZ_CP049829.1	Yes
NZ_MT077889.1	Yes
NZ_AP022541.1	Yes
NZ_CP080307.1	Yes
NC_006130.1	Yes
NZ_CP072999.1	Yes
NC_021841.1	Yes
NC_012624.1	Yes
NZ_CP016425.1	Yes
NZ_CP067294.1	Yes
NZ_CP090625.1	Yes
NZ_CP033232.1	Yes
NZ_CP048951.1	Yes
NZ_CP068865.1	Yes
NZ_CP039826.1	Yes
NZ_CP083104.1	Yes
NZ_CP055520.1	Yes
NZ_CP086493.1	Yes
NZ_CP024391.1	Yes
NZ_CP023297.1	Yes
NZ_CP069051.1	Yes
NZ_CP082770.1	Yes
NZ_MW390543.1	Yes
NZ_CP055204.1	Yes
NZ_CP004396.1	Yes
NZ_MW363914.1	Yes
NZ_CP016743.1	Yes
NZ_CP029807.1	Yes
NZ_CP007059.1	Yes
NZ_CP011614.1	Yes
NZ_CP085161.1	Yes
NZ_CP032890.1	Yes
NZ_CP038162.1	Yes
NZ_CP051701.1	Yes
NZ_CP051176.1	Yes
NZ_MT108211.1	Yes
NZ_KX833210.1	Yes
NC_010476.1	Yes
NZ_MK764027.1	Yes
NZ_CP081947.1	Yes
NZ_CP095630.1	Yes
NZ_CP072580.1	Yes
NZ_CP075643.1	Yes
NZ_CP026926.1	Yes
NZ_CP027040.1	Yes
NZ_CP063907.1	Yes
NZ_LR135365.1	Yes
NC_001384.1	Yes
NZ_AP025607.1	Yes
NZ_MW264512.1	Yes
NC_020916.1	Yes
NZ_CP013053.1	Yes
NZ_CP095000.1	Yes
NZ_CP082036.1	Yes
NZ_CP055262.1	Yes
NZ_CP054267.1	Yes
NZ_CP067893.1	Yes
NZ_CP040293.1	Yes
NZ_CP075700.1	Yes
NZ_CP013635.1	Yes
NZ_KJ645709.1	Yes
NZ_CP030342.1	Yes
NC_006135.1	Yes
NZ_CP055312.1	No
NZ_CP068184.1	Yes
NZ_CP083053.1	Yes
NC_019140.1	Yes
NZ_AP023078.1	Yes
NZ_CP082851.1	Yes
NZ_MW192783.1	Yes
NZ_CP004172.1	No
NZ_CP071294.1	Yes
NZ_CP010671.1	Yes
NZ_CP072158.1	Yes
NC_019227.1	Yes
NZ_LT985222.1	Yes
NZ_CP014978.1	Yes
NZ_AP025888.1	Yes
NC_019284.1	Yes
NZ_CP046333.1	Yes
NZ_CP015358.1	Yes
NC_007801.1	Yes
NZ_CP043339.1	Yes
NZ_CP024045.1	Yes
NZ_CP043359.1	Yes
NZ_CP042277.1	Yes
NZ_CP077104.1	Yes
NZ_CP055187.1	Yes
NC_018699.1	Yes
NZ_MN657025.1	Yes
NZ_CP009591.1	Yes
NZ_CP059817.1	Yes
NZ_CP008900.1	Yes
NZ_CP016522.1	Yes
NZ_CP082814.1	Yes
NZ_CP066420.1	Yes
NZ_AP023074.1	Yes
NZ_CP078112.1	Yes
NZ_CP062345.1	Yes
NZ_LR890183.1	Yes
NZ_CP069972.1	Yes
NZ_CP036547.1	Yes
NZ_MH113855.1	Yes
NZ_CP064361.1	Yes
NZ_CP036740.1	Yes
NZ_CP058204.1	Yes
NZ_CP091322.1	Yes
NZ_CP081759.1	Yes
NZ_CP036138.1	Yes
NC_020960.1	Yes
NZ_CP018706.1	Yes
NZ_CP094084.1	Yes
NZ_CP009824.1	Yes
NZ_CP031029.1	Yes
NZ_KU355873.1	Yes
NZ_CP078100.1	Yes
NZ_CP023880.1	Yes
NZ_CP095696.1	Yes
NZ_AP023327.1	Yes
NZ_AP022411.1	Yes
NZ_MG299135.1	Yes
NZ_CP057919.1	Yes
NZ_CP039158.1	Yes
NZ_CP031579.1	Yes
NZ_CP064111.1	Yes
NZ_MN232184.1	Yes
NZ_CP050784.1	Yes
NZ_CP055376.1	Yes
NZ_CP029957.1	Yes
NZ_CP026717.1	Yes
NZ_LR890223.1	Yes
NZ_LT592164.1	Yes
NZ_CP068693.1	Yes
NZ_CP071523.1	Yes
NZ_CP028120.1	Yes
NZ_CP083874.1	Yes
NZ_CP059311.1	Yes
NZ_CP025841.1	Yes
NZ_CP058710.1	Yes
NZ_CP017285.1	Yes
NZ_MG299128.1	Yes
NC_013388.1	Yes
NZ_CP041922.1	Yes
NZ_CP024280.1	Yes
NZ_CP097629.1	Yes
NC_015213.1	Yes
NZ_CP041966.1	Yes
NZ_LR134281.1	Yes
NZ_CP070577.1	Yes
NZ_CP067946.1	Yes
NZ_CP056748.1	Yes
NZ_MF621616.1	Yes
NZ_KT901798.1	Yes
NZ_CP035023.1	Yes
NZ_CP086888.1	Yes
NZ_CP061352.1	Yes
NZ_CP027199.1	Yes
NZ_MW598234.1	Yes
NZ_CP045208.1	Yes
NZ_CP073909.1	Yes
NC_014919.1	Yes
NZ_CP018963.1	Yes
NZ_CP035002.1	Yes
NZ_CP039094.1	Yes
NZ_CP059776.1	Yes
NZ_LN811400.1	Yes
NZ_CP040836.1	Yes
NZ_CP067231.1	Yes
NZ_CP044066.1	Yes
NZ_AP022160.1	Yes
NZ_CP068314.1	Yes
NZ_CP081709.1	Yes
NZ_AP024263.1	Yes
NZ_CP013139.1	Yes
NZ_CP032083.1	Yes
NZ_CP053213.1	Yes
NZ_MT129534.1	Yes
NZ_CP086565.1	Yes
NZ_CP014290.1	Yes
NZ_CP004225.1	Yes
NZ_CP055533.1	Yes
NZ_CP045619.1	Yes
NZ_AP012543.1	Yes
NZ_CP035122.1	Yes
NZ_AP025164.1	Yes
NZ_CP022731.1	Yes
NZ_CP064366.1	Yes
NZ_CP048390.1	Yes
NZ_MW298655.1	Yes
NZ_CP050254.1	Yes
NZ_CP090542.1	Yes
NC_021517.1	Yes
NZ_CP070374.1	Yes
NZ_MN208064.1	Yes
NZ_CP051348.1	Yes
NZ_CP063957.1	Yes
NZ_CP016167.1	Yes
NZ_CP093288.1	Yes
NZ_CP060949.1	Yes
NZ_CP087666.1	Yes
NZ_CP057070.1	Yes
NZ_KM583814.1	Yes
NZ_CP048931.1	Yes
NZ_CP069446.1	Yes
NZ_MZ027739.1	Yes
NZ_KM977631.1	Yes
NC_021845.1	Yes
NZ_CP005808.1	No
NZ_CP036800.1	Yes
NZ_KU288634.1	Yes
NZ_MN657100.1	Yes
NZ_MT230341.1	Yes
NZ_KY554955.1	Yes
NZ_CP013657.1	Yes
NZ_CP022193.1	Yes
NZ_KP198616.1	Yes
NC_010405.1	Yes
NZ_CP042557.1	Yes
NC_017129.1	Yes
NZ_CP041545.1	Yes
NZ_CP021370.1	Yes
NZ_CP010634.1	Yes
NZ_CP051224.1	Yes
NZ_CP071077.1	Yes
NZ_CP089332.1	Yes
NZ_CP063329.1	Yes
NZ_CP092456.1	Yes
NZ_MT230175.1	Yes
NZ_CP014443.1	Yes
NZ_AP022250.1	Yes
NC_016971.1	Yes
NZ_CP004394.1	Yes
NZ_CP017441.1	Yes
NZ_CP059016.1	Yes
NZ_CP009250.1	Yes
NZ_CP044824.1	Yes
NZ_AP024197.1	Yes
NZ_MT810353.1	Yes
NZ_CP042590.1	Yes
NZ_CP092572.1	Yes
NZ_CP011014.1	Yes
NZ_CP065672.1	Yes
NZ_CP059387.1	Yes
NZ_CP084847.1	Yes
NZ_CP058551.1	Yes
NZ_CP075468.1	Yes
NZ_MG387191.1	Yes
NC_007412.1	Yes
NZ_FR989706.1	Yes
NZ_CP087063.1	Yes
NZ_CP059775.1	Yes
NZ_CP037224.1	Yes
NZ_CP030309.1	Yes
NZ_CP018225.1	Yes
NZ_CP019314.1	Yes
NZ_CP004230.1	Yes
NZ_CP063149.1	Yes
NZ_CP023926.1	Yes
NZ_CP065757.1	Yes
NZ_CP014850.1	Yes
NZ_CP072550.1	Yes
NZ_CP096254.1	Yes
NZ_CP019852.1	Yes
NZ_CP046164.1	Yes
NC_002638.1	Yes
NZ_CP005830.1	No
[truncated: 41,874 more rows]

## Sheet: TableS3
Table S3. Taxonomic bacterial families identified with plasmids encoding T6SS.
Taxonomic bacterial family	Median genome size (bp)	Median %GC
Acidobacteriaceae	5391691	58.6
Aeromonadaceae	4691035	59.7
Aurantimonadaceae	4649924	66.1
Azospirillaceae	7146592	67.5
Bacillaceae	5361178	38.7
Borreliaceae	1295085	28.3
Burkholderiaceae	7149280	67.2
Campylobacteraceae	1726892	31
Chromatiaceae	4301207	62.6
Clostridiaceae	3808045	29.2
Cytophagaceae	4433218	37.3
Deinococcaceae	4013254	66.8
Enterobacteriaceae	4988156	57.2
Erwiniaceae	4732969	50.4
Flavobacteriaceae	3581064	41.5
Francisellaceae	1845840	32.3
Gemmatimonadaceae	4716552	67.1
Halomonadaceae	3907727	57.6
Hymenobacteraceae	5066805	55.9
Moraxellaceae	3957368	40.7
Morganellaceae	4081112	41.6
Methylobacteriaceae	6149484	68.4
Nitrobacteraceae	8258097	63.7
Nostocaceae	7657723	40.5
Phyllobacteriaceae	6325081	61.9
Pectobacteriaceae	4849314	52.8
Piscirickettsiaceae	3491250	39.9
Pseudanabaenaceae	5940030	49.3
Pseudoalteromonadaceae	4618176	41.8
Pseudomonadaceae	6396946	63.4
Rhizobiaceae	6388841	60.3
Rhodobacteraceae	4257143	69.6
Rhodocyclaceae	3794077	63.7
Rhodospirillaceae	4537904	63.7
Rickettsiaceae	1284027	31.7
Scytonemataceae	8731897	43.2
Sphingosinicellaceae	3257822	65.6
Spirosomaceae	6858677	46.4
Stappiaceae	5583346	58.5
Streptomycetaceae	8304540	71.4
Sulfuricellaceae	3429713	53.7
Thalassospiraceae	4654423	54.9
Treponemataceae	1139918	47.5
Tsukamurellaceae	4840603	70.4
Vibrionaceae	4974816	45.6
Yersiniaceae	4877656	56.2

## Sheet: TableS4
Table S4. Protein families (PFAM) used in this study to retrieve toxins from toxin-antitoxin modules.
PFAM	TA Type
PF00082.25	typeII
PF00156.30	typeII
PF00239.24	typeII
PF00403.29	typeII
PF00561.23	typeII
PF00583.28	typeII
PF00877.22	typeIII
PF00975.23	typeII
PF01367.23	typeII
PF01661.24	typeII
PF01845.20	typeII
PF01848.19	typeI
PF01850.24	typeII
PF01927.19	typeII
PF01934.20	typeVII
PF01936.21	typeII
PF01966.25	typeII
PF02452.20	typeI, typeII
PF02534.17	typeIII
PF02562.19	typeII
PF02604.22	typeII
PF02661.21	typeII
PF02739.19	typeII
PF03527.17	typeII
PF04014.21	typeII
PF04365.16	typeII
PF04545.19	typeII
PF04607.20	typeII
PF04688.16	typeI
PF04967.15	typeII
PF05015.16	typeII
PF05016.18	typeII
PF05321.14	typeII
PF05593.17	typeII
PF05973.17	typeII
PF06114.16	typeII
PF06183.16	typeI
PF06260.15	typeII
PF06296.15	typeII
PF06414.15	typeII
PF06755.15	typeIV
PF06769.17	typeII
PF06821.16	typeII
PF07254.15	typeIV
PF07342.14	typeII
PF07804.15	typeII
PF07859.16	typeII
PF07927.15	typeII
PF08085.14	typeII
PF08445.13	typeII
PF08808.14	typeII
PF08843.14	typeII, typeIV, typeVII
PF08845.13	typeI
PF09827.12	typeII
PF09857.12	typeII
PF09907.12	typeII
PF10003.12	typeIV
PF10412.12	typeIII
PF10604.12	typeII
PF10753.12	typeV
PF11195.11	typeI
PF11663.11	typeII
PF12146.11	typeII
PF12696.10	typeIII
PF12697.10	typeII
PF12917.10	typeII
PF13023.9	typeII
PF13245.9	typeII
PF13302.10	typeII
PF13412.9	typeII
PF13420.10	typeII
PF13470.9	typeII
PF13508.10	typeII
PF13523.9	typeII
PF13527.10	typeII
PF13604.9	typeII
PF13638.9	typeII
PF13657.9	typeII
PF13671.9	typeII
PF13673.10	typeII
PF13702.9	typeIII
PF13711.9	typeII
PF13930.9	typeII
PF13939.9	typeI
PF13940.9	typeI
PF13955.9	typeI
PF13956.9	typeI
PF13957.9	typeII
PF13958.9	typeIII
PF14171.9	typeII
PF14354.9	typeI
PF14367.9	typeII
PF14410.9	typeII
PF14411.9	typeII
PF14431.9	typeII
PF14449.9	typeII
PF14487.9	typeII
PF15652.9	typeII
PF15723.8	typeII
PF15738.8	typeII
PF15781.8	typeII
PF15919.8	typeII
PF15935.8	typeII
PF16935.8	typeI
PF17362.5	typeIII
PF17631.5	typeIII
PF17633.5	typeIII
PF17841.4	typeII
PF18477.4	typeII
PF18478.4	typeII
PF18480.4	typeII
PF18555.4	typeIII
PF18790.4	typeII
PF18840.4	typeIII
PF18869.4	typeII
PF19034.3	typeII

## Sheet: TableS5
Table S5. T6SS proteins retrieved with MacSyFinder in this study in plasmids.
Hit_ID	Genome	Protein_ID	CDS	T6SS gene	T6SS subtype	Profile coverage (%)	i-evalue	No. T6SS components	Cluster Type	Orphan island type	T6SS cluster ID
NC_003296.1|93|WP_011003420.1	NC_003296.1	WP_011003420.1	93	tssI	T6SSi	94.6932	6.1e-113	1	Orphan island	tssI island	NC_003296.1_I_1_1
NC_003296.1|164|WP_011003490.1	NC_003296.1	WP_011003490.1	164	tssI	T6SSi	99.1708	4.7e-113	1	Orphan island	tssI island	NC_003296.1_I_1_2
NC_003296.1|491|WP_011003818.1	NC_003296.1	WP_011003818.1	491	evpJ	T6SSi	92.6	3.5e-20	2	Orphan island	tssI-evpJ island	NC_003296.1_I_5_3
NC_003296.1|494|WP_011003821.1	NC_003296.1	WP_011003821.1	494	tssI	T6SSi	90.2	4.3e-100	2	Orphan island	tssI-evpJ island	NC_003296.1_I_5_3
NC_003296.1|591|WP_011003927.1	NC_003296.1	WP_011003927.1	591	tssI	T6SSi	97.3	5.9e-135	2	Orphan island	tssI-evpJ island	NC_003296.1_I_5_4
NC_003296.1|594|WP_011003930.1	NC_003296.1	WP_011003930.1	594	evpJ	T6SSi	85.3	1.5e-04	2	Orphan island	tssI-evpJ island	NC_003296.1_I_5_4
NC_003296.1|1089|WP_011004426.1	NC_003296.1	WP_011004426.1	1089	evpJ	T6SSi	90.5	4.6e-13	2	Orphan island	tssI-evpJ island	NC_003296.1_I_5_5
NC_003296.1|1091|WP_011004428.1	NC_003296.1	WP_011004428.1	1091	tssI	T6SSi	97.5	2.3e-149	2	Orphan island	tssI-evpJ island	NC_003296.1_I_5_5
NC_003296.1|699|WP_011004036.1	NC_003296.1	WP_011004036.1	699	tssI	T6SSi	98	4.2e-150	16	T6SS	-	NC_003296.1_T_1
NC_003296.1|700|WP_011004037.1	NC_003296.1	WP_011004037.1	700	tssL	T6SSi	99.1	3.2e-64	16	T6SS	-	NC_003296.1_T_1
NC_003296.1|701|WP_011004038.1	NC_003296.1	WP_011004038.1	701	tssK	T6SSi	99.5	8.4e-147	16	T6SS	-	NC_003296.1_T_1
NC_003296.1|702|WP_028854260.1	NC_003296.1	WP_028854260.1	702	tssJ	T6SSi	89.6	6.1e-14	16	T6SS	-	NC_003296.1_T_1
NC_003296.1|704|WP_011004041.1	NC_003296.1	WP_011004041.1	704	tssB	T6SSi	98.8	8.1e-68	16	T6SS	-	NC_003296.1_T_1
NC_003296.1|705|WP_011004042.1	NC_003296.1	WP_011004042.1	705	tssC	T6SSi	99.2	4.4e-214	16	T6SS	-	NC_003296.1_T_1
NC_003296.1|706|WP_011004043.1	NC_003296.1	WP_011004043.1	706	tssD	T6SSi	99.4	3.6e-47	16	T6SS	-	NC_003296.1_T_1
NC_003296.1|707|WP_011004044.1	NC_003296.1	WP_011004044.1	707	tssE	T6SSi	99.3	9.9e-44	16	T6SS	-	NC_003296.1_T_1
NC_003296.1|708|WP_011004045.1	NC_003296.1	WP_011004045.1	708	tssF	T6SSi	1	5.2e-202	16	T6SS	-	NC_003296.1_T_1
NC_003296.1|709|WP_011004046.1	NC_003296.1	WP_011004046.1	709	tssG	T6SSi	98.8	4.9e-89	16	T6SS	-	NC_003296.1_T_1
NC_003296.1|710|WP_011004047.1	NC_003296.1	WP_011004047.1	710	tssH	T6SSi	99.9	0.0e+00	16	T6SS	-	NC_003296.1_T_1
NC_003296.1|711|WP_011004048.1	NC_003296.1	WP_011004048.1	711	tssI	T6SSi	96.2	3.5e-153	16	T6SS	-	NC_003296.1_T_1
NC_003296.1|722|WP_011004059.1	NC_003296.1	WP_011004059.1	722	tssL	T6SSi	85.5	2.3e-21	16	T6SS	-	NC_003296.1_T_1
NC_003296.1|724|WP_011004061.1	NC_003296.1	WP_011004061.1	724	tssM	T6SSi	99.8	0.0e+00	16	T6SS	-	NC_003296.1_T_1
NC_003296.1|726|WP_011004063.1	NC_003296.1	WP_011004063.1	726	evpJ	T6SSi	96.8	2.6e-23	16	T6SS	-	NC_003296.1_T_1
NC_003296.1|729|WP_011004066.1	NC_003296.1	WP_011004066.1	729	tssI	T6SSi	99	1.3e-112	16	T6SS	-	NC_003296.1_T_1
NC_008378.1|452|WP_011649228.1	NC_008378.1	WP_011649228.1	452	tssM	T6SSi	99	1.2e-198	12	T6SS	-	NC_008378.1_T_1
NC_008378.1|453|WP_011649229.1	NC_008378.1	WP_011649229.1	453	tssL	T6SSi	98.6	7.2e-26	12	T6SS	-	NC_008378.1_T_1
NC_008378.1|454|WP_011649230.1	NC_008378.1	WP_011649230.1	454	tssK	T6SSi	99.5	2.4e-142	12	T6SS	-	NC_008378.1_T_1
NC_008378.1|456|WP_011649232.1	NC_008378.1	WP_011649232.1	456	tssG	T6SSi	83.4	2.8e-38	12	T6SS	-	NC_008378.1_T_1
NC_008378.1|457|WP_011649233.1	NC_008378.1	WP_011649233.1	457	tssF	T6SSi	99.8	3.7e-144	12	T6SS	-	NC_008378.1_T_1
NC_008378.1|458|WP_011649234.1	NC_008378.1	WP_011649234.1	458	tssE	T6SSi	97.9	4.9e-23	12	T6SS	-	NC_008378.1_T_1
NC_008378.1|460|WP_011649236.1	NC_008378.1	WP_011649236.1	460	tssC	T6SSi	87.2	2.7e-127	12	T6SS	-	NC_008378.1_T_1
NC_008378.1|461|WP_011649237.1	NC_008378.1	WP_011649237.1	461	tssC	T6SSi	97.5	5.6e-195	12	T6SS	-	NC_008378.1_T_1
NC_008378.1|462|WP_041937007.1	NC_008378.1	WP_041937007.1	462	tssB	T6SSi	97.5	3.9e-48	12	T6SS	-	NC_008378.1_T_1
NC_008378.1|464|WP_244432416.1	NC_008378.1	WP_244432416.1	464	tssH	T6SSi	92.4	1.1e-301	12	T6SS	-	NC_008378.1_T_1
NC_008378.1|465|WP_003575677.1	NC_008378.1	WP_003575677.1	465	tssD	T6SSi	96.5	6.8e-29	12	T6SS	-	NC_008378.1_T_1
NC_008378.1|468|WP_011649242.1	NC_008378.1	WP_011649242.1	468	tssI	T6SSi	92.2	5.0e-130	12	T6SS	-	NC_008378.1_T_1
NC_008545.1|120|WP_011695166.1	NC_008545.1	WP_011695166.1	120	tssI	T6SSi	97.5124	5.9e-99	1	Orphan island	tssI island	NC_008545.1_I_1_1
NC_009349.1|74|WP_011899342.1	NC_009349.1	WP_011899342.1	74	tssI	T6SSi	99.7	6.3e-222	2	Orphan island	tssI-evpJ island	NC_009349.1_I_5_1
NC_009349.1|75|WP_011899343.1	NC_009349.1	WP_011899343.1	75	evpJ	T6SSi	1	3.0e-34	2	Orphan island	tssI-evpJ island	NC_009349.1_I_5_1
NC_009780.1|49|WP_041460772.1	NC_009780.1	WP_041460772.1	49	tssD	T6SSi	1	5.1e-34	9	T6SS	-	NC_009780.1_T_1
NC_009780.1|59|WP_011998975.1	NC_009780.1	WP_011998975.1	59	tssB	T6SSi	96.9	5.3e-44	9	T6SS	-	NC_009780.1_T_1
NC_009780.1|60|WP_011998976.1	NC_009780.1	WP_011998976.1	60	tssC	T6SSi	99.6	1.6e-199	9	T6SS	-	NC_009780.1_T_1
NC_009780.1|61|WP_011998977.1	NC_009780.1	WP_011998977.1	61	tssK	T6SSi	1	1.5e-136	9	T6SS	-	NC_009780.1_T_1
NC_009780.1|62|WP_011998978.1	NC_009780.1	WP_011998978.1	62	tssL	T6SSi	98.1	1.9e-38	9	T6SS	-	NC_009780.1_T_1
NC_009780.1|64|WP_007796459.1	NC_009780.1	WP_007796459.1	64	tssD	T6SSi	98.8	4.4e-59	9	T6SS	-	NC_009780.1_T_1
NC_009780.1|65|WP_041460775.1	NC_009780.1	WP_041460775.1	65	tssH	T6SSi	99.7	0.0e+00	9	T6SS	-	NC_009780.1_T_1
NC_009780.1|67|WP_071818053.1	NC_009780.1	WP_071818053.1	67	tssI	T6SSi	96.5	1.5e-117	9	T6SS	-	NC_009780.1_T_1
NC_009780.1|70|WP_011998987.1	NC_009780.1	WP_011998987.1	70	evpJ	T6SSi	1	4.2e-21	9	T6SS	-	NC_009780.1_T_1
NC_010070.1|62|WP_012211021.1	NC_010070.1	WP_012211021.1	62	tssI	T6SSi	84.743	1.5e-134	1	Orphan island	tssI island	NC_010070.1_I_1_1
NC_010377.1|50|WP_012291365.1	NC_010377.1	WP_012291365.1	50	tssD	T6SSi	92.3529	1.1e-33	1	Orphan island	tssD island	NC_010377.1_I_0_1
NC_010553.1|137|WP_229203070.1	NC_010553.1	WP_229203070.1	137	tssL	T6SSi	57.5	4.9e-11	14	T6SS	-	NC_010553.1_T_1
NC_010553.1|139|WP_041490403.1	NC_010553.1	WP_041490403.1	139	tssB	T6SSi	98.2	2.3e-63	14	T6SS	-	NC_010553.1_T_1
NC_010553.1|140|WP_012367312.1	NC_010553.1	WP_012367312.1	140	tssC	T6SSi	98.6	4.6e-214	14	T6SS	-	NC_010553.1_T_1
NC_010553.1|141|WP_012367313.1	NC_010553.1	WP_012367313.1	141	tssD	T6SSi	1	7.7e-38	14	T6SS	-	NC_010553.1_T_1
NC_010553.1|142|WP_012367314.1	NC_010553.1	WP_012367314.1	142	tssJ	T6SSi	81.2	2.4e-14	14	T6SS	-	NC_010553.1_T_1
NC_010553.1|143|WP_012367315.1	NC_010553.1	WP_012367315.1	143	tssK	T6SSi	99.8	2.6e-110	14	T6SS	-	NC_010553.1_T_1
NC_010553.1|144|WP_012367316.1	NC_010553.1	WP_012367316.1	144	tssL	T6SSi	97.7	1.6e-40	14	T6SS	-	NC_010553.1_T_1
NC_010553.1|145|WP_012367317.1	NC_010553.1	WP_012367317.1	145	tssM	T6SSi	98.1	7.2e-181	14	T6SS	-	NC_010553.1_T_1
NC_010553.1|148|WP_012367320.1	NC_010553.1	WP_012367320.1	148	tssI	T6SSi	85.2	1.5e-134	14	T6SS	-	NC_010553.1_T_1
NC_010553.1|149|WP_012367321.1	NC_010553.1	WP_012367321.1	149	evpJ	T6SSi	1	1.4e-13	14	T6SS	-	NC_010553.1_T_1
NC_010553.1|154|WP_012367326.1	NC_010553.1	WP_012367326.1	154	tssG	T6SSi	93.7	2.0e-52	14	T6SS	-	NC_010553.1_T_1
NC_010553.1|155|WP_012367327.1	NC_010553.1	WP_012367327.1	155	tssF	T6SSi	99.3	1.0e-131	14	T6SS	-	NC_010553.1_T_1
NC_010553.1|156|WP_012367328.1	NC_010553.1	WP_012367328.1	156	tssE	T6SSi	97.3	2.4e-23	14	T6SS	-	NC_010553.1_T_1
NC_010553.1|159|WP_012367331.1	NC_010553.1	WP_012367331.1	159	tssH	T6SSi	99.2	0.0e+00	14	T6SS	-	NC_010553.1_T_1
NC_010625.1|193|WP_012404969.1	NC_010625.1	WP_012404969.1	193	evpJ	T6SSi	96.8	3.7e-16	2	Orphan island	tssI-evpJ island	NC_010625.1_I_5_1
NC_010625.1|196|WP_012404972.1	NC_010625.1	WP_012404972.1	196	tssI	T6SSi	96.2	1.2e-106	2	Orphan island	tssI-evpJ island	NC_010625.1_I_5_1
NC_010625.1|1395|WP_012406177.1	NC_010625.1	WP_012406177.1	1395	tssG	T6SSi	97	1.0e-55	5	Orphan island	tssI-evpJ island	NC_010625.1_I_5_2
NC_010625.1|1397|WP_012406179.1	NC_010625.1	WP_012406179.1	1397	tssL	T6SSi	85.5	1.1e-33	5	Orphan island	tssI-evpJ island	NC_010625.1_I_5_2
NC_010625.1|1398|WP_012406180.1	NC_010625.1	WP_012406180.1	1398	evpJ	T6SSi	93.7	3.1e-14	5	Orphan island	tssI-evpJ island	NC_010625.1_I_5_2
NC_010625.1|1402|WP_012406184.1	NC_010625.1	WP_012406184.1	1402	tssI	T6SSi	97.3	6.5e-116	5	Orphan island	tssI-evpJ island	NC_010625.1_I_5_2
NC_010625.1|1403|WP_012406185.1	NC_010625.1	WP_012406185.1	1403	tssF	T6SSi	99.5	1.1e-116	5	Orphan island	tssI-evpJ island	NC_010625.1_I_5_2
NC_010625.1|428|WP_012405201.1	NC_010625.1	WP_012405201.1	428	tssB	T6SSi	97.5	2.1e-56	10	T6SS	-	NC_010625.1_T_1
NC_010625.1|429|WP_012405202.1	NC_010625.1	WP_012405202.1	429	tssC	T6SSi	98.4	5.7e-195	10	T6SS	-	NC_010625.1_T_1
NC_010625.1|430|WP_012405203.1	NC_010625.1	WP_012405203.1	430	tssD	T6SSi	97.1	1.4e-26	10	T6SS	-	NC_010625.1_T_1
NC_010625.1|431|WP_012405204.1	NC_010625.1	WP_012405204.1	431	tssE	T6SSi	91.8	1.5e-22	10	T6SS	-	NC_010625.1_T_1
NC_010625.1|432|WP_041765651.1	NC_010625.1	WP_041765651.1	432	tssF	T6SSi	99.8	8.7e-141	10	T6SS	-	NC_010625.1_T_1
NC_010625.1|433|WP_012405206.1	NC_010625.1	WP_012405206.1	433	tssG	T6SSi	96.4	2.6e-35	10	T6SS	-	NC_010625.1_T_1
NC_010625.1|434|WP_012405207.1	NC_010625.1	WP_012405207.1	434	tssH	T6SSi	99.7	0.0e+00	10	T6SS	-	NC_010625.1_T_1
NC_010625.1|435|WP_012405208.1	NC_010625.1	WP_012405208.1	435	tssI	T6SSi	99.3	2.2e-147	10	T6SS	-	NC_010625.1_T_1
NC_010625.1|444|WP_012405217.1	NC_010625.1	WP_012405217.1	444	tssK	T6SSi	69.9	8.0e-19	10	T6SS	-	NC_010625.1_T_1
NC_010625.1|445|WP_012405218.1	NC_010625.1	WP_012405218.1	445	tssL	T6SSi	77.1	5.4e-15	10	T6SS	-	NC_010625.1_T_1
NC_010625.1|549|WP_012405323.1	NC_010625.1	WP_012405323.1	549	tssL	T6SSi	73.4	5.9e-15	15	T6SS	-	NC_010625.1_T_2
NC_010625.1|550|WP_012405324.1	NC_010625.1	WP_012405324.1	550	tssM	T6SSi	95.9	5.0e-184	15	T6SS	-	NC_010625.1_T_2
NC_010625.1|551|WP_244257722.1	NC_010625.1	WP_244257722.1	551	tssL	T6SSi	64.5	2.3e-26	15	T6SS	-	NC_010625.1_T_2
NC_010625.1|552|WP_012405326.1	NC_010625.1	WP_012405326.1	552	tssK	T6SSi	1	2.6e-98	15	T6SS	-	NC_010625.1_T_2
NC_010625.1|553|WP_012405327.1	NC_010625.1	WP_012405327.1	553	tssJ	T6SSi	81.2	2.6e-33	15	T6SS	-	NC_010625.1_T_2
NC_010625.1|554|WP_012405328.1	NC_010625.1	WP_012405328.1	554	tssD	T6SSi	98.8	1.3e-41	15	T6SS	-	NC_010625.1_T_2
NC_010625.1|555|WP_012405329.1	NC_010625.1	WP_012405329.1	555	tssC	T6SSi	97.9	3.7e-195	15	T6SS	-	NC_010625.1_T_2
NC_010625.1|556|WP_012405330.1	NC_010625.1	WP_012405330.1	556	tssB	T6SSi	98.2	1.2e-61	15	T6SS	-	NC_010625.1_T_2
NC_010625.1|557|WP_012405331.1	NC_010625.1	WP_012405331.1	557	tssH	T6SSi	98.9	0.0e+00	15	T6SS	-	NC_010625.1_T_2
NC_010625.1|560|WP_012405334.1	NC_010625.1	WP_012405334.1	560	tssE	T6SSi	98.6	5.5e-24	15	T6SS	-	NC_010625.1_T_2
NC_010625.1|561|WP_012405335.1	NC_010625.1	WP_012405335.1	561	tssF	T6SSi	99.3	2.9e-139	15	T6SS	-	NC_010625.1_T_2
NC_010625.1|562|WP_012405336.1	NC_010625.1	WP_012405336.1	562	tssG	T6SSi	95.2	4.4e-71	15	T6SS	-	NC_010625.1_T_2
NC_010625.1|566|WP_012405340.1	NC_010625.1	WP_012405340.1	566	tssI	T6SSi	96.8	3.2e-153	15	T6SS	-	NC_010625.1_T_2
NC_010625.1|569|WP_012405343.1	NC_010625.1	WP_012405343.1	569	evpJ	T6SSi	62.1	4.7e-10	15	T6SS	-	NC_010625.1_T_2
NC_010625.1|579|WP_012405352.1	NC_010625.1	WP_012405352.1	579	evpJ	T6SSi	61.1	8.3e-09	15	T6SS	-	NC_010625.1_T_2
NC_010627.1|102|WP_052306260.1	NC_010627.1	WP_052306260.1	102	tssD	T6SSi	83.5294	4.8e-21	1	Orphan island	tssD island	NC_010627.1_I_0_1
NC_010802.1|48|WP_012211021.1	NC_010802.1	WP_012211021.1	48	tssI	T6SSi	84.743	1.5e-134	1	Orphan island	tssI island	NC_010802.1_I_1_1
NC_010996.1|191|WP_008536039.1	NC_010996.1	WP_008536039.1	191	tssF	T6SSi	99.5	6.8e-161	8	T6SS	-	NC_010996.1_T_1
NC_010996.1|192|WP_004680427.1	NC_010996.1	WP_004680427.1	192	tssE	T6SSi	99.3	5.0e-29	8	T6SS	-	NC_010996.1_T_1
NC_010996.1|193|WP_004680426.1	NC_010996.1	WP_004680426.1	193	tssD	T6SSi	84.7	1.0e-13	8	T6SS	-	NC_010996.1_T_1
NC_010996.1|194|WP_004680425.1	NC_010996.1	WP_004680425.1	194	tssC	T6SSi	96.7	1.1e-202	8	T6SS	-	NC_010996.1_T_1
NC_010996.1|195|WP_004680424.1	NC_010996.1	WP_004680424.1	195	tssB	T6SSi	97.5	3.6e-59	8	T6SS	-	NC_010996.1_T_1
NC_010996.1|198|WP_010069402.1	NC_010996.1	WP_010069402.1	198	tssK	T6SSi	1	9.3e-123	8	T6SS	-	NC_010996.1_T_1
NC_010996.1|200|WP_012489524.1	NC_010996.1	WP_012489524.1	200	tssL	T6SSi	99.5	7.7e-39	8	T6SS	-	NC_010996.1_T_1
NC_010996.1|201|WP_012489525.1	NC_010996.1	WP_012489525.1	201	tssM	T6SSi	98.7	3.5e-219	8	T6SS	-	NC_010996.1_T_1
NC_010997.1|900|WP_012490361.1	NC_010997.1	WP_012490361.1	900	tssH	T6SSi	99.9	0.0e+00	12	T6SS	-	NC_010997.1_T_1
NC_010997.1|903|WP_004671466.1	NC_010997.1	WP_004671466.1	903	tssB	T6SSi	96.3	8.9e-47	12	T6SS	-	NC_010997.1_T_1
NC_010997.1|904|WP_004671468.1	NC_010997.1	WP_004671468.1	904	tssC	T6SSi	97.3	6.0e-170	12	T6SS	-	NC_010997.1_T_1
NC_010997.1|905|WP_004671470.1	NC_010997.1	WP_004671470.1	905	tssD	T6SSi	88.8	4.7e-23	12	T6SS	-	NC_010997.1_T_1
NC_010997.1|906|WP_012490364.1	NC_010997.1	WP_012490364.1	906	tssE	T6SSi	84.2	1.2e-15	12	T6SS	-	NC_010997.1_T_1
NC_010997.1|907|WP_012490365.1	NC_010997.1	WP_012490365.1	907	tssF	T6SSi	99.8	8.2e-113	12	T6SS	-	NC_010997.1_T_1
NC_010997.1|908|WP_041684123.1	NC_010997.1	WP_041684123.1	908	tssG	T6SSi	95.5	8.5e-59	12	T6SS	-	NC_010997.1_T_1
NC_010997.1|910|WP_012490368.1	NC_010997.1	WP_012490368.1	910	tssJ	T6SSi	84.4	2.0e-06	12	T6SS	-	NC_010997.1_T_1
NC_010997.1|911|WP_004671482.1	NC_010997.1	WP_004671482.1	911	tssK	T6SSi	97.5	1.5e-88	12	T6SS	-	NC_010997.1_T_1
NC_010997.1|912|WP_004671483.1	NC_010997.1	WP_004671483.1	912	tssL	T6SSi	99.1	1.9e-32	12	T6SS	-	NC_010997.1_T_1
NC_010997.1|913|WP_012490369.1	NC_010997.1	WP_012490369.1	913	tssM	T6SSi	96.8	2.3e-208	12	T6SS	-	NC_010997.1_T_1
NC_010997.1|921|WP_012490375.1	NC_010997.1	WP_012490375.1	921	tssI	T6SSi	98.5	2.7e-167	12	T6SS	-	NC_010997.1_T_1
NC_011311.1|38|WP_012548873.1	NC_011311.1	WP_012548873.1	38	tssD	T6SSi	97.6	1.5e-42	2	Orphan island	tssD-tssI island	NC_011311.1_I_2_1
NC_011311.1|39|WP_012548874.1	NC_011311.1	WP_012548874.1	39	tssI	T6SSi	98.2	2.4e-174	2	Orphan island	tssD-tssI island	NC_011311.1_I_2_1
NC_011981.1|41|WP_015918232.1	NC_011981.1	WP_015918232.1	41	tssI	T6SSi	92.3715	1.5e-139	1	Orphan island	tssI island	NC_011981.1_I_1_1
NC_011981.1|413|WP_015918606.1	NC_011981.1	WP_015918606.1	413	tssI	T6SSi	99.3367	1.4e-139	1	Orphan island	tssI island	NC_011981.1_I_1_2
NC_012725.2|94|WP_012735336.1	NC_012725.2	WP_012735336.1	94	evpJ	T6SSi	89.5	9.9e-07	3	Orphan island	tssI-evpJ island	NC_012725.2_I_5_1
NC_012725.2|97|WP_012735338.1	NC_012725.2	WP_012735338.1	97	evpJ	T6SSi	88.4	2.0e-05	3	Orphan island	tssI-evpJ island	NC_012725.2_I_5_1
NC_012725.2|100|WP_012735341.1	NC_012725.2	WP_012735341.1	100	tssI	T6SSi	96.8	4.0e-112	3	Orphan island	tssI-evpJ island	NC_012725.2_I_5_1
NC_013264.1|1|WP_012814652.1	NC_013264.1	WP_012814652.1	1	tssD	T6SSi	100	6.3e-31	1	Orphan island	tssD island	NC_013264.1_I_0_1
NC_013265.1|1|WP_014538400.1	NC_013265.1	WP_014538400.1	1	tssD	T6SSi	100	1.7e-29	1	Orphan island	tssD island	NC_013265.1_I_0_1
NC_013855.1|147|WP_012975584.1	NC_013855.1	WP_012975584.1	147	tssD	T6SSi	54.7	5.0e-07	10	T6SS	-	NC_013855.1_T_1
NC_013855.1|150|WP_063828241.1	NC_013855.1	WP_063828241.1	150	tssL	T6SSi	57	3.4e-15	10	T6SS	-	NC_013855.1_T_1
NC_013855.1|151|WP_012975588.1	NC_013855.1	WP_012975588.1	151	tssK	T6SSi	69	7.0e-36	10	T6SS	-	NC_013855.1_T_1
NC_013855.1|162|WP_012975597.1	NC_013855.1	WP_012975597.1	162	tssB	T6SSi	98.2	3.3e-41	10	T6SS	-	NC_013855.1_T_1
NC_013855.1|163|WP_042444071.1	NC_013855.1	WP_042444071.1	163	tssC	T6SSi	97.5	4.6e-212	10	T6SS	-	NC_013855.1_T_1
NC_013855.1|164|WP_012975599.1	NC_013855.1	WP_012975599.1	164	tssD	T6SSi	85.9	5.1e-06	10	T6SS	-	NC_013855.1_T_1
NC_013855.1|165|WP_042444073.1	NC_013855.1	WP_042444073.1	165	tssE	T6SSi	91.1	5.5e-21	10	T6SS	-	NC_013855.1_T_1
NC_013855.1|166|WP_012975601.1	NC_013855.1	WP_012975601.1	166	tssF	T6SSi	99.8	1.8e-158	10	T6SS	-	NC_013855.1_T_1
NC_013855.1|167|WP_012975602.1	NC_013855.1	WP_012975602.1	167	tssG	T6SSi	97.3	2.0e-55	10	T6SS	-	NC_013855.1_T_1
NC_013855.1|168|WP_012975604.1	NC_013855.1	WP_012975604.1	168	tssI	T6SSi	97.8	9.5e-155	10	T6SS	-	NC_013855.1_T_1
NC_013855.1|505|WP_012975927.1	NC_013855.1	WP_012975927.1	505	tssA	T6SSi	84.1	3.9e-47	13	T6SS	-	NC_013855.1_T_2
NC_013855.1|506|WP_012975928.1	NC_013855.1	WP_012975928.1	506	tssB	T6SSi	93.9	1.1e-48	13	T6SS	-	NC_013855.1_T_2
NC_013855.1|507|WP_012975929.1	NC_013855.1	WP_012975929.1	507	tssC	T6SSi	98.8	7.2e-203	13	T6SS	-	NC_013855.1_T_2
NC_013855.1|508|WP_012975930.1	NC_013855.1	WP_012975930.1	508	tssE	T6SSi	94.5	5.6e-08	13	T6SS	-	NC_013855.1_T_2
NC_013855.1|509|WP_012975931.1	NC_013855.1	WP_012975931.1	509	tssF	T6SSi	99	1.5e-136	13	T6SS	-	NC_013855.1_T_2
NC_013855.1|510|WP_158305992.1	NC_013855.1	WP_158305992.1	510	tssG	T6SSi	92.5	4.3e-69	13	T6SS	-	NC_013855.1_T_2
NC_013855.1|512|WP_012975934.1	NC_013855.1	WP_012975934.1	512	tssD	T6SSi	97.1	9.9e-32	13	T6SS	-	NC_013855.1_T_2
NC_013855.1|515|WP_012975937.1	NC_013855.1	WP_012975937.1	515	tssM	T6SSi	96.1	1.2e-162	13	T6SS	-	NC_013855.1_T_2
NC_013855.1|516|WP_012975938.1	NC_013855.1	WP_012975938.1	516	tssL	T6SSi	98.6	3.5e-50	13	T6SS	-	NC_013855.1_T_2
NC_013855.1|517|WP_012975939.1	NC_013855.1	WP_012975939.1	517	tssK	T6SSi	1	2.8e-124	13	T6SS	-	NC_013855.1_T_2
NC_013855.1|518|WP_042444188.1	NC_013855.1	WP_042444188.1	518	tssJ	T6SSi	86.4	5.5e-14	13	T6SS	-	NC_013855.1_T_2
NC_013855.1|520|WP_052293705.1	NC_013855.1	WP_052293705.1	520	tssI	T6SSi	79.4	9.5e-51	13	T6SS	-	NC_013855.1_T_2
NC_013855.1|521|WP_012975944.1	NC_013855.1	WP_012975944.1	521	tssH	T6SSi	99.9	0.0e+00	13	T6SS	-	NC_013855.1_T_2
NC_014309.1|67|WP_237204212.1	NC_014309.1	WP_237204212.1	67	tssI	T6SSi	93.4	1.2e-110	2	Orphan island	tssI-evpJ island	NC_014309.1_I_5_1
NC_014309.1|71|WP_013207445.1	NC_014309.1	WP_013207445.1	71	evpJ	T6SSi	90.5	1.4e-19	2	Orphan island	tssI-evpJ island	NC_014309.1_I_5_1
NC_014309.1|470|WP_080894724.1	NC_014309.1	WP_080894724.1	470	evpJ	T6SSi	94.7	1.8e-18	2	Orphan island	tssI-evpJ island	NC_014309.1_I_5_2
NC_014309.1|473|WP_176462293.1	NC_014309.1	WP_176462293.1	473	tssI	T6SSi	95	1.1e-80	2	Orphan island	tssI-evpJ island	NC_014309.1_I_5_2
NC_014309.1|566|WP_013207977.1	NC_014309.1	WP_013207977.1	566	tssI	T6SSi	97.3	7.6e-117	2	Orphan island	tssI-evpJ island	NC_014309.1_I_5_3
NC_014309.1|569|WP_176462310.1	NC_014309.1	WP_176462310.1	569	evpJ	T6SSi	85.3	7.7e-05	2	Orphan island	tssI-evpJ island	NC_014309.1_I_5_3
NC_014309.1|1006|WP_013208431.1	NC_014309.1	WP_013208431.1	1006	evpJ	T6SSi	90.5	1.3e-19	2	Orphan island	tssI-evpJ island	NC_014309.1_I_5_4
NC_014309.1|1009|WP_013208434.1	NC_014309.1	WP_013208434.1	1009	tssI	T6SSi	93.2	1.9e-115	2	Orphan island	tssI-evpJ island	NC_014309.1_I_5_4
NC_014309.1|1121|WP_013208548.1	NC_014309.1	WP_013208548.1	1121	evpJ	T6SSi	90.5	1.2e-14	2	Orphan island	tssI-evpJ island	NC_014309.1_I_5_5
NC_014309.1|1123|WP_013208550.1	NC_014309.1	WP_013208550.1	1123	tssI	T6SSi	92.2	7.9e-147	2	Orphan island	tssI-evpJ island	NC_014309.1_I_5_5
NC_014309.1|1402|WP_013208834.1	NC_014309.1	WP_013208834.1	1402	evpJ	T6SSi	80	4.4e-16	2	Orphan island	tssI-evpJ island	NC_014309.1_I_5_6
NC_014309.1|1404|WP_013208836.1	NC_014309.1	WP_013208836.1	1404	tssI	T6SSi	84.4	6.8e-128	2	Orphan island	tssI-evpJ island	NC_014309.1_I_5_6
NC_014309.1|707|WP_013208122.1	NC_014309.1	WP_013208122.1	707	tssI	T6SSi	97.5	1.3e-146	14	T6SS	-	NC_014309.1_T_1
NC_014309.1|708|WP_013208123.1	NC_014309.1	WP_013208123.1	708	tssL	T6SSi	99.1	1.1e-47	14	T6SS	-	NC_014309.1_T_1
NC_014309.1|709|WP_013208124.1	NC_014309.1	WP_013208124.1	709	tssK	T6SSi	99.5	1.7e-148	14	T6SS	-	NC_014309.1_T_1
NC_014309.1|710|WP_042589776.1	NC_014309.1	WP_042589776.1	710	tssJ	T6SSi	89.6	5.5e-14	14	T6SS	-	NC_014309.1_T_1
NC_014309.1|712|WP_013208127.1	NC_014309.1	WP_013208127.1	712	tssB	T6SSi	98.2	8.1e-69	14	T6SS	-	NC_014309.1_T_1
NC_014309.1|713|WP_042589777.1	NC_014309.1	WP_042589777.1	713	tssC	T6SSi	99.4	2.1e-230	14	T6SS	-	NC_014309.1_T_1
NC_014309.1|714|WP_013208129.1	NC_014309.1	WP_013208129.1	714	tssD	T6SSi	99.4	3.8e-48	14	T6SS	-	NC_014309.1_T_1
NC_014309.1|715|WP_013208130.1	NC_014309.1	WP_013208130.1	715	tssE	T6SSi	99.3	5.3e-44	14	T6SS	-	NC_014309.1_T_1
NC_014309.1|716|WP_013208131.1	NC_014309.1	WP_013208131.1	716	tssF	T6SSi	1	6.1e-204	14	T6SS	-	NC_014309.1_T_1
NC_014309.1|717|WP_013208132.1	NC_014309.1	WP_013208132.1	717	tssG	T6SSi	98.5	3.6e-87	14	T6SS	-	NC_014309.1_T_1
NC_014309.1|718|WP_013208133.1	NC_014309.1	WP_013208133.1	718	tssH	T6SSi	99.9	0.0e+00	14	T6SS	-	NC_014309.1_T_1
NC_014309.1|732|WP_064046388.1	NC_014309.1	WP_064046388.1	732	tssL	T6SSi	87.4	1.8e-22	14	T6SS	-	NC_014309.1_T_1
NC_014309.1|734|WP_013208151.1	NC_014309.1	WP_013208151.1	734	tssM	T6SSi	99.5	0.0e+00	14	T6SS	-	NC_014309.1_T_1
NC_014309.1|736|WP_013208153.1	NC_014309.1	WP_013208153.1	736	evpJ	T6SSi	96.8	6.8e-25	14	T6SS	-	NC_014309.1_T_1
NC_014310.1|151|WP_013209263.1	NC_014310.1	WP_013209263.1	151	tssI	T6SSi	98.5075	1.3e-114	2	Orphan island	tssI island	NC_0143101_I_1_5
NC_014310.1|169|WP_013209280.1	NC_014310.1	WP_013209280.1	169	tssI	T6SSi	87.3964	4.3e-146	2	Orphan island	tssI island	NC_0143101_I_1_5
NC_014310.1|86|WP_173391091.1	NC_014310.1	WP_173391091.1	86	tssI	T6SSi	98.3416	4.1e-167	1	Orphan island	tssI island	NC_014310.1_I_1_1
NC_014310.1|1069|WP_013210210.1	NC_014310.1	WP_013210210.1	1069	tssI	T6SSi	94.0299	1.5e-150	1	Orphan island	tssI island	NC_014310.1_I_1_3
NC_014310.1|403|WP_013209519.1	NC_014310.1	WP_013209519.1	403	evpJ	T6SSi	90.5	8.4e-19	2	Orphan island	tssI-evpJ island	NC_014310.1_I_5_2
NC_014310.1|406|WP_013209522.1	NC_014310.1	WP_013209522.1	406	tssI	T6SSi	92.9	3.6e-99	2	Orphan island	tssI-evpJ island	NC_014310.1_I_5_2
NC_014310.1|1282|WP_048817101.1	NC_014310.1	WP_048817101.1	1282	evpJ	T6SSi	91.6	4.2e-19	2	Orphan island	tssI-evpJ island	NC_014310.1_I_5_4
NC_014310.1|1285|WP_013210437.1	NC_014310.1	WP_013210437.1	1285	tssI	T6SSi	96	4.8e-89	2	Orphan island	tssI-evpJ island	NC_014310.1_I_5_4
NC_014310.1|595|WP_013209722.1	NC_014310.1	WP_013209722.1	595	tssL	T6SSi	99.1	4.2e-47	14	T6SS	-	NC_014310.1_T_1
NC_014310.1|596|WP_013209723.1	NC_014310.1	WP_013209723.1	596	tssK	T6SSi	99.5	2.7e-147	14	T6SS	-	NC_014310.1_T_1
NC_014310.1|597|WP_048816997.1	NC_014310.1	WP_048816997.1	597	tssJ	T6SSi	89.6	5.5e-14	14	T6SS	-	NC_014310.1_T_1
NC_014310.1|599|WP_013209726.1	NC_014310.1	WP_013209726.1	599	tssB	T6SSi	98.2	4.1e-68	14	T6SS	-	NC_014310.1_T_1
NC_014310.1|600|WP_013209727.1	NC_014310.1	WP_013209727.1	600	tssC	T6SSi	99.2	1.2e-230	14	T6SS	-	NC_014310.1_T_1
NC_014310.1|601|WP_013209728.1	NC_014310.1	WP_013209728.1	601	tssD	T6SSi	99.4	2.0e-47	14	T6SS	-	NC_014310.1_T_1
NC_014310.1|602|WP_013209729.1	NC_014310.1	WP_013209729.1	602	tssE	T6SSi	99.3	2.1e-43	14	T6SS	-	NC_014310.1_T_1
NC_014310.1|603|WP_013209730.1	NC_014310.1	WP_013209730.1	603	tssF	T6SSi	1	1.2e-203	14	T6SS	-	NC_014310.1_T_1
NC_014310.1|604|WP_013209731.1	NC_014310.1	WP_013209731.1	604	tssG	T6SSi	98.5	6.9e-87	14	T6SS	-	NC_014310.1_T_1
NC_014310.1|605|WP_013209732.1	NC_014310.1	WP_013209732.1	605	tssH	T6SSi	99.9	0.0e+00	14	T6SS	-	NC_014310.1_T_1
NC_014310.1|606|WP_013209733.1	NC_014310.1	WP_013209733.1	606	tssI	T6SSi	97.5	2.0e-170	14	T6SS	-	NC_014310.1_T_1
NC_014310.1|624|WP_048817202.1	NC_014310.1	WP_048817202.1	624	tssL	T6SSi	86.9	4.7e-23	14	T6SS	-	NC_014310.1_T_1
NC_014310.1|626|WP_013209754.1	NC_014310.1	WP_013209754.1	626	tssM	T6SSi	99.5	0.0e+00	14	T6SS	-	NC_014310.1_T_1
NC_014310.1|628|WP_013209756.1	NC_014310.1	WP_013209756.1	628	evpJ	T6SSi	96.8	1.1e-23	14	T6SS	-	NC_014310.1_T_1
NC_014838.1|19|WP_013511138.1	NC_014838.1	WP_013511138.1	19	evpJ	T6SSi	90.5	4.3e-08	2	Orphan island	tssI-evpJ island	NC_014838.1_I_5_1
NC_014838.1|23|WP_013511142.1	NC_014838.1	WP_013511142.1	23	tssI	T6SSi	96	7.9e-103	2	Orphan island	tssI-evpJ island	NC_014838.1_I_5_1
NC_014918.1|291|WP_013525287.1	NC_014918.1	WP_013525287.1	291	tssM	T6SSi	98.6	3.3e-197	14	T6SS	-	NC_014918.1_T_1
NC_014918.1|292|WP_013525288.1	NC_014918.1	WP_013525288.1	292	tssL	T6SSi	96.7	8.0e-42	14	T6SS	-	NC_014918.1_T_1
NC_014918.1|294|WP_013525290.1	NC_014918.1	WP_013525290.1	294	tssI	T6SSi	99	2.5e-147	14	T6SS	-	NC_014918.1_T_1
NC_014918.1|303|WP_013525299.1	NC_014918.1	WP_013525299.1	303	tssM	T6SSi	97.9	6.6e-204	14	T6SS	-	NC_014918.1_T_1
NC_014918.1|304|WP_013525300.1	NC_014918.1	WP_013525300.1	304	tssL	T6SSi	97.7	8.3e-31	14	T6SS	-	NC_014918.1_T_1
NC_014918.1|305|WP_013525301.1	NC_014918.1	WP_013525301.1	305	tssK	T6SSi	97.7	1.8e-91	14	T6SS	-	NC_014918.1_T_1
NC_014918.1|306|WP_013525302.1	NC_014918.1	WP_013525302.1	306	tssJ	T6SSi	78.6	6.2e-19	14	T6SS	-	NC_014918.1_T_1
NC_014918.1|308|WP_013525304.1	NC_014918.1	WP_013525304.1	308	tssG	T6SSi	91.6	7.2e-57	14	T6SS	-	NC_014918.1_T_1
NC_014918.1|309|WP_013525305.1	NC_014918.1	WP_013525305.1	309	tssF	T6SSi	99.7	2.4e-117	14	T6SS	-	NC_014918.1_T_1
NC_014918.1|310|WP_013525306.1	NC_014918.1	WP_013525306.1	310	tssE	T6SSi	82.2	6.7e-16	14	T6SS	-	NC_014918.1_T_1
NC_014918.1|311|WP_013525307.1	NC_014918.1	WP_013525307.1	311	tssD	T6SSi	87.1	3.4e-26	14	T6SS	-	NC_014918.1_T_1
NC_014918.1|312|WP_024504477.1	NC_014918.1	WP_024504477.1	312	tssC	T6SSi	95.9	5.4e-185	14	T6SS	-	NC_014918.1_T_1
NC_014918.1|313|WP_013525309.1	NC_014918.1	WP_013525309.1	313	tssB	T6SSi	96.3	3.2e-45	14	T6SS	-	NC_014918.1_T_1
NC_014918.1|315|WP_013525311.1	NC_014918.1	WP_013525311.1	315	tssH	T6SSi	99.9	0.0e+00	14	T6SS	-	NC_014918.1_T_1
NC_015057.1|3|WP_013572704.1	NC_015057.1	WP_013572704.1	3	tssI	T6SSi	92	2.3e-138	12	T6SS	-	NC_015057.1_T_1
NC_015057.1|4|WP_013572705.1	NC_015057.1	WP_013572705.1	4	tssH	T6SSi	99.9	0.0e+00	12	T6SS	-	NC_015057.1_T_1
NC_015057.1|5|WP_013572706.1	NC_015057.1	WP_013572706.1	5	tssG	T6SSi	92.8	9.3e-70	12	T6SS	-	NC_015057.1_T_1
NC_015057.1|6|WP_013572707.1	NC_015057.1	WP_013572707.1	6	tssF	T6SSi	1	1.2e-176	12	T6SS	-	NC_015057.1_T_1
NC_015057.1|7|WP_013572708.1	NC_015057.1	WP_013572708.1	7	tssE	T6SSi	98.6	4.0e-31	12	T6SS	-	NC_015057.1_T_1
NC_015057.1|10|WP_013572711.1	NC_015057.1	WP_013572711.1	10	tssD	T6SSi	95.9	5.0e-14	12	T6SS	-	NC_015057.1_T_1
NC_015057.1|11|WP_013572712.1	NC_015057.1	WP_013572712.1	11	tssC	T6SSi	97.9	1.4e-209	12	T6SS	-	NC_015057.1_T_1
NC_015057.1|12|WP_013572713.1	NC_015057.1	WP_013572713.1	12	tssB	T6SSi	98.8	1.2e-62	12	T6SS	-	NC_015057.1_T_1
NC_015057.1|13|WP_013572714.1	NC_015057.1	WP_013572714.1	13	tssK	T6SSi	98.4	7.3e-112	12	T6SS	-	NC_015057.1_T_1
NC_015057.1|16|WP_013572717.1	NC_015057.1	WP_013572717.1	16	tssK	T6SSi	98.6	5.6e-101	12	T6SS	-	NC_015057.1_T_1
NC_015057.1|17|WP_013572718.1	NC_015057.1	WP_013572718.1	17	tssL	T6SSi	93.5	3.8e-26	12	T6SS	-	NC_015057.1_T_1
NC_015057.1|18|WP_013572719.1	NC_015057.1	WP_013572719.1	18	tssM	T6SSi	64.3	2.9e-51	12	T6SS	-	NC_015057.1_T_1
NC_015062.1|24|WP_013577730.1	NC_015062.1	WP_013577730.1	24	tssD	T6SSi	92.3529	2.6e-32	1	Orphan island	tssD island	NC_015062.1_I_0_1
NC_015062.1|188|WP_013577896.1	NC_015062.1	WP_013577896.1	188	tssD	T6SSi	91.7647	2.0e-49	1	Orphan island	tssD island	NC_015062.1_I_0_2
NC_015062.1|313|WP_013578023.1	NC_015062.1	WP_013578023.1	313	tssD	T6SSi	98.8235	3.3e-42	1	Orphan island	tssD island	NC_015062.1_I_0_3
NC_015062.1|348|WP_013578058.1	NC_015062.1	WP_013578058.1	348	tssG	T6SSi	91.3	3.1e-47	6	Orphan island	tssI-evpJ island	NC_015062.1_I_5_4
NC_015062.1|349|WP_013578059.1	NC_015062.1	WP_013578059.1	349	tssF	T6SSi	99.2	4.0e-80	6	Orphan island	tssI-evpJ island	NC_015062.1_I_5_4
NC_015062.1|350|WP_013578060.1	NC_015062.1	WP_013578060.1	350	tssJ	T6SSi	92.2	3.7e-15	6	Orphan island	tssI-evpJ island	NC_015062.1_I_5_4
NC_015062.1|351|WP_013578061.1	NC_015062.1	WP_013578061.1	351	tssM	T6SSi	69.9	6.2e-117	6	Orphan island	tssI-evpJ island	NC_015062.1_I_5_4
NC_015062.1|353|WP_013578063.1	NC_015062.1	WP_013578063.1	353	evpJ	T6SSi	86.3	6.6e-14	6	Orphan island	tssI-evpJ island	NC_015062.1_I_5_4
NC_015062.1|358|WP_013578068.1	NC_015062.1	WP_013578068.1	358	tssI	T6SSi	98.2	1.7e-104	6	Orphan island	tssI-evpJ island	NC_015062.1_I_5_4
NC_015062.1|118|WP_013577825.1	NC_015062.1	WP_013577825.1	118	tssB	T6SSi	98.2	2.3e-61	16	T6SS	-	NC_015062.1_T_1
NC_015062.1|119|WP_014416544.1	NC_015062.1	WP_014416544.1	119	tssC	T6SSi	96.1	9.4e-216	16	T6SS	-	NC_015062.1_T_1
NC_015062.1|120|WP_013577827.1	NC_015062.1	WP_013577827.1	120	tssK	T6SSi	1	1.3e-133	16	T6SS	-	NC_015062.1_T_1
NC_015062.1|121|WP_013577828.1	NC_015062.1	WP_013577828.1	121	tssL	T6SSi	97.7	1.6e-40	16	T6SS	-	NC_015062.1_T_1
NC_015062.1|123|WP_013577830.1	NC_015062.1	WP_013577830.1	123	tssD	T6SSi	98.8	4.8e-58	16	T6SS	-	NC_015062.1_T_1
NC_015062.1|124|WP_041689161.1	NC_015062.1	WP_041689161.1	124	tssH	T6SSi	99.9	0.0e+00	16	T6SS	-	NC_015062.1_T_1
NC_015062.1|125|WP_013577832.1	NC_015062.1	WP_013577832.1	125	tssI	T6SSi	96.5	5.7e-142	16	T6SS	-	NC_015062.1_T_1
NC_015062.1|131|WP_013577838.1	NC_015062.1	WP_013577838.1	131	evpJ	T6SSi	96.8	2.1e-18	16	T6SS	-	NC_015062.1_T_1
NC_015062.1|133|WP_013577840.1	NC_015062.1	WP_013577840.1	133	tssM	T6SSi	67.7	1.9e-146	16	T6SS	-	NC_015062.1_T_1
NC_015062.1|134|WP_013577841.1	NC_015062.1	WP_013577841.1	134	tssF	T6SSi	99.2	3.1e-105	16	T6SS	-	NC_015062.1_T_1
NC_015062.1|135|WP_013577842.1	NC_015062.1	WP_013577842.1	135	tssG	T6SSi	97.3	5.6e-49	16	T6SS	-	NC_015062.1_T_1
NC_015062.1|136|WP_013577843.1	NC_015062.1	WP_013577843.1	136	tssJ	T6SSi	95.5	1.6e-34	16	T6SS	-	NC_015062.1_T_1
NC_015062.1|137|WP_013577844.1	NC_015062.1	WP_013577844.1	137	tssI	T6SSi	94.2	3.6e-98	16	T6SS	-	NC_015062.1_T_1
NC_015062.1|142|WP_013577849.1	NC_015062.1	WP_013577849.1	142	tssA	T6SSi	99.5	5.0e-92	16	T6SS	-	NC_015062.1_T_1
NC_015062.1|143|WP_013577850.1	NC_015062.1	WP_013577850.1	143	tssE	T6SSi	96.6	7.0e-29	16	T6SS	-	NC_015062.1_T_1
NC_015062.1|145|WP_013577853.1	NC_015062.1	WP_013577853.1	145	tssA	T6SSi	96.3	2.4e-38	16	T6SS	-	NC_015062.1_T_1
NC_015062.1|462|WP_013578173.1	NC_015062.1	WP_013578173.1	462	tssB	T6SSi	91.4	3.8e-38	13	T6SS	-	NC_015062.1_T_2
NC_015062.1|463|WP_013578174.1	NC_015062.1	WP_013578174.1	463	tssC	T6SSi	99	1.0e-197	13	T6SS	-	NC_015062.1_T_2
NC_015062.1|464|WP_013578175.1	NC_015062.1	WP_013578175.1	464	tssD	T6SSi	97.6	1.4e-18	13	T6SS	-	NC_015062.1_T_2
NC_015062.1|465|WP_013578176.1	NC_015062.1	WP_013578176.1	465	tssE	T6SSi	69.2	3.5e-12	13	T6SS	-	NC_015062.1_T_2
NC_015062.1|466|WP_013578177.1	NC_015062.1	WP_013578177.1	466	tssF	T6SSi	99.2	5.2e-140	13	T6SS	-	NC_015062.1_T_2
NC_015062.1|467|WP_013578178.1	NC_015062.1	WP_013578178.1	467	tssG	T6SSi	89.5	1.9e-52	13	T6SS	-	NC_015062.1_T_2
NC_015062.1|468|WP_013578179.1	NC_015062.1	WP_013578179.1	468	tssI	T6SSi	95.4	1.3e-107	13	T6SS	-	NC_015062.1_T_2
NC_015062.1|470|WP_013578181.1	NC_015062.1	WP_013578181.1	470	evpJ	T6SSi	87.4	2.3e-14	13	T6SS	-	NC_015062.1_T_2
NC_015062.1|472|WP_013578183.1	NC_015062.1	WP_013578183.1	472	tssJ	T6SSi	74	5.5e-06	13	T6SS	-	NC_015062.1_T_2
NC_015062.1|473|WP_013578184.1	NC_015062.1	WP_013578184.1	473	tssK	T6SSi	99.1	1.8e-63	13	T6SS	-	NC_015062.1_T_2
NC_015062.1|474|WP_013578185.1	NC_015062.1	WP_013578185.1	474	tssL	T6SSi	55.6	1.0e-13	13	T6SS	-	NC_015062.1_T_2
NC_015062.1|476|WP_013578187.1	NC_015062.1	WP_013578187.1	476	tssH	T6SSi	99.4	0.0e+00	13	T6SS	-	NC_015062.1_T_2
NC_015062.1|477|WP_013578188.1	NC_015062.1	WP_013578188.1	477	tssA	T6SSi	87.8	1.5e-15	13	T6SS	-	NC_015062.1_T_2
NC_015377.1|48|WP_013691777.1	NC_015377.1	WP_013691777.1	48	tssI	T6SSi	96.8	2.4e-97	3	Orphan island	tssI-evpJ island	NC_015377.1_I_5_1
NC_015377.1|51|WP_013691780.1	NC_015377.1	WP_013691780.1	51	evpJ	T6SSi	87.4	1.9e-21	3	Orphan island	tssI-evpJ island	NC_015377.1_I_5_1
NC_015377.1|55|WP_013691782.1	NC_015377.1	WP_013691782.1	55	evpJ	T6SSi	89.5	2.0e-05	3	Orphan island	tssI-evpJ island	NC_015377.1_I_5_1
NC_015382.1|20|WP_013699815.1	NC_015382.1	WP_013699815.1	20	tssI	T6SSi	96.8	2.1e-113	2	Orphan island	tssI-evpJ island	NC_015382.1_I_5_1
NC_015382.1|23|WP_013691782.1	NC_015382.1	WP_013691782.1	23	evpJ	T6SSi	89.5	3.6e-21	2	Orphan island	tssI-evpJ island	NC_015382.1_I_5_1
NC_015383.1|265|WP_013700222.1	NC_015383.1	WP_013700222.1	265	evpJ	T6SSi	76.8	2.1e-17	2	Orphan island	tssI-evpJ island	NC_015383.1_I_5_1
NC_015383.1|269|WP_013700226.1	NC_015383.1	WP_013700226.1	269	tssI	T6SSi	85.2	1.3e-131	2	Orphan island	tssI-evpJ island	NC_015383.1_I_5_1
NC_015383.1|200|WP_013700164.1	NC_015383.1	WP_013700164.1	200	tssI	T6SSi	91.4	7.2e-102	14	T6SS	-	NC_015383.1_T_1
NC_015383.1|201|WP_044276014.1	NC_015383.1	WP_044276014.1	201	evpJ	T6SSi	89.5	3.7e-08	14	T6SS	-	NC_015383.1_T_1
NC_015383.1|202|WP_238541433.1	NC_015383.1	WP_238541433.1	202	tssL	T6SSi	76.6	7.2e-24	14	T6SS	-	NC_015383.1_T_1
NC_015383.1|203|WP_013700167.1	NC_015383.1	WP_013700167.1	203	tssM	T6SSi	89.6	2.0e-146	14	T6SS	-	NC_015383.1_T_1
NC_015383.1|204|WP_044275959.1	NC_015383.1	WP_044275959.1	204	tssL	T6SSi	98.1	2.4e-23	14	T6SS	-	NC_015383.1_T_1
NC_015383.1|205|WP_013700169.1	NC_015383.1	WP_013700169.1	205	tssK	T6SSi	1	2.1e-104	14	T6SS	-	NC_015383.1_T_1
NC_015383.1|206|WP_044275960.1	NC_015383.1	WP_044275960.1	206	tssJ	T6SSi	82.5	5.7e-19	14	T6SS	-	NC_015383.1_T_1
NC_015383.1|207|WP_013700171.1	NC_015383.1	WP_013700171.1	207	tssD	T6SSi	98.2	1.4e-26	14	T6SS	-	NC_015383.1_T_1
NC_015383.1|208|WP_013700172.1	NC_015383.1	WP_013700172.1	208	tssC	T6SSi	99	6.2e-211	14	T6SS	-	NC_015383.1_T_1
NC_015383.1|209|WP_013700173.1	NC_015383.1	WP_013700173.1	209	tssB	T6SSi	98.2	1.6e-62	14	T6SS	-	NC_015383.1_T_1
NC_015383.1|210|WP_013700174.1	NC_015383.1	WP_013700174.1	210	tssH	T6SSi	99.1	0.0e+00	14	T6SS	-	NC_015383.1_T_1
NC_015383.1|213|WP_013700177.1	NC_015383.1	WP_013700177.1	213	tssE	T6SSi	98.6	5.8e-25	14	T6SS	-	NC_015383.1_T_1
NC_015383.1|214|WP_013700178.1	NC_015383.1	WP_013700178.1	214	tssF	T6SSi	99.3	2.8e-153	14	T6SS	-	NC_015383.1_T_1
NC_015383.1|215|WP_013700179.1	NC_015383.1	WP_013700179.1	215	tssG	T6SSi	94.6	3.5e-70	14	T6SS	-	NC_015383.1_T_1
NC_015386.1|50|WP_013702721.1	NC_015386.1	WP_013702721.1	50	tssD	T6SSiii	64.4628	1.5e-03	1	Orphan island	tssD island	NC_015386.1_I_0_1
NC_015963.1|121|WP_014063933.1	NC_015963.1	WP_014063933.1	121	tssH	T6SSi	99.3	8.7e-305	11	T6SS	-	NC_015963.1_T_1
NC_015963.1|123|WP_014063935.1	NC_015963.1	WP_014063935.1	123	tssL	T6SSi	50.5	6.5e-16	11	T6SS	-	NC_015963.1_T_1
NC_015963.1|124|WP_014063936.1	NC_015963.1	WP_014063936.1	124	tssK	T6SSi	99.1	4.7e-54	11	T6SS	-	NC_015963.1_T_1
NC_015963.1|125|WP_014063937.1	NC_015963.1	WP_014063937.1	125	tssJ	T6SSi	76	1.1e-06	11	T6SS	-	NC_015963.1_T_1
NC_015963.1|127|WP_014063939.1	NC_015963.1	WP_014063939.1	127	evpJ	T6SSi	87.4	4.0e-17	11	T6SS	-	NC_015963.1_T_1
NC_015963.1|128|WP_014063940.1	NC_015963.1	WP_014063940.1	128	tssI	T6SSi	85.1	1.8e-113	11	T6SS	-	NC_015963.1_T_1
NC_015963.1|129|WP_014063941.1	NC_015963.1	WP_014063941.1	129	tssG	T6SSi	82.5	2.5e-46	11	T6SS	-	NC_015963.1_T_1
NC_015963.1|130|WP_014063942.1	NC_015963.1	WP_014063942.1	130	tssF	T6SSi	99.2	4.9e-133	11	T6SS	-	NC_015963.1_T_1
NC_015963.1|131|WP_014063943.1	NC_015963.1	WP_014063943.1	131	tssE	T6SSi	79.5	7.0e-12	11	T6SS	-	NC_015963.1_T_1
NC_015963.1|133|WP_014063945.1	NC_015963.1	WP_014063945.1	133	tssC	T6SSi	98.6	2.6e-197	11	T6SS	-	NC_015963.1_T_1
NC_015963.1|134|WP_014063946.1	NC_015963.1	WP_014063946.1	134	tssB	T6SSi	92	7.2e-55	11	T6SS	-	NC_015963.1_T_1
NC_016113.1|349|WP_014150842.1	NC_016113.1	WP_014150842.1	349	tssI	T6SSiii	73.7	3.3e-27	2	Incomplete	-	NC_016113.1_D_1
NC_016113.1|351|WP_014150844.1	NC_016113.1	WP_014150844.1	351	tssE	T6SSiii	50.3	4.7e-05	2	Incomplete	-	NC_016113.1_D_1
NC_016594.1|1311|WP_014198557.1	NC_016594.1	WP_014198557.1	1311	tssI	T6SSi	99.5	3.3e-162	10	T6SS	-	NC_016594.1_T_1
NC_016594.1|1312|WP_014198558.1	NC_016594.1	WP_014198558.1	1312	tssH	T6SSi	99.9	0.0e+00	10	T6SS	-	NC_016594.1_T_1
NC_016594.1|1313|WP_244439442.1	NC_016594.1	WP_244439442.1	1313	tssG	T6SSi	94.9	6.2e-75	10	T6SS	-	NC_016594.1_T_1
NC_016594.1|1314|WP_014198560.1	NC_016594.1	WP_014198560.1	1314	tssF	T6SSi	99.8	1.6e-159	10	T6SS	-	NC_016594.1_T_1
NC_016594.1|1315|WP_014198561.1	NC_016594.1	WP_014198561.1	1315	tssE	T6SSi	91.1	6.7e-23	10	T6SS	-	NC_016594.1_T_1
NC_016594.1|1316|WP_052584407.1	NC_016594.1	WP_052584407.1	1316	tssD	T6SSi	88.2	1.2e-09	10	T6SS	-	NC_016594.1_T_1
NC_016594.1|1317|WP_236778299.1	NC_016594.1	WP_236778299.1	1317	tssC	T6SSi	95.7	7.0e-210	10	T6SS	-	NC_016594.1_T_1
NC_016594.1|1318|WP_014198564.1	NC_016594.1	WP_014198564.1	1318	tssB	T6SSi	97.5	5.6e-59	10	T6SS	-	NC_016594.1_T_1
NC_016594.1|1328|WP_014198576.1	NC_016594.1	WP_014198576.1	1328	tssK	T6SSi	68.8	3.1e-20	10	T6SS	-	NC_016594.1_T_1
NC_016594.1|1332|WP_014198580.1	NC_016594.1	WP_014198580.1	1332	tssD	T6SSi	76.5	3.7e-12	10	T6SS	-	NC_016594.1_T_1
NC_016623.1|395|WP_014249716.1	NC_016623.1	WP_014249716.1	395	tssH	T6SSi	98.3	1.1e-232	5	Orphan island	tssI-evpJ island	NC_016623.1_I_5_1
NC_016623.1|413|WP_044553072.1	NC_016623.1	WP_044553072.1	413	tssL	T6SSi	98.6	1.3e-48	5	Orphan island	tssI-evpJ island	NC_016623.1_I_5_1
NC_016623.1|414|WP_014249735.1	NC_016623.1	WP_014249735.1	414	tssM	T6SSi	98.7	9.7e-204	5	Orphan island	tssI-evpJ island	NC_016623.1_I_5_1
NC_016623.1|416|WP_014249737.1	NC_016623.1	WP_014249737.1	416	tssI	T6SSi	96.5	1.2e-157	5	Orphan island	tssI-evpJ island	NC_016623.1_I_5_1
NC_016623.1|418|WP_014249739.1	NC_016623.1	WP_014249739.1	418	evpJ	T6SSi	88.4	9.1e-16	5	Orphan island	tssI-evpJ island	NC_016623.1_I_5_1
NC_016646.1|111|WP_041769197.1	NC_016646.1	WP_041769197.1	111	evpJ	T6SSi	81.1	2.0e-23	3	Orphan island	tssD-tssI-evpJ island	NC_016646.1_I_4_1
NC_016646.1|117|WP_014290238.1	NC_016646.1	WP_014290238.1	117	tssI	T6SSi	90.7	8.6e-163	3	Orphan island	tssD-tssI-evpJ island	NC_016646.1_I_4_1
NC_016646.1|119|WP_008549198.1	NC_016646.1	WP_008549198.1	119	tssD	T6SSi	97.6	3.7e-52	3	Orphan island	tssD-tssI-evpJ island	NC_016646.1_I_4_1
NC_016835.1|62|WP_014341647.1	NC_016835.1	WP_014341647.1	62	tssD	T6SSi	91.7647	6.2e-50	1	Orphan island	tssD island	NC_016835.1_I_0_1
NC_016835.1|128|WP_014341715.1	NC_016835.1	WP_014341715.1	128	tssD	T6SSi	98.8235	8.4e-50	1	Orphan island	tssD island	NC_016835.1_I_0_2
NC_016835.1|160|WP_014341746.1	NC_016835.1	WP_014341746.1	160	tssD	T6SSi	98.8235	1.5e-41	1	Orphan island	tssD island	NC_016835.1_I_0_3
NC_016835.1|234|WP_014341821.1	NC_016835.1	WP_014341821.1	234	tssD	T6SSi	92.3529	6.2e-41	1	Orphan island	tssD island	NC_016835.1_I_0_5
NC_016835.1|357|WP_014341942.1	NC_016835.1	WP_014341942.1	357	tssD	T6SSi	92.3529	2.3e-32	1	Orphan island	tssD island	NC_016835.1_I_0_6
NC_016835.1|189|WP_238532103.1	NC_016835.1	WP_238532103.1	189	tssG	T6SSi	90.7	1.5e-45	6	Orphan island	tssI-evpJ island	NC_016835.1_I_5_4
NC_016835.1|190|WP_014341778.1	NC_016835.1	WP_014341778.1	190	tssF	T6SSi	99.2	7.7e-80	6	Orphan island	tssI-evpJ island	NC_016835.1_I_5_4
NC_016835.1|191|WP_014341779.1	NC_016835.1	WP_014341779.1	191	tssJ	T6SSi	91.6	3.3e-15	6	Orphan island	tssI-evpJ island	NC_016835.1_I_5_4
NC_016835.1|192|WP_014341780.1	NC_016835.1	WP_014341780.1	192	tssM	T6SSi	70.2	6.3e-132	6	Orphan island	tssI-evpJ island	NC_016835.1_I_5_4
NC_016835.1|194|WP_014341782.1	NC_016835.1	WP_014341782.1	194	evpJ	T6SSi	94.7	5.4e-14	6	Orphan island	tssI-evpJ island	NC_016835.1_I_5_4
NC_016835.1|198|WP_014341786.1	NC_016835.1	WP_014341786.1	198	tssI	T6SSi	98.2	7.2e-89	6	Orphan island	tssI-evpJ island	NC_016835.1_I_5_4
NC_016835.1|1|WP_037040961.1	NC_016835.1	WP_037040961.1	1	tssH	T6SSi	99.8	0.0e+00	15	T6SS	-	NC_016835.1_T_1
NC_016835.1|2|WP_014341591.1	NC_016835.1	WP_014341591.1	2	tssI	T6SSi	96.5	1.2e-140	15	T6SS	-	NC_016835.1_T_1
NC_016835.1|17|WP_014341603.1	NC_016835.1	WP_014341603.1	17	evpJ	T6SSi	96.8	2.7e-18	15	T6SS	-	NC_016835.1_T_1
NC_016835.1|19|WP_014341605.1	NC_016835.1	WP_014341605.1	19	tssM	T6SSi	67.7	5.6e-162	15	T6SS	-	NC_016835.1_T_1
NC_016835.1|20|WP_014341606.1	NC_016835.1	WP_014341606.1	20	tssF	T6SSi	99.2	1.3e-105	15	T6SS	-	NC_016835.1_T_1
NC_016835.1|21|WP_014341607.1	NC_016835.1	WP_014341607.1	21	tssG	T6SSi	97.6	3.5e-48	15	T6SS	-	NC_016835.1_T_1
NC_016835.1|22|WP_014341608.1	NC_016835.1	WP_014341608.1	22	tssJ	T6SSi	94.8	3.6e-34	15	T6SS	-	NC_016835.1_T_1
NC_016835.1|28|WP_014341614.1	NC_016835.1	WP_014341614.1	28	tssA	T6SSi	99.5	1.1e-93	15	T6SS	-	NC_016835.1_T_1
NC_016835.1|29|WP_014341615.1	NC_016835.1	WP_014341615.1	29	tssE	T6SSi	95.9	8.4e-30	15	T6SS	-	NC_016835.1_T_1
NC_016835.1|31|WP_014341617.1	NC_016835.1	WP_014341617.1	31	tssA	T6SSi	96.3	3.4e-52	15	T6SS	-	NC_016835.1_T_1
NC_016835.1|400|WP_014341981.1	NC_016835.1	WP_014341981.1	400	tssB	T6SSi	98.2	4.4e-62	15	T6SS	-	NC_016835.1_T_1
NC_016835.1|401|WP_037040958.1	NC_016835.1	WP_037040958.1	401	tssC	T6SSi	96.1	3.6e-216	15	T6SS	-	NC_016835.1_T_1
NC_016835.1|402|WP_014341983.1	NC_016835.1	WP_014341983.1	402	tssK	T6SSi	1	1.3e-132	15	T6SS	-	NC_016835.1_T_1
NC_016835.1|403|WP_014341984.1	NC_016835.1	WP_014341984.1	403	tssL	T6SSi	97.7	4.0e-25	15	T6SS	-	NC_016835.1_T_1
NC_016835.1|405|WP_013577830.1	NC_016835.1	WP_013577830.1	405	tssD	T6SSi	98.8	3.3e-58	15	T6SS	-	NC_016835.1_T_1
NC_016835.1|272|WP_014341856.1	NC_016835.1	WP_014341856.1	272	tssD	T6SSi	97.6	3.7e-35	13	T6SS	-	NC_016835.1_T_2
NC_016835.1|282|WP_014341866.1	NC_016835.1	WP_014341866.1	282	tssB	T6SSi	92.6	1.1e-54	13	T6SS	-	NC_016835.1_T_2
NC_016835.1|283|WP_014341867.1	NC_016835.1	WP_014341867.1	283	tssC	T6SSi	99	1.2e-197	13	T6SS	-	NC_016835.1_T_2
NC_016835.1|284|WP_014341868.1	NC_016835.1	WP_014341868.1	284	tssD	T6SSi	96.5	2.4e-15	13	T6SS	-	NC_016835.1_T_2
NC_016835.1|285|WP_014341869.1	NC_016835.1	WP_014341869.1	285	tssE	T6SSi	81.5	3.6e-13	13	T6SS	-	NC_016835.1_T_2
NC_016835.1|286|WP_014341870.1	NC_016835.1	WP_014341870.1	286	tssF	T6SSi	99.2	5.0e-141	13	T6SS	-	NC_016835.1_T_2
NC_016835.1|287|WP_014341871.1	NC_016835.1	WP_014341871.1	287	tssG	T6SSi	90.1	2.2e-54	13	T6SS	-	NC_016835.1_T_2
NC_016835.1|288|WP_014341872.1	NC_016835.1	WP_014341872.1	288	tssI	T6SSi	82.4	2.6e-107	13	T6SS	-	NC_016835.1_T_2
NC_016835.1|290|WP_014341874.1	NC_016835.1	WP_014341874.1	290	evpJ	T6SSi	87.4	6.6e-15	13	T6SS	-	NC_016835.1_T_2
NC_016835.1|292|WP_049796162.1	NC_016835.1	WP_049796162.1	292	tssJ	T6SSi	74.7	1.1e-05	13	T6SS	-	NC_016835.1_T_2
NC_016835.1|293|WP_014341877.1	NC_016835.1	WP_014341877.1	293	tssK	T6SSi	99.1	4.8e-64	13	T6SS	-	NC_016835.1_T_2
NC_016835.1|294|WP_014341878.1	NC_016835.1	WP_014341878.1	294	tssL	T6SSi	50.5	5.8e-13	13	T6SS	-	NC_016835.1_T_2
NC_016835.1|296|WP_014341880.1	NC_016835.1	WP_014341880.1	296	tssH	T6SSi	99.4	0.0e+00	13	T6SS	-	NC_016835.1_T_2
NC_017060.1|23|WP_013577730.1	NC_017060.1	WP_013577730.1	23	tssD	T6SSi	92.3529	2.2e-32	1	Orphan island	tssD island	NC_017060.1_I_0_1
NC_017060.1|178|WP_013577896.1	NC_017060.1	WP_013577896.1	178	tssD	T6SSi	91.7647	1.8e-49	1	Orphan island	tssD island	NC_017060.1_I_0_2
NC_017060.1|303|WP_013578023.1	NC_017060.1	WP_013578023.1	303	tssD	T6SSi	98.8235	2.9e-42	1	Orphan island	tssD island	NC_017060.1_I_0_3
NC_017060.1|338|WP_013578058.1	NC_017060.1	WP_013578058.1	338	tssG	T6SSi	91.3	2.7e-47	6	Orphan island	tssI-evpJ island	NC_017060.1_I_5_4
NC_017060.1|339|WP_013578059.1	NC_017060.1	WP_013578059.1	339	tssF	T6SSi	99.2	3.5e-80	6	Orphan island	tssI-evpJ island	NC_017060.1_I_5_4
NC_017060.1|340|WP_013578060.1	NC_017060.1	WP_013578060.1	340	tssJ	T6SSi	92.2	3.2e-31	6	Orphan island	tssI-evpJ island	NC_017060.1_I_5_4
NC_017060.1|341|WP_238321246.1	NC_017060.1	WP_238321246.1	341	tssM	T6SSi	69.9	2.7e-133	6	Orphan island	tssI-evpJ island	NC_017060.1_I_5_4
NC_017060.1|344|WP_013578063.1	NC_017060.1	WP_013578063.1	344	evpJ	T6SSi	86.3	5.8e-14	6	Orphan island	tssI-evpJ island	NC_017060.1_I_5_4
NC_017060.1|349|WP_014416641.1	NC_017060.1	WP_014416641.1	349	tssI	T6SSi	97.8	6.3e-104	6	Orphan island	tssI-evpJ island	NC_017060.1_I_5_4
NC_017060.1|106|WP_013577825.1	NC_017060.1	WP_013577825.1	106	tssB	T6SSi	98.2	2.0e-61	16	T6SS	-	NC_017060.1_T_1
NC_017060.1|107|WP_014416544.1	NC_017060.1	WP_014416544.1	107	tssC	T6SSi	96.1	8.2e-216	16	T6SS	-	NC_017060.1_T_1
NC_017060.1|108|WP_013577827.1	NC_017060.1	WP_013577827.1	108	tssK	T6SSi	1	1.1e-133	16	T6SS	-	NC_017060.1_T_1
NC_017060.1|109|WP_013577828.1	NC_017060.1	WP_013577828.1	109	tssL	T6SSi	97.7	1.4e-40	16	T6SS	-	NC_017060.1_T_1
NC_017060.1|111|WP_013577830.1	NC_017060.1	WP_013577830.1	111	tssD	T6SSi	98.8	4.2e-42	16	T6SS	-	NC_017060.1_T_1
NC_017060.1|112|WP_014416546.1	NC_017060.1	WP_014416546.1	112	tssH	T6SSi	99.9	0.0e+00	16	T6SS	-	NC_017060.1_T_1
NC_017060.1|113|WP_013577832.1	NC_017060.1	WP_013577832.1	113	tssI	T6SSi	96.5	4.9e-142	16	T6SS	-	NC_017060.1_T_1
NC_017060.1|119|WP_013577838.1	NC_017060.1	WP_013577838.1	119	evpJ	T6SSi	96.8	1.8e-18	16	T6SS	-	NC_017060.1_T_1
NC_017060.1|121|WP_013577840.1	NC_017060.1	WP_013577840.1	121	tssM	T6SSi	67.7	1.6e-146	16	T6SS	-	NC_017060.1_T_1
NC_017060.1|122|WP_014416547.1	NC_017060.1	WP_014416547.1	122	tssF	T6SSi	99.2	3.5e-120	16	T6SS	-	NC_017060.1_T_1
NC_017060.1|123|WP_013577842.1	NC_017060.1	WP_013577842.1	123	tssG	T6SSi	97.3	4.9e-49	16	T6SS	-	NC_017060.1_T_1
NC_017060.1|124|WP_013577843.1	NC_017060.1	WP_013577843.1	124	tssJ	T6SSi	95.5	1.4e-34	16	T6SS	-	NC_017060.1_T_1
NC_017060.1|125|WP_238321257.1	NC_017060.1	WP_238321257.1	125	tssI	T6SSi	63.3	2.6e-67	16	T6SS	-	NC_017060.1_T_1
NC_017060.1|132|WP_013577849.1	NC_017060.1	WP_013577849.1	132	tssA	T6SSi	99.5	4.4e-92	16	T6SS	-	NC_017060.1_T_1
NC_017060.1|133|WP_013577850.1	NC_017060.1	WP_013577850.1	133	tssE	T6SSi	96.6	6.1e-29	16	T6SS	-	NC_017060.1_T_1
NC_017060.1|135|WP_013577853.1	NC_017060.1	WP_013577853.1	135	tssA	T6SSi	96.3	2.1e-54	16	T6SS	-	NC_017060.1_T_1
NC_017060.1|454|WP_013578173.1	NC_017060.1	WP_013578173.1	454	tssB	T6SSi	91.4	3.3e-54	13	T6SS	-	NC_017060.1_T_2
NC_017060.1|455|WP_013578174.1	NC_017060.1	WP_013578174.1	455	tssC	T6SSi	99	9.1e-198	13	T6SS	-	NC_017060.1_T_2
NC_017060.1|456|WP_013578175.1	NC_017060.1	WP_013578175.1	456	tssD	T6SSi	97.6	1.2e-18	13	T6SS	-	NC_017060.1_T_2
NC_017060.1|457|WP_014416688.1	NC_017060.1	WP_014416688.1	457	tssE	T6SSi	69.2	2.4e-12	13	T6SS	-	NC_017060.1_T_2
NC_017060.1|458|WP_013578177.1	NC_017060.1	WP_013578177.1	458	tssF	T6SSi	99.2	4.5e-140	13	T6SS	-	NC_017060.1_T_2
NC_017060.1|459|WP_013578178.1	NC_017060.1	WP_013578178.1	459	tssG	T6SSi	89.5	1.7e-52	13	T6SS	-	NC_017060.1_T_2
NC_017060.1|460|WP_014416689.1	NC_017060.1	WP_014416689.1	460	tssI	T6SSi	83.7	1.4e-121	13	T6SS	-	NC_017060.1_T_2
NC_017060.1|462|WP_013578181.1	NC_017060.1	WP_013578181.1	462	evpJ	T6SSi	87.4	2.0e-14	13	T6SS	-	NC_017060.1_T_2
NC_017060.1|464|WP_013578183.1	NC_017060.1	WP_013578183.1	464	tssJ	T6SSi	74	4.8e-06	13	T6SS	-	NC_017060.1_T_2
NC_017060.1|465|WP_013578184.1	NC_017060.1	WP_013578184.1	465	tssK	T6SSi	99.1	1.6e-47	13	T6SS	-	NC_017060.1_T_2
NC_017060.1|466|WP_013578185.1	NC_017060.1	WP_013578185.1	466	tssL	T6SSi	55.6	8.7e-14	13	T6SS	-	NC_017060.1_T_2
NC_017060.1|468|WP_014416693.1	NC_017060.1	WP_014416693.1	468	tssH	T6SSi	99.4	0.0e+00	13	T6SS	-	NC_017060.1_T_2
NC_017060.1|469|WP_013578188.1	NC_017060.1	WP_013578188.1	469	tssA	T6SSi	87.8	1.3e-15	13	T6SS	-	NC_017060.1_T_2
NC_017388.1|3|WP_012814652.1	NC_017388.1	WP_012814652.1	3	tssD	T6SSi	100	6.3e-31	1	Orphan island	tssD island	NC_017388.1_I_0_1
NC_017389.1|1|WP_014538400.1	NC_017389.1	WP_014538400.1	1	tssD	T6SSi	100	1.7e-29	1	Orphan island	tssD island	NC_017389.1_I_0_1
NC_017533.1|127|WP_014598238.1	NC_017533.1	WP_014598238.1	127	tssB	T6SSi	97.5	1.8e-57	13	T6SS	-	NC_017533.1_T_1
NC_017533.1|128|WP_041931048.1	NC_017533.1	WP_041931048.1	128	tssC	T6SSi	96.3	7.0e-200	13	T6SS	-	NC_017533.1_T_1
NC_017533.1|129|WP_014598240.1	NC_017533.1	WP_014598240.1	129	tssK	T6SSi	1	4.9e-137	13	T6SS	-	NC_017533.1_T_1
NC_017533.1|130|WP_014598241.1	NC_017533.1	WP_014598241.1	130	tssL	T6SSi	95.8	3.4e-24	13	T6SS	-	NC_017533.1_T_1
NC_017533.1|132|WP_014598243.1	NC_017533.1	WP_014598243.1	132	tssD	T6SSi	98.8	4.2e-42	13	T6SS	-	NC_017533.1_T_1
NC_017533.1|133|WP_014598244.1	NC_017533.1	WP_014598244.1	133	tssH	T6SSi	99.3	0.0e+00	13	T6SS	-	NC_017533.1_T_1
NC_017533.1|134|WP_041931050.1	NC_017533.1	WP_041931050.1	134	tssI	T6SSi	97.2	1.5e-148	13	T6SS	-	NC_017533.1_T_1
NC_017533.1|139|WP_014598253.1	NC_017533.1	WP_014598253.1	139	tssA	T6SSi	99.3	3.5e-86	13	T6SS	-	NC_017533.1_T_1
NC_017533.1|145|WP_014598259.1	NC_017533.1	WP_014598259.1	145	tssF	T6SSi	98.7	2.4e-120	13	T6SS	-	NC_017533.1_T_1
NC_017533.1|146|WP_014598260.1	NC_017533.1	WP_014598260.1	146	tssG	T6SSi	91.9	6.3e-50	13	T6SS	-	NC_017533.1_T_1
NC_017533.1|147|WP_041931059.1	NC_017533.1	WP_041931059.1	147	tssJ	T6SSi	96.8	2.4e-35	13	T6SS	-	NC_017533.1_T_1
NC_017533.1|148|WP_014598262.1	NC_017533.1	WP_014598262.1	148	tssE	T6SSi	95.9	2.3e-12	13	T6SS	-	NC_017533.1_T_1
NC_017533.1|149|WP_014598263.1	NC_017533.1	WP_014598263.1	149	tssA	T6SSi	95.9	1.2e-49	13	T6SS	-	NC_017533.1_T_1
NC_017575.1|63|WP_014618393.1	NC_017575.1	WP_014618393.1	63	tssI	T6SSi	93.7	2.2e-99	2	Orphan island	tssI-evpJ island	NC_017575.1_I_5_1
NC_017575.1|66|WP_014618396.1	NC_017575.1	WP_014618396.1	66	evpJ	T6SSi	92.6	2.0e-04	2	Orphan island	tssI-evpJ island	NC_017575.1_I_5_1
NC_017575.1|307|WP_080773859.1	NC_017575.1	WP_080773859.1	307	evpJ	T6SSi	94.7	7.4e-20	2	Orphan island	tssI-evpJ island	NC_017575.1_I_5_2
NC_017575.1|312|WP_014618651.1	NC_017575.1	WP_014618651.1	312	tssI	T6SSi	95.2	3.2e-97	2	Orphan island	tssI-evpJ island	NC_017575.1_I_5_2
NC_017575.1|491|WP_231106352.1	NC_017575.1	WP_231106352.1	491	tssI	T6SSi	85.7	6.3e-144	2	Orphan island	tssI-evpJ island	NC_017575.1_I_5_3
NC_017575.1|493|WP_014618839.1	NC_017575.1	WP_014618839.1	493	evpJ	T6SSi	80	9.0e-16	2	Orphan island	tssI-evpJ island	NC_017575.1_I_5_3
NC_017575.1|950|WP_014619301.1	NC_017575.1	WP_014619301.1	950	tssL	T6SSi	99.1	1.3e-63	13	T6SS	-	NC_017575.1_T_1
NC_017575.1|951|WP_014619302.1	NC_017575.1	WP_014619302.1	951	tssK	T6SSi	99.5	4.6e-131	13	T6SS	-	NC_017575.1_T_1
NC_017575.1|953|WP_014619305.1	NC_017575.1	WP_014619305.1	953	tssB	T6SSi	97.5	2.9e-68	13	T6SS	-	NC_017575.1_T_1
NC_017575.1|954|WP_003264063.1	NC_017575.1	WP_003264063.1	954	tssC	T6SSi	99.2	8.8e-231	13	T6SS	-	NC_017575.1_T_1
NC_017575.1|955|WP_014619306.1	NC_017575.1	WP_014619306.1	955	tssD	T6SSi	99.4	7.3e-49	13	T6SS	-	NC_017575.1_T_1
NC_017575.1|956|WP_003264066.1	NC_017575.1	WP_003264066.1	956	tssE	T6SSi	99.3	1.1e-43	13	T6SS	-	NC_017575.1_T_1
NC_017575.1|957|WP_014619307.1	NC_017575.1	WP_014619307.1	957	tssF	T6SSi	1	2.1e-204	13	T6SS	-	NC_017575.1_T_1
NC_017575.1|958|WP_014619308.1	NC_017575.1	WP_014619308.1	958	tssG	T6SSi	98.5	1.2e-86	13	T6SS	-	NC_017575.1_T_1
NC_017575.1|959|WP_014619309.1	NC_017575.1	WP_014619309.1	959	tssH	T6SSi	99.9	0.0e+00	13	T6SS	-	NC_017575.1_T_1
NC_017575.1|965|WP_039553027.1	NC_017575.1	WP_039553027.1	965	tssL	T6SSi	85.5	1.0e-05	13	T6SS	-	NC_017575.1_T_1
NC_017575.1|967|WP_014619319.1	NC_017575.1	WP_014619319.1	967	tssM	T6SSi	99.5	0.0e+00	13	T6SS	-	NC_017575.1_T_1
NC_017575.1|969|WP_003276689.1	NC_017575.1	WP_003276689.1	969	evpJ	T6SSi	96.8	4.7e-24	13	T6SS	-	NC_017575.1_T_1
NC_017575.1|972|WP_014619323.1	NC_017575.1	WP_014619323.1	972	tssI	T6SSi	97.2	2.0e-101	13	T6SS	-	NC_017575.1_T_1
NC_017585.1|1208|WP_014150844.1	NC_017585.1	WP_014150844.1	1208	tssE	T6SSiii	50.3	4.6e-05	2	Incomplete	-	NC_017585.1_D_1
NC_017585.1|1210|WP_014150842.1	NC_017585.1	WP_014150842.1	1210	tssI	T6SSiii	73.7	3.3e-27	2	Incomplete	-	NC_017585.1_D_1
NC_017589.1|130|WP_014630759.1	NC_017589.1	WP_014630759.1	130	tssI	T6SSi	97.8441	9.0e-112	1	Orphan island	tssI island	NC_017589.1_I_1_1
NC_017589.1|1452|WP_014632119.1	NC_017589.1	WP_014632119.1	1452	tssI	T6SSi	93.6982	5.2e-115	1	Orphan island	tssI island	NC_017589.1_I_1_5
NC_017589.1|450|WP_014631083.1	NC_017589.1	WP_014631083.1	450	evpJ	T6SSi	93.7	1.8e-17	2	Orphan island	tssI-evpJ island	NC_017589.1_I_5_2
NC_017589.1|453|WP_043899732.1	NC_017589.1	WP_043899732.1	453	tssI	T6SSi	90.4	2.5e-100	2	Orphan island	tssI-evpJ island	NC_017589.1_I_5_2
NC_017589.1|1062|WP_014631715.1	NC_017589.1	WP_014631715.1	1062	evpJ	T6SSi	90.5	3.1e-13	3	Orphan island	tssI-evpJ island	NC_017589.1_I_5_3
NC_017589.1|1065|WP_014631719.1	NC_017589.1	WP_014631719.1	1065	evpJ	T6SSi	90.5	3.0e-13	3	Orphan island	tssI-evpJ island	NC_017589.1_I_5_3
NC_017589.1|1067|WP_014631721.1	NC_017589.1	WP_014631721.1	1067	tssI	T6SSi	97.5	2.1e-149	3	Orphan island	tssI-evpJ island	NC_017589.1_I_5_3
NC_017589.1|1306|WP_014631969.1	NC_017589.1	WP_014631969.1	1306	evpJ	T6SSi	93.7	3.0e-19	2	Orphan island	tssI-evpJ island	NC_017589.1_I_5_4
NC_017589.1|1309|WP_231891007.1	NC_017589.1	WP_231891007.1	1309	tssI	T6SSi	95.9	3.1e-108	2	Orphan island	tssI-evpJ island	NC_017589.1_I_5_4
NC_017589.1|638|WP_014631286.1	NC_017589.1	WP_014631286.1	638	tssI	T6SSi	97.5	1.1e-161	16	T6SS	-	NC_017589.1_T_1
NC_017589.1|639|WP_014631287.1	NC_017589.1	WP_014631287.1	639	tssL	T6SSi	99.1	2.3e-63	16	T6SS	-	NC_017589.1_T_1
NC_017589.1|640|WP_014631288.1	NC_017589.1	WP_014631288.1	640	tssK	T6SSi	99.5	3.9e-148	16	T6SS	-	NC_017589.1_T_1
NC_017589.1|641|WP_014631289.1	NC_017589.1	WP_014631289.1	641	tssJ	T6SSi	89.6	6.6e-30	16	T6SS	-	NC_017589.1_T_1
NC_017589.1|643|WP_014631292.1	NC_017589.1	WP_014631292.1	643	tssB	T6SSi	98.8	5.9e-68	16	T6SS	-	NC_017589.1_T_1
NC_017589.1|644|WP_043899771.1	NC_017589.1	WP_043899771.1	644	tssC	T6SSi	99.2	1.9e-213	16	T6SS	-	NC_017589.1_T_1
NC_017589.1|645|WP_014631294.1	NC_017589.1	WP_014631294.1	645	tssD	T6SSi	99.4	1.5e-31	16	T6SS	-	NC_017589.1_T_1
NC_017589.1|646|WP_014631295.1	NC_017589.1	WP_014631295.1	646	tssE	T6SSi	99.3	7.0e-44	16	T6SS	-	NC_017589.1_T_1
NC_017589.1|647|WP_014631296.1	NC_017589.1	WP_014631296.1	647	tssF	T6SSi	1	9.6e-203	16	T6SS	-	NC_017589.1_T_1
NC_017589.1|648|WP_014631297.1	NC_017589.1	WP_014631297.1	648	tssG	T6SSi	98.8	5.5e-73	16	T6SS	-	NC_017589.1_T_1
NC_017589.1|649|WP_014631298.1	NC_017589.1	WP_014631298.1	649	tssH	T6SSi	99.9	0.0e+00	16	T6SS	-	NC_017589.1_T_1
NC_017589.1|650|WP_014631299.1	NC_017589.1	WP_014631299.1	650	tssI	T6SSi	96.8	1.6e-170	16	T6SS	-	NC_017589.1_T_1
NC_017589.1|658|WP_043899994.1	NC_017589.1	WP_043899994.1	658	tssL	T6SSi	86.4	1.7e-22	16	T6SS	-	NC_017589.1_T_1
NC_017589.1|660|WP_014631310.1	NC_017589.1	WP_014631310.1	660	tssM	T6SSi	99.5	0.0e+00	16	T6SS	-	NC_017589.1_T_1
NC_017589.1|662|WP_014631312.1	NC_017589.1	WP_014631312.1	662	evpJ	T6SSi	96.8	1.2e-23	16	T6SS	-	NC_017589.1_T_1
NC_017589.1|665|WP_014631315.1	NC_017589.1	WP_014631315.1	665	tssI	T6SSi	97.8	1.2e-110	16	T6SS	-	NC_017589.1_T_1
NC_017957.2|66|WP_228382344.1	NC_017957.2	WP_228382344.1	66	tssI	T6SSi	83.6	4.6e-148	15	T6SS	-	NC_017957.2_T_1
NC_017957.2|75|WP_014747157.1	NC_017957.2	WP_014747157.1	75	tssM	T6SSi	98.4	3.4e-256	15	T6SS	-	NC_017957.2_T_1
NC_017957.2|76|WP_014747158.1	NC_017957.2	WP_014747158.1	76	tssL	T6SSi	99.5	1.8e-59	15	T6SS	-	NC_017957.2_T_1
NC_017957.2|77|WP_014747159.1	NC_017957.2	WP_014747159.1	77	tssK	T6SSi	99.8	8.2e-152	15	T6SS	-	NC_017957.2_T_1
NC_017957.2|78|WP_228382345.1	NC_017957.2	WP_228382345.1	78	tssJ	T6SSi	83.1	2.1e-30	15	T6SS	-	NC_017957.2_T_1
NC_017957.2|80|WP_014747162.1	NC_017957.2	WP_014747162.1	80	tssH	T6SSi	98.9	0.0e+00	15	T6SS	-	NC_017957.2_T_1
NC_017957.2|81|WP_014747163.1	NC_017957.2	WP_014747163.1	81	tssG	T6SSi	95.2	7.8e-67	15	T6SS	-	NC_017957.2_T_1
NC_017957.2|82|WP_014747164.1	NC_017957.2	WP_014747164.1	82	tssF	T6SSi	99.8	5.4e-148	15	T6SS	-	NC_017957.2_T_1
NC_017957.2|83|WP_041606989.1	NC_017957.2	WP_041606989.1	83	tssE	T6SSi	98.6	1.5e-32	15	T6SS	-	NC_017957.2_T_1
NC_017957.2|85|WP_014747167.1	NC_017957.2	WP_014747167.1	85	tssC	T6SSi	87.4	3.3e-140	15	T6SS	-	NC_017957.2_T_1
NC_017957.2|86|WP_014747168.1	NC_017957.2	WP_014747168.1	86	tssC	T6SSi	97.9	2.6e-212	15	T6SS	-	NC_017957.2_T_1
NC_017957.2|87|WP_014747169.1	NC_017957.2	WP_014747169.1	87	tssB	T6SSi	98.2	2.4e-65	15	T6SS	-	NC_017957.2_T_1
NC_017957.2|90|WP_014747172.1	NC_017957.2	WP_014747172.1	90	tssD	T6SSi	96.5	3.2e-30	15	T6SS	-	NC_017957.2_T_1
NC_017957.2|93|WP_014747175.1	NC_017957.2	WP_014747175.1	93	tssI	T6SSi	90.7	8.8e-151	15	T6SS	-	NC_017957.2_T_1
NC_017957.2|96|WP_014747178.1	NC_017957.2	WP_014747178.1	96	evpJ	T6SSi	85.3	4.8e-10	15	T6SS	-	NC_017957.2_T_1
NC_017966.1|15|WP_014752775.1	NC_017966.1	WP_014752775.1	15	tssE	T6SSi	55.5	6.2e-06	2	Incomplete	-	NC_017966.1_D_1
NC_017966.1|16|WP_014752776.1	NC_017966.1	WP_014752776.1	16	evpJ	T6SSi	98.9	1.5e-11	2	Incomplete	-	NC_017966.1_D_1
NC_020263.1|47|WP_015387242.1	NC_020263.1	WP_015387242.1	47	tssD	T6SSi	1	6.7e-34	3	Incomplete	-	NC_020263.1_D_1
NC_020263.1|56|WP_015387248.1	NC_020263.1	WP_015387248.1	56	tssC	T6SSi	99.6	8.1e-200	3	Incomplete	-	NC_020263.1_D_1
NC_020263.1|58|WP_007854544.1	NC_020263.1	WP_007854544.1	58	tssJ	T6SSi	95.5	4.4e-40	3	Incomplete	-	NC_020263.1_D_1
NC_021745.1|130|WP_020829549.1	NC_021745.1	WP_020829549.1	130	tssI	T6SSi	97.1808	2.5e-112	1	Orphan island	tssI island	NC_021745.1_I_1_2
NC_021745.1|1557|WP_020830561.1	NC_021745.1	WP_020830561.1	1557	tssI	T6SSi	93.864	2.6e-109	1	Orphan island	tssI island	NC_021745.1_I_1_7
NC_021745.1|28|WP_043897980.1	NC_021745.1	WP_043897980.1	28	tssI	T6SSi	94.9	3.6e-98	2	Orphan island	tssI-evpJ island	NC_021745.1_I_5_1
NC_021745.1|32|WP_020829481.1	NC_021745.1	WP_020829481.1	32	evpJ	T6SSi	93.7	6.9e-20	2	Orphan island	tssI-evpJ island	NC_021745.1_I_5_1
NC_021745.1|392|WP_043898040.1	NC_021745.1	WP_043898040.1	392	tssI	T6SSi	90.2	5.2e-101	2	Orphan island	tssI-evpJ island	NC_021745.1_I_5_3
NC_021745.1|397|WP_011003818.1	NC_021745.1	WP_011003818.1	397	evpJ	T6SSi	92.6	3.6e-04	2	Orphan island	tssI-evpJ island	NC_021745.1_I_5_3
NC_021745.1|583|WP_016726151.1	NC_021745.1	WP_016726151.1	583	tssI	T6SSi	97.5	3.8e-133	2	Orphan island	tssI-evpJ island	NC_021745.1_I_5_4
NC_021745.1|585|WP_020829883.1	NC_021745.1	WP_020829883.1	585	evpJ	T6SSi	90.5	4.7e-13	2	Orphan island	tssI-evpJ island	NC_021745.1_I_5_4
NC_021745.1|1106|WP_020830263.1	NC_021745.1	WP_020830263.1	1106	evpJ	T6SSi	86.3	1.4e-04	2	Orphan island	tssI-evpJ island	NC_021745.1_I_5_5
NC_021745.1|1109|WP_043898109.1	NC_021745.1	WP_043898109.1	1109	tssI	T6SSi	97.3	3.7e-135	2	Orphan island	tssI-evpJ island	NC_021745.1_I_5_5
NC_021745.1|1337|WP_043898137.1	NC_021745.1	WP_043898137.1	1337	evpJ	T6SSi	92.6	3.1e-18	2	Orphan island	tssI-evpJ island	NC_021745.1_I_5_6
NC_021745.1|1340|WP_043898138.1	NC_021745.1	WP_043898138.1	1340	tssI	T6SSi	95.5	6.4e-99	2	Orphan island	tssI-evpJ island	NC_021745.1_I_5_6
NC_021745.1|971|WP_020830169.1	NC_021745.1	WP_020830169.1	971	tssI	T6SSi	99.2	2.5e-96	16	T6SS	-	NC_021745.1_T_1
NC_021745.1|974|WP_011004063.1	NC_021745.1	WP_011004063.1	974	evpJ	T6SSi	96.8	2.6e-23	16	T6SS	-	NC_021745.1_T_1
NC_021745.1|976|WP_020830173.1	NC_021745.1	WP_020830173.1	976	tssM	T6SSi	99.5	0.0e+00	16	T6SS	-	NC_021745.1_T_1
NC_021745.1|978|WP_011004059.1	NC_021745.1	WP_011004059.1	978	tssL	T6SSi	85.5	2.3e-21	16	T6SS	-	NC_021745.1_T_1
NC_021745.1|992|WP_020830185.1	NC_021745.1	WP_020830185.1	992	tssI	T6SSi	96	3.7e-151	16	T6SS	-	NC_021745.1_T_1
NC_021745.1|993|WP_020830186.1	NC_021745.1	WP_020830186.1	993	tssH	T6SSi	99.9	0.0e+00	16	T6SS	-	NC_021745.1_T_1
NC_021745.1|994|WP_020371627.1	NC_021745.1	WP_020371627.1	994	tssG	T6SSi	98.8	4.2e-88	16	T6SS	-	NC_021745.1_T_1
NC_021745.1|995|WP_016726997.1	NC_021745.1	WP_016726997.1	995	tssF	T6SSi	1	2.9e-202	16	T6SS	-	NC_021745.1_T_1
NC_021745.1|996|WP_016724834.1	NC_021745.1	WP_016724834.1	996	tssE	T6SSi	99.3	5.6e-44	16	T6SS	-	NC_021745.1_T_1
NC_021745.1|997|WP_011004043.1	NC_021745.1	WP_011004043.1	997	tssD	T6SSi	99.4	3.6e-47	16	T6SS	-	NC_021745.1_T_1
NC_021745.1|998|WP_011004042.1	NC_021745.1	WP_011004042.1	998	tssC	T6SSi	99.2	4.5e-230	16	T6SS	-	NC_021745.1_T_1
NC_021745.1|999|WP_016724835.1	NC_021745.1	WP_016724835.1	999	tssB	T6SSi	98.8	9.2e-68	16	T6SS	-	NC_021745.1_T_1
NC_021745.1|1001|WP_043898101.1	NC_021745.1	WP_043898101.1	1001	tssJ	T6SSi	89.6	8.5e-15	16	T6SS	-	NC_021745.1_T_1
NC_021745.1|1002|WP_019719429.1	NC_021745.1	WP_019719429.1	1002	tssK	T6SSi	99.5	1.3e-147	16	T6SS	-	NC_021745.1_T_1
NC_021745.1|1003|WP_016724837.1	NC_021745.1	WP_016724837.1	1003	tssL	T6SSi	99.1	3.2e-64	16	T6SS	-	NC_021745.1_T_1
NC_021745.1|1004|WP_020830192.1	NC_021745.1	WP_020830192.1	1004	tssI	T6SSi	98	5.7e-148	16	T6SS	-	NC_021745.1_T_1
NC_021911.1|440|WP_020919499.1	NC_021911.1	WP_020919499.1	440	tssM	T6SSi	98.9	2.5e-202	12	T6SS	-	NC_021911.1_T_1
NC_021911.1|441|WP_020919500.1	NC_021911.1	WP_020919500.1	441	tssL	T6SSi	98.6	9.2e-26	12	T6SS	-	NC_021911.1_T_1
NC_021911.1|442|WP_020919501.1	NC_021911.1	WP_020919501.1	442	tssK	T6SSi	99.5	4.8e-125	12	T6SS	-	NC_021911.1_T_1
NC_021911.1|444|WP_020919503.1	NC_021911.1	WP_020919503.1	444	tssG	T6SSi	81.6	7.3e-55	12	T6SS	-	NC_021911.1_T_1
NC_021911.1|445|WP_020919504.1	NC_021911.1	WP_020919504.1	445	tssF	T6SSi	99.8	5.1e-147	12	T6SS	-	NC_021911.1_T_1
NC_021911.1|446|WP_020919505.1	NC_021911.1	WP_020919505.1	446	tssE	T6SSi	97.9	8.6e-09	12	T6SS	-	NC_021911.1_T_1
NC_021911.1|448|WP_020919507.1	NC_021911.1	WP_020919507.1	448	tssC	T6SSi	87.2	5.3e-114	12	T6SS	-	NC_021911.1_T_1
NC_021911.1|449|WP_020919508.1	NC_021911.1	WP_020919508.1	449	tssC	T6SSi	97.5	5.0e-212	12	T6SS	-	NC_021911.1_T_1
NC_021911.1|450|WP_041679311.1	NC_021911.1	WP_041679311.1	450	tssB	T6SSi	97.5	1.1e-64	12	T6SS	-	NC_021911.1_T_1
NC_021911.1|452|WP_041679313.1	NC_021911.1	WP_041679313.1	452	tssH	T6SSi	99.5	0.0e+00	12	T6SS	-	NC_021911.1_T_1
NC_021911.1|453|WP_009990920.1	NC_021911.1	WP_009990920.1	453	tssD	T6SSi	96.5	5.3e-29	12	T6SS	-	NC_021911.1_T_1
NC_021911.1|456|WP_020919514.1	NC_021911.1	WP_020919514.1	456	tssI	T6SSi	92	1.6e-115	12	T6SS	-	NC_021911.1_T_1
NC_022043.1|84|WP_020952922.1	NC_022043.1	WP_020952922.1	84	tssI	T6SSi	95.6882	4.1e-146	1	Orphan island	tssI island	NC_022043.1_I_1_1
NC_022044.1|144|WP_020953243.1	NC_022044.1	WP_020953243.1	144	tssM	T6SSi	97.9	1.8e-192	10	T6SS	-	NC_022044.1_T_1
NC_022044.1|145|WP_020953244.1	NC_022044.1	WP_020953244.1	145	tssL	T6SSi	96.3	2.9e-31	10	T6SS	-	NC_022044.1_T_1
NC_022044.1|146|WP_020953245.1	NC_022044.1	WP_020953245.1	146	tssK	T6SSi	99.8	3.2e-105	10	T6SS	-	NC_022044.1_T_1
NC_022044.1|156|WP_020953255.1	NC_022044.1	WP_020953255.1	156	tssH	T6SSi	99.3	0.0e+00	10	T6SS	-	NC_022044.1_T_1
NC_022044.1|157|WP_020953256.1	NC_022044.1	WP_020953256.1	157	tssG	T6SSi	91	3.1e-59	10	T6SS	-	NC_022044.1_T_1
NC_022044.1|158|WP_020953257.1	NC_022044.1	WP_020953257.1	158	tssF	T6SSi	99.5	4.7e-109	10	T6SS	-	NC_022044.1_T_1
NC_022044.1|159|WP_041528371.1	NC_022044.1	WP_041528371.1	159	tssE	T6SSi	87	1.7e-16	10	T6SS	-	NC_022044.1_T_1
NC_022044.1|160|WP_020953259.1	NC_022044.1	WP_020953259.1	160	tssD	T6SSi	1	1.0e-20	10	T6SS	-	NC_022044.1_T_1
NC_022044.1|161|WP_020953260.1	NC_022044.1	WP_020953260.1	161	tssC	T6SSi	96.7	1.6e-183	10	T6SS	-	NC_022044.1_T_1
NC_022044.1|162|WP_020953261.1	NC_022044.1	WP_020953261.1	162	tssB	T6SSi	97.5	1.1e-45	10	T6SS	-	NC_022044.1_T_1
NC_023024.1|65|WP_012815804.1	NC_023024.1	WP_012815804.1	65	tssD	T6SSi	100	3.7e-34	1	Orphan island	tssD island	NC_023024.1_I_0_1
NC_023136.1|187|WP_024092574.1	NC_023136.1	WP_024092574.1	187	tssM	T6SSi	98.9	4.1e-257	13	T6SS	-	NC_023136.1_T_1
NC_023136.1|188|WP_024092575.1	NC_023136.1	WP_024092575.1	188	tssL	T6SSi	1	1.9e-41	13	T6SS	-	NC_023136.1_T_1
NC_023136.1|189|WP_044008848.1	NC_023136.1	WP_044008848.1	189	tssK	T6SSi	99.8	1.3e-144	13	T6SS	-	NC_023136.1_T_1
NC_023136.1|191|WP_024092578.1	NC_023136.1	WP_024092578.1	191	evpJ	T6SSi	70.5	4.7e-12	13	T6SS	-	NC_023136.1_T_1
NC_023136.1|193|WP_024092580.1	NC_023136.1	WP_024092580.1	193	tssI	T6SSi	91.7	5.8e-148	13	T6SS	-	NC_023136.1_T_1
NC_023136.1|194|WP_245603031.1	NC_023136.1	WP_245603031.1	194	tssC	T6SSi	61.3	2.9e-41	13	T6SS	-	NC_023136.1_T_1
NC_023136.1|197|WP_024092584.1	NC_023136.1	WP_024092584.1	197	tssH	T6SSi	99.9	0.0e+00	13	T6SS	-	NC_023136.1_T_1
NC_023136.1|198|WP_024092585.1	NC_023136.1	WP_024092585.1	198	tssG	T6SSi	94	3.2e-82	13	T6SS	-	NC_023136.1_T_1
NC_023136.1|199|WP_024092586.1	NC_023136.1	WP_024092586.1	199	tssF	T6SSi	99	2.0e-166	13	T6SS	-	NC_023136.1_T_1
NC_023136.1|200|WP_024092587.1	NC_023136.1	WP_024092587.1	200	tssE	T6SSi	99.3	2.9e-34	13	T6SS	-	NC_023136.1_T_1
NC_023136.1|202|WP_044008849.1	NC_023136.1	WP_044008849.1	202	tssD	T6SSi	98.2	8.9e-20	13	T6SS	-	NC_023136.1_T_1
NC_023136.1|203|WP_024092590.1	NC_023136.1	WP_024092590.1	203	tssC	T6SSi	97.3	3.2e-208	13	T6SS	-	NC_023136.1_T_1
NC_023136.1|204|WP_024092591.1	NC_023136.1	WP_024092591.1	204	tssB	T6SSi	98.2	1.7e-64	13	T6SS	-	NC_023136.1_T_1
NZ_AP014705.1|1291|WP_060850720.1	NZ_AP014705.1	WP_060850720.1	1291	tssI	T6SSi	94.1957	5.3e-132	1	Orphan island	tssI island	NZ_AP014705.1_I_1_1
NZ_AP014801.1|11|WP_060836616.1	NZ_AP014801.1	WP_060836616.1	11	tssH	T6SSi	99.1	0.0e+00	12	T6SS	-	NZ_AP014801.1_T_1
NZ_AP014801.1|12|WP_082241833.1	NZ_AP014801.1	WP_082241833.1	12	tssG	T6SSi	93.4	1.5e-52	12	T6SS	-	NZ_AP014801.1_T_1
NZ_AP014801.1|13|WP_060836618.1	NZ_AP014801.1	WP_060836618.1	13	tssF	T6SSi	99.2	6.9e-124	12	T6SS	-	NZ_AP014801.1_T_1
NZ_AP014801.1|14|WP_042465890.1	NZ_AP014801.1	WP_042465890.1	14	tssE	T6SSi	89.7	2.9e-18	12	T6SS	-	NZ_AP014801.1_T_1
NZ_AP014801.1|15|WP_060836619.1	NZ_AP014801.1	WP_060836619.1	15	tssD	T6SSi	1	2.9e-41	12	T6SS	-	NZ_AP014801.1_T_1
NZ_AP014801.1|16|WP_060836620.1	NZ_AP014801.1	WP_060836620.1	16	tssC	T6SSi	97.1	2.4e-177	12	T6SS	-	NZ_AP014801.1_T_1
NZ_AP014801.1|17|WP_060836621.1	NZ_AP014801.1	WP_060836621.1	17	tssB	T6SSi	96.3	3.8e-48	12	T6SS	-	NZ_AP014801.1_T_1
NZ_AP014801.1|20|WP_060836624.1	NZ_AP014801.1	WP_060836624.1	20	evpJ	T6SSi	60	5.0e-14	12	T6SS	-	NZ_AP014801.1_T_1
NZ_AP014801.1|21|WP_060836625.1	NZ_AP014801.1	WP_060836625.1	21	tssI	T6SSi	94.2	7.6e-139	12	T6SS	-	NZ_AP014801.1_T_1
NZ_AP014801.1|84|WP_060836677.1	NZ_AP014801.1	WP_060836677.1	84	tssM	T6SSi	98.2	2.3e-188	12	T6SS	-	NZ_AP014801.1_T_1
NZ_AP014801.1|85|WP_082241839.1	NZ_AP014801.1	WP_082241839.1	85	tssL	T6SSi	97.2	1.8e-37	12	T6SS	-	NZ_AP014801.1_T_1
NZ_AP014801.1|86|WP_042465913.1	NZ_AP014801.1	WP_042465913.1	86	tssK	T6SSi	99.5	5.5e-108	12	T6SS	-	NZ_AP014801.1_T_1
NZ_AP014802.1|31|WP_060836713.1	NZ_AP014802.1	WP_060836713.1	31	evpJ	T6SSi	61.1	1.2e-11	2	Orphan island	tssI-evpJ island	NZ_AP014802.1_I_5_1
NZ_AP014802.1|32|WP_060836714.1	NZ_AP014802.1	WP_060836714.1	32	tssI	T6SSi	98.2	2.8e-138	2	Orphan island	tssI-evpJ island	NZ_AP014802.1_I_5_1
NZ_AP017564.1|9|WP_126391267.1	NZ_AP017564.1	WP_126391267.1	9	tssI	T6SSi	64.8	2.5e-16	3	Orphan island	tssI-evpJ island	NZ_AP017564.1_I_5_1
NZ_AP017564.1|10|WP_126391268.1	NZ_AP017564.1	WP_126391268.1	10	evpJ	T6SSi	60	1.4e-09	3	Orphan island	tssI-evpJ island	NZ_AP017564.1_I_5_1
NZ_AP017564.1|11|WP_126391269.1	NZ_AP017564.1	WP_126391269.1	11	tssE	T6SSi	59.6	3.0e-05	3	Orphan island	tssI-evpJ island	NZ_AP017564.1_I_5_1
NZ_AP018173.1|106|WP_096595675.1	NZ_AP018173.1	WP_096595675.1	106	tssD	T6SSiii	58.7	6.1e-04	3	Orphan island	tssD-tssI island	NZ_AP018173.1_I_2_1
NZ_AP018173.1|111|WP_096595683.1	NZ_AP018173.1	WP_096595683.1	111	tssI	T6SSiii	51.7	3.3e-08	3	Orphan island	tssD-tssI island	NZ_AP018173.1_I_2_1
NZ_AP018173.1|114|WP_096595687.1	NZ_AP018173.1	WP_096595687.1	114	tssE	T6SSiii	60.1	2.0e-10	3	Orphan island	tssD-tssI island	NZ_AP018173.1_I_2_1
NZ_AP018195.1|44|WP_073634590.1	NZ_AP018195.1	WP_073634590.1	44	tssI	T6SSiii	70	9.9e-43	2	Incomplete	-	NZ_AP018195.1_D_1
NZ_AP018195.1|49|WP_073634585.1	NZ_AP018195.1	WP_073634585.1	49	tssE	T6SSiii	88.8	1.9e-08	2	Incomplete	-	NZ_AP018195.1_D_1
NZ_AP018195.1|517|WP_073631814.1	NZ_AP018195.1	WP_073631814.1	517	tssD	T6SSiii	64.4628	4.1e-04	1	Orphan island	tssD island	NZ_AP018195.1_I_0_1
NZ_AP018223.1|434|WP_096540388.1	NZ_AP018223.1	WP_096540388.1	434	tssI	T6SSiii	83.4	2.0e-43	2	Incomplete	-	NZ_AP018223.1_D_1
NZ_AP018223.1|436|WP_096540392.1	NZ_AP018223.1	WP_096540392.1	436	tssE	T6SSiii	83.9	2.8e-07	2	Incomplete	-	NZ_AP018223.1_D_1
NZ_AP018223.1|1115|WP_096541917.1	NZ_AP018223.1	WP_096541917.1	1115	tssI	T6SSiii	77	4.9e-29	2	Incomplete	-	NZ_AP018223.1_D_2
NZ_AP018223.1|1116|WP_096541919.1	NZ_AP018223.1	WP_096541919.1	1116	tssE	T6SSiii	55.9	4.6e-08	2	Incomplete	-	NZ_AP018223.1_D_2
NZ_AP018299.1|140|WP_096679560.1	NZ_AP018299.1	WP_096679560.1	140	tssD	T6SSiii	58.7	5.7e-04	3	Orphan island	tssD-tssI island	NZ_AP018299.1_I_2_1
NZ_AP018299.1|145|WP_096679570.1	NZ_AP018299.1	WP_096679570.1	145	tssI	T6SSiii	51.8	9.1e-12	3	Orphan island	tssD-tssI island	NZ_AP018299.1_I_2_1
NZ_AP018299.1|148|WP_096679573.1	NZ_AP018299.1	WP_096679573.1	148	tssE	T6SSiii	62.9	1.1e-10	3	Orphan island	tssD-tssI island	NZ_AP018299.1_I_2_1
NZ_AP018360.1|82|WP_046543916.1	NZ_AP018360.1	WP_046543916.1	82	tssF	T6SSi	99.7	1.8e-107	3	Orphan island	tssI-evpJ island	NZ_AP018360.1_I_5_1
NZ_AP018360.1|83|WP_082139532.1	NZ_AP018360.1	WP_082139532.1	83	tssI	T6SSi	96.7	5.6e-169	3	Orphan island	tssI-evpJ island	NZ_AP018360.1_I_5_1
NZ_AP018360.1|85|WP_052760137.1	NZ_AP018360.1	WP_052760137.1	85	evpJ	T6SSi	56.8	2.3e-07	3	Orphan island	tssI-evpJ island	NZ_AP018360.1_I_5_1
NZ_AP018934.1|1|WP_027705633.1	NZ_AP018934.1	WP_027705633.1	1	tssD	T6SSi	99.4118	6.7e-44	1	Orphan island	tssD island	NZ_AP018934.1_I_0_1
NZ_AP019857.1|44|WP_103686424.1	NZ_AP019857.1	WP_103686424.1	44	tssH	T6SSi	97.2	1.7e-281	10	T6SS	-	NZ_AP019857.1_T_1
NZ_AP019857.1|46|WP_103686422.1	NZ_AP019857.1	WP_103686422.1	46	tssL	T6SSi	64	1.5e-16	10	T6SS	-	NZ_AP019857.1_T_1
NZ_AP019857.1|47|WP_112030950.1	NZ_AP019857.1	WP_112030950.1	47	tssK	T6SSi	99.3	1.6e-58	10	T6SS	-	NZ_AP019857.1_T_1
NZ_AP019857.1|50|WP_172968696.1	NZ_AP019857.1	WP_172968696.1	50	evpJ	T6SSi	92.6	2.4e-11	10	T6SS	-	NZ_AP019857.1_T_1
NZ_AP019857.1|52|WP_112030948.1	NZ_AP019857.1	WP_112030948.1	52	tssI	T6SSi	87.9	6.0e-88	10	T6SS	-	NZ_AP019857.1_T_1
NZ_AP019857.1|53|WP_112030947.1	NZ_AP019857.1	WP_112030947.1	53	tssG	T6SSi	86.1	8.5e-24	10	T6SS	-	NZ_AP019857.1_T_1
NZ_AP019857.1|54|WP_172968695.1	NZ_AP019857.1	WP_172968695.1	54	tssF	T6SSi	99.2	6.8e-121	10	T6SS	-	NZ_AP019857.1_T_1
NZ_AP019857.1|55|WP_112030945.1	NZ_AP019857.1	WP_112030945.1	55	tssE	T6SSi	82.9	2.9e-10	10	T6SS	-	NZ_AP019857.1_T_1
NZ_AP019857.1|57|WP_032220320.1	NZ_AP019857.1	WP_032220320.1	57	tssC	T6SSi	98.1	1.9e-197	10	T6SS	-	NZ_AP019857.1_T_1
NZ_AP019857.1|58|WP_103686547.1	NZ_AP019857.1	WP_103686547.1	58	tssB	T6SSi	91.4	2.9e-53	10	T6SS	-	NZ_AP019857.1_T_1
NZ_AP021882.1|32|WP_232526103.1	NZ_AP021882.1	WP_232526103.1	32	tssI	T6SSi	93.864	1.5e-118	1	Orphan island	tssI island	NZ_AP021882.1_I_1_1
NZ_AP022179.1|57|WP_087896585.1	NZ_AP022179.1	WP_087896585.1	57	tssB	T6SSi	92.6	3.9e-38	10	T6SS	-	NZ_AP022179.1_T_1
NZ_AP022179.1|58|WP_000150696.1	NZ_AP022179.1	WP_000150696.1	58	tssC	T6SSi	99	2.7e-183	10	T6SS	-	NZ_AP022179.1_T_1
NZ_AP022179.1|60|WP_032291196.1	NZ_AP022179.1	WP_032291196.1	60	tssE	T6SSi	73.3	2.8e-07	10	T6SS	-	NZ_AP022179.1_T_1
NZ_AP022179.1|61|WP_087896587.1	NZ_AP022179.1	WP_087896587.1	61	tssF	T6SSi	99.2	3.8e-113	10	T6SS	-	NZ_AP022179.1_T_1
NZ_AP022179.1|62|WP_087896588.1	NZ_AP022179.1	WP_087896588.1	62	tssG	T6SSi	92.2	2.8e-44	10	T6SS	-	NZ_AP022179.1_T_1
NZ_AP022179.1|63|WP_087896589.1	NZ_AP022179.1	WP_087896589.1	63	tssI	T6SSi	79.6	1.1e-91	10	T6SS	-	NZ_AP022179.1_T_1
NZ_AP022179.1|65|WP_001353677.1	NZ_AP022179.1	WP_001353677.1	65	evpJ	T6SSi	86.3	1.4e-12	10	T6SS	-	NZ_AP022179.1_T_1
NZ_AP022179.1|68|WP_087896591.1	NZ_AP022179.1	WP_087896591.1	68	tssK	T6SSi	98.2	4.8e-44	10	T6SS	-	NZ_AP022179.1_T_1
NZ_AP022179.1|69|WP_087896592.1	NZ_AP022179.1	WP_087896592.1	69	tssL	T6SSi	66.8	3.5e-17	10	T6SS	-	NZ_AP022179.1_T_1
NZ_AP022179.1|70|WP_182913528.1	NZ_AP022179.1	WP_182913528.1	70	tssH	T6SSi	99.5	2.8e-256	10	T6SS	-	NZ_AP022179.1_T_1
NZ_AP022262.1|2|WP_085334786.1	NZ_AP022262.1	WP_085334786.1	2	tssK	T6SSi	99.3	4.5e-58	10	T6SS	-	NZ_AP022262.1_T_1
NZ_AP022262.1|3|WP_135118401.1	NZ_AP022262.1	WP_135118401.1	3	tssL	T6SSi	61.2	8.8e-17	10	T6SS	-	NZ_AP022262.1_T_1
NZ_AP022262.1|5|WP_182915150.1	NZ_AP022262.1	WP_182915150.1	5	tssH	T6SSi	97.2	2.6e-283	10	T6SS	-	NZ_AP022262.1_T_1
NZ_AP022262.1|98|WP_000535928.1	NZ_AP022262.1	WP_000535928.1	98	tssB	T6SSi	91.4	4.3e-54	10	T6SS	-	NZ_AP022262.1_T_1
NZ_AP022262.1|99|WP_097507837.1	NZ_AP022262.1	WP_097507837.1	99	tssC	T6SSi	98.4	6.9e-182	10	T6SS	-	NZ_AP022262.1_T_1
NZ_AP022262.1|101|WP_125134146.1	NZ_AP022262.1	WP_125134146.1	101	tssE	T6SSi	84.2	1.4e-09	10	T6SS	-	NZ_AP022262.1_T_1
NZ_AP022262.1|102|WP_157922738.1	NZ_AP022262.1	WP_157922738.1	102	tssF	T6SSi	99.2	1.9e-122	10	T6SS	-	NZ_AP022262.1_T_1
NZ_AP022262.1|103|WP_001173983.1	NZ_AP022262.1	WP_001173983.1	103	tssG	T6SSi	89.8	7.2e-38	10	T6SS	-	NZ_AP022262.1_T_1
NZ_AP022262.1|104|WP_182915147.1	NZ_AP022262.1	WP_182915147.1	104	tssI	T6SSi	85.4	5.9e-103	10	T6SS	-	NZ_AP022262.1_T_1
NZ_AP022262.1|107|WP_170854378.1	NZ_AP022262.1	WP_170854378.1	107	evpJ	T6SSi	85.3	3.7e-12	10	T6SS	-	NZ_AP022262.1_T_1
NZ_AP022288.1|2|WP_032186534.1	NZ_AP022288.1	WP_032186534.1	2	tssB	T6SSi	93.9	9.9e-38	10	T6SS	-	NZ_AP022288.1_T_1
NZ_AP022288.1|3|WP_097498101.1	NZ_AP022288.1	WP_097498101.1	3	tssC	T6SSi	99.2	3.2e-180	10	T6SS	-	NZ_AP022288.1_T_1
NZ_AP022288.1|5|WP_032186531.1	NZ_AP022288.1	WP_032186531.1	5	tssE	T6SSi	89.7	2.2e-07	10	T6SS	-	NZ_AP022288.1_T_1
NZ_AP022288.1|6|WP_097498099.1	NZ_AP022288.1	WP_097498099.1	6	tssF	T6SSi	99.2	2.5e-113	10	T6SS	-	NZ_AP022288.1_T_1
NZ_AP022288.1|7|WP_032186529.1	NZ_AP022288.1	WP_032186529.1	7	tssG	T6SSi	92.2	2.9e-39	10	T6SS	-	NZ_AP022288.1_T_1
NZ_AP022288.1|8|WP_097498098.1	NZ_AP022288.1	WP_097498098.1	8	tssI	T6SSi	79.6	7.1e-93	10	T6SS	-	NZ_AP022288.1_T_1
NZ_AP022288.1|10|WP_032186526.1	NZ_AP022288.1	WP_032186526.1	10	evpJ	T6SSi	74.7	4.3e-10	10	T6SS	-	NZ_AP022288.1_T_1
NZ_AP022288.1|13|WP_097498096.1	NZ_AP022288.1	WP_097498096.1	13	tssK	T6SSi	98.2	9.8e-42	10	T6SS	-	NZ_AP022288.1_T_1
NZ_AP022288.1|14|WP_032186522.1	NZ_AP022288.1	WP_032186522.1	14	tssL	T6SSi	69.6	1.9e-17	10	T6SS	-	NZ_AP022288.1_T_1
NZ_AP022288.1|16|WP_181717160.1	NZ_AP022288.1	WP_181717160.1	16	tssH	T6SSi	99.5	1.3e-268	10	T6SS	-	NZ_AP022288.1_T_1
NZ_AP023176.1|1298|WP_180725493.1	NZ_AP023176.1	WP_180725493.1	1298	tssI	T6SSi	97.3466	6.2e-161	1	Orphan island	tssI island	NZ_AP023176.1_I_1_1
NZ_AP023176.1|1742|WP_180725889.1	NZ_AP023176.1	WP_180725889.1	1742	tssI	T6SSi	99.3367	1.7e-153	1	Orphan island	tssI island	NZ_AP023176.1_I_1_2
NZ_AP023176.1|1581|WP_180725748.1	NZ_AP023176.1	WP_180725748.1	1581	tssM	T6SSi	98.9	0.0e+00	12	T6SS	-	NZ_AP023176.1_T_1
NZ_AP023176.1|1583|WP_180727200.1	NZ_AP023176.1	WP_180727200.1	1583	tssL	T6SSi	91.1	3.5e-06	12	T6SS	-	NZ_AP023176.1_T_1
NZ_AP023176.1|1585|WP_180725751.1	NZ_AP023176.1	WP_180725751.1	1585	tssH	T6SSi	99.9	0.0e+00	12	T6SS	-	NZ_AP023176.1_T_1
NZ_AP023176.1|1586|WP_180725752.1	NZ_AP023176.1	WP_180725752.1	1586	tssG	T6SSi	99.4	1.6e-71	12	T6SS	-	NZ_AP023176.1_T_1
NZ_AP023176.1|1587|WP_180725753.1	NZ_AP023176.1	WP_180725753.1	1587	tssF	T6SSi	99.8	4.2e-190	12	T6SS	-	NZ_AP023176.1_T_1
NZ_AP023176.1|1588|WP_060610206.1	NZ_AP023176.1	WP_060610206.1	1588	tssE	T6SSi	99.3	1.1e-28	12	T6SS	-	NZ_AP023176.1_T_1
NZ_AP023176.1|1589|WP_035995719.1	NZ_AP023176.1	WP_035995719.1	1589	tssD	T6SSi	99.4	5.9e-48	12	T6SS	-	NZ_AP023176.1_T_1
NZ_AP023176.1|1590|WP_180725754.1	NZ_AP023176.1	WP_180725754.1	1590	tssC	T6SSi	98.4	2.2e-225	12	T6SS	-	NZ_AP023176.1_T_1
NZ_AP023176.1|1591|WP_180725755.1	NZ_AP023176.1	WP_180725755.1	1591	tssB	T6SSi	98.8	1.6e-64	12	T6SS	-	NZ_AP023176.1_T_1
NZ_AP023176.1|1593|WP_180727201.1	NZ_AP023176.1	WP_180727201.1	1593	tssJ	T6SSi	86.4	6.7e-30	12	T6SS	-	NZ_AP023176.1_T_1
NZ_AP023176.1|1594|WP_180725757.1	NZ_AP023176.1	WP_180725757.1	1594	tssK	T6SSi	99.5	1.5e-144	12	T6SS	-	NZ_AP023176.1_T_1
NZ_AP023176.1|1595|WP_180725758.1	NZ_AP023176.1	WP_180725758.1	1595	tssL	T6SSi	96.7	4.2e-61	12	T6SS	-	NZ_AP023176.1_T_1
NZ_AP023181.1|379|WP_180734521.1	NZ_AP023181.1	WP_180734521.1	379	tssM	T6SSi	99.1	4.9e-240	10	T6SS	-	NZ_AP023181.1_T_1
NZ_AP023181.1|380|WP_180734522.1	NZ_AP023181.1	WP_180734522.1	380	tssL	T6SSi	99.5	9.2e-57	10	T6SS	-	NZ_AP023181.1_T_1
NZ_AP023181.1|381|WP_180734523.1	NZ_AP023181.1	WP_180734523.1	381	tssK	T6SSi	1	1.5e-124	10	T6SS	-	NZ_AP023181.1_T_1
NZ_AP023181.1|386|WP_180734526.1	NZ_AP023181.1	WP_180734526.1	386	tssH	T6SSi	1	0.0e+00	10	T6SS	-	NZ_AP023181.1_T_1
NZ_AP023181.1|387|WP_180734527.1	NZ_AP023181.1	WP_180734527.1	387	tssG	T6SSi	95.8	5.4e-96	10	T6SS	-	NZ_AP023181.1_T_1
NZ_AP023181.1|388|WP_180734528.1	NZ_AP023181.1	WP_180734528.1	388	tssF	T6SSi	99.2	3.1e-192	10	T6SS	-	NZ_AP023181.1_T_1
NZ_AP023181.1|389|WP_180734529.1	NZ_AP023181.1	WP_180734529.1	389	tssE	T6SSi	99.3	2.6e-33	10	T6SS	-	NZ_AP023181.1_T_1
NZ_AP023181.1|391|WP_180734531.1	NZ_AP023181.1	WP_180734531.1	391	tssD	T6SSi	1	4.5e-48	10	T6SS	-	NZ_AP023181.1_T_1
NZ_AP023181.1|392|WP_180734532.1	NZ_AP023181.1	WP_180734532.1	392	tssC	T6SSi	99	1.5e-199	10	T6SS	-	NZ_AP023181.1_T_1
NZ_AP023181.1|393|WP_035988419.1	NZ_AP023181.1	WP_035988419.1	393	tssB	T6SSi	98.8	1.2e-64	10	T6SS	-	NZ_AP023181.1_T_1
NZ_AP023182.1|718|WP_180735331.1	NZ_AP023182.1	WP_180735331.1	718	tssB	T6SSi	97.5	3.6e-57	10	T6SS	-	NZ_AP023182.1_T_1
NZ_AP023182.1|719|WP_180735332.1	NZ_AP023182.1	WP_180735332.1	719	tssC	T6SSi	99.2	1.5e-196	10	T6SS	-	NZ_AP023182.1_T_1
NZ_AP023182.1|720|WP_180735333.1	NZ_AP023182.1	WP_180735333.1	720	tssD	T6SSi	97.1	1.5e-26	10	T6SS	-	NZ_AP023182.1_T_1
NZ_AP023182.1|721|WP_180735334.1	NZ_AP023182.1	WP_180735334.1	721	tssE	T6SSi	90.4	1.2e-23	10	T6SS	-	NZ_AP023182.1_T_1
NZ_AP023182.1|722|WP_180735335.1	NZ_AP023182.1	WP_180735335.1	722	tssF	T6SSi	99.7	4.8e-157	10	T6SS	-	NZ_AP023182.1_T_1
NZ_AP023182.1|723|WP_180735336.1	NZ_AP023182.1	WP_180735336.1	723	tssG	T6SSi	95.5	5.1e-37	10	T6SS	-	NZ_AP023182.1_T_1
NZ_AP023182.1|724|WP_180735337.1	NZ_AP023182.1	WP_180735337.1	724	tssH	T6SSi	99.7	0.0e+00	10	T6SS	-	NZ_AP023182.1_T_1
NZ_AP023182.1|725|WP_180735338.1	NZ_AP023182.1	WP_180735338.1	725	tssI	T6SSi	99.3	1.9e-144	10	T6SS	-	NZ_AP023182.1_T_1
NZ_AP023182.1|733|WP_180735345.1	NZ_AP023182.1	WP_180735345.1	733	tssK	T6SSi	69.9	3.9e-34	10	T6SS	-	NZ_AP023182.1_T_1
NZ_AP023182.1|734|WP_180735346.1	NZ_AP023182.1	WP_180735346.1	734	tssL	T6SSi	76.2	2.9e-14	10	T6SS	-	NZ_AP023182.1_T_1
NZ_AP023182.1|859|WP_180735457.1	NZ_AP023182.1	WP_180735457.1	859	tssJ	T6SSi	85.1	4.0e-26	11	T6SS	-	NZ_AP023182.1_T_2
NZ_AP023182.1|860|WP_180735458.1	NZ_AP023182.1	WP_180735458.1	860	tssK	T6SSi	99.5	2.6e-112	11	T6SS	-	NZ_AP023182.1_T_2
NZ_AP023182.1|861|WP_180735459.1	NZ_AP023182.1	WP_180735459.1	861	tssL	T6SSi	99.5	1.5e-57	11	T6SS	-	NZ_AP023182.1_T_2
NZ_AP023182.1|862|WP_180735460.1	NZ_AP023182.1	WP_180735460.1	862	tssM	T6SSi	95.9	1.0e-241	11	T6SS	-	NZ_AP023182.1_T_2
NZ_AP023182.1|866|WP_180735462.1	NZ_AP023182.1	WP_180735462.1	866	tssB	T6SSi	96.3	1.9e-38	11	T6SS	-	NZ_AP023182.1_T_2
NZ_AP023182.1|867|WP_180735463.1	NZ_AP023182.1	WP_180735463.1	867	tssC	T6SSi	97.1	2.5e-187	11	T6SS	-	NZ_AP023182.1_T_2
NZ_AP023182.1|868|WP_180735464.1	NZ_AP023182.1	WP_180735464.1	868	tssD	T6SSi	1	3.8e-29	11	T6SS	-	NZ_AP023182.1_T_2
NZ_AP023182.1|869|WP_180735465.1	NZ_AP023182.1	WP_180735465.1	869	tssE	T6SSi	98.6	3.0e-26	11	T6SS	-	NZ_AP023182.1_T_2
NZ_AP023182.1|870|WP_180735466.1	NZ_AP023182.1	WP_180735466.1	870	tssF	T6SSi	99.7	5.0e-173	11	T6SS	-	NZ_AP023182.1_T_2
NZ_AP023182.1|871|WP_243469016.1	NZ_AP023182.1	WP_243469016.1	871	tssG	T6SSi	92.2	3.1e-51	11	T6SS	-	NZ_AP023182.1_T_2
NZ_AP023182.1|872|WP_180735468.1	NZ_AP023182.1	WP_180735468.1	872	tssI	T6SSi	99.3	8.3e-170	11	T6SS	-	NZ_AP023182.1_T_2
NZ_AP023206.1|305|WP_001284199.1	NZ_AP023206.1	WP_001284199.1	305	tssD	T6SSi	87.1	3.1e-05	14	T6SS	-	NZ_AP023206.1_T_1
NZ_AP023206.1|307|WP_122991885.1	NZ_AP023206.1	WP_122991885.1	307	tssM	T6SSi	1	1.3e-260	14	T6SS	-	NZ_AP023206.1_T_1
NZ_AP023206.1|308|WP_001240545.1	NZ_AP023206.1	WP_001240545.1	308	tssA	T6SSi	94.7	9.5e-43	14	T6SS	-	NZ_AP023206.1_T_1
NZ_AP023206.1|310|WP_038977244.1	NZ_AP023206.1	WP_038977244.1	310	tssH	T6SSi	99.9	0.0e+00	14	T6SS	-	NZ_AP023206.1_T_1
NZ_AP023206.1|311|WP_000343302.1	NZ_AP023206.1	WP_000343302.1	311	tssL	T6SSi	99.5	1.9e-59	14	T6SS	-	NZ_AP023206.1_T_1
NZ_AP023206.1|312|WP_000246437.1	NZ_AP023206.1	WP_000246437.1	312	tssK	T6SSi	99.8	9.2e-141	14	T6SS	-	NZ_AP023206.1_T_1
NZ_AP023206.1|313|WP_001080149.1	NZ_AP023206.1	WP_001080149.1	313	tssJ	T6SSi	95.5	5.5e-34	14	T6SS	-	NZ_AP023206.1_T_1
NZ_AP023206.1|315|WP_000348806.1	NZ_AP023206.1	WP_000348806.1	315	tssG	T6SSi	96.4	5.6e-92	14	T6SS	-	NZ_AP023206.1_T_1
NZ_AP023206.1|316|WP_000393845.1	NZ_AP023206.1	WP_000393845.1	316	tssF	T6SSi	99.7	3.7e-154	14	T6SS	-	NZ_AP023206.1_T_1
NZ_AP023206.1|317|WP_000611742.1	NZ_AP023206.1	WP_000611742.1	317	tssE	T6SSi	98.6	1.4e-21	14	T6SS	-	NZ_AP023206.1_T_1
NZ_AP023206.1|318|WP_000056978.1	NZ_AP023206.1	WP_000056978.1	318	tssC	T6SSi	98.6	7.9e-204	14	T6SS	-	NZ_AP023206.1_T_1
NZ_AP023206.1|320|WP_000037391.1	NZ_AP023206.1	WP_000037391.1	320	tssB	T6SSi	93.9	2.0e-52	14	T6SS	-	NZ_AP023206.1_T_1
NZ_AP023206.1|321|WP_001142958.1	NZ_AP023206.1	WP_001142958.1	321	tssD	T6SSi	97.1	2.8e-38	14	T6SS	-	NZ_AP023206.1_T_1
NZ_AP023206.1|322|WP_000103361.1	NZ_AP023206.1	WP_000103361.1	322	tssI	T6SSi	92.7	5.0e-157	14	T6SS	-	NZ_AP023206.1_T_1
NZ_AP023259.1|47|WP_199202937.1	NZ_AP023259.1	WP_199202937.1	47	tssK	T6SSi	99.8	3.8e-141	3	Incomplete	-	NZ_AP023259.1_D_1
NZ_AP023259.1|49|WP_199202939.1	NZ_AP023259.1	WP_199202939.1	49	tssL	T6SSi	99.5	5.3e-50	3	Incomplete	-	NZ_AP023259.1_D_1
NZ_AP023259.1|50|WP_199202940.1	NZ_AP023259.1	WP_199202940.1	50	tssM	T6SSi	98.7	1.3e-217	3	Incomplete	-	NZ_AP023259.1_D_1
NZ_AP023259.1|177|WP_199202901.1	NZ_AP023259.1	WP_199202901.1	177	tssB	T6SSi	96.3	2.1e-42	6	Incomplete	-	NZ_AP023259.1_D_2
NZ_AP023259.1|178|WP_199202993.1	NZ_AP023259.1	WP_199202993.1	178	tssC	T6SSi	95.7	8.6e-189	6	Incomplete	-	NZ_AP023259.1_D_2
NZ_AP023259.1|179|WP_199202902.1	NZ_AP023259.1	WP_199202902.1	179	tssD	T6SSi	80.6	9.5e-11	6	Incomplete	-	NZ_AP023259.1_D_2
NZ_AP023259.1|180|WP_199202903.1	NZ_AP023259.1	WP_199202903.1	180	tssE	T6SSi	99.3	5.0e-27	6	Incomplete	-	NZ_AP023259.1_D_2
NZ_AP023259.1|181|WP_199202904.1	NZ_AP023259.1	WP_199202904.1	181	tssF	T6SSi	99.5	7.7e-177	6	Incomplete	-	NZ_AP023259.1_D_2
NZ_AP023259.1|182|WP_199202905.1	NZ_AP023259.1	WP_199202905.1	182	tssG	T6SSi	94	4.7e-86	6	Incomplete	-	NZ_AP023259.1_D_2
NZ_AP023267.1|7|WP_180406064.1	NZ_AP023267.1	WP_180406064.1	7	tssD	T6SSi	92.3529	2.1e-45	1	Orphan island	tssD island	NZ_AP023267.1_I_0_1
NZ_AP023275.1|210|WP_180575575.1	NZ_AP023275.1	WP_180575575.1	210	evpJ	T6SSi	81.1	2.5e-12	2	Orphan island	tssI-evpJ island	NZ_AP023275.1_I_5_1
NZ_AP023275.1|213|WP_180575578.1	NZ_AP023275.1	WP_180575578.1	213	tssI	T6SSi	85.7	9.0e-136	2	Orphan island	tssI-evpJ island	NZ_AP023275.1_I_5_1
NZ_AP023281.1|130|WP_180608783.1	NZ_AP023281.1	WP_180608783.1	130	tssI	T6SSi	99.3367	3.4e-140	1	Orphan island	tssI island	NZ_AP023281.1_I_1_1
NZ_AP023282.1|243|WP_071205428.1	NZ_AP023282.1	WP_071205428.1	243	tssI	T6SSi	92.7032	1.6e-139	1	Orphan island	tssI island	NZ_AP023282.1_I_1_1
NZ_AP024098.1|119|WP_086706412.1	NZ_AP024098.1	WP_086706412.1	119	tssI	T6SSi	99.3367	1.6e-111	1	Orphan island	tssI island	NZ_AP024098.1_I_1_1
NZ_AP024098.1|1485|WP_021155862.1	NZ_AP024098.1	WP_021155862.1	1485	tssI	T6SSi	93.864	1.1e-110	1	Orphan island	tssI island	NZ_AP024098.1_I_1_5
NZ_AP024098.1|551|WP_016726151.1	NZ_AP024098.1	WP_016726151.1	551	tssI	T6SSi	97.5	3.9e-133	2	Orphan island	tssI-evpJ island	NZ_AP024098.1_I_5_2
NZ_AP024098.1|553|WP_071508451.1	NZ_AP024098.1	WP_071508451.1	553	evpJ	T6SSi	90.5	4.8e-13	2	Orphan island	tssI-evpJ island	NZ_AP024098.1_I_5_2
NZ_AP024098.1|1082|WP_020830263.1	NZ_AP024098.1	WP_020830263.1	1082	evpJ	T6SSi	86.3	1.4e-04	2	Orphan island	tssI-evpJ island	NZ_AP024098.1_I_5_3
NZ_AP024098.1|1085|WP_016727737.1	NZ_AP024098.1	WP_016727737.1	1085	tssI	T6SSi	97.3	1.2e-134	2	Orphan island	tssI-evpJ island	NZ_AP024098.1_I_5_3
NZ_AP024098.1|1179|WP_016725434.1	NZ_AP024098.1	WP_016725434.1	1179	tssI	T6SSi	90.2	2.9e-100	2	Orphan island	tssI-evpJ island	NZ_AP024098.1_I_5_4
NZ_AP024098.1|1185|WP_016727648.1	NZ_AP024098.1	WP_016727648.1	1185	evpJ	T6SSi	92.6	9.3e-20	2	Orphan island	tssI-evpJ island	NZ_AP024098.1_I_5_4
NZ_AP024098.1|937|WP_086706454.1	NZ_AP024098.1	WP_086706454.1	937	tssI	T6SSi	99.3	4.5e-111	16	T6SS	-	NZ_AP024098.1_T_1
NZ_AP024098.1|940|WP_011004063.1	NZ_AP024098.1	WP_011004063.1	940	evpJ	T6SSi	96.8	2.7e-23	16	T6SS	-	NZ_AP024098.1_T_1
NZ_AP024098.1|942|WP_086706460.1	NZ_AP024098.1	WP_086706460.1	942	tssM	T6SSi	99.5	0.0e+00	16	T6SS	-	NZ_AP024098.1_T_1
NZ_AP024098.1|944|WP_011004059.1	NZ_AP024098.1	WP_011004059.1	944	tssL	T6SSi	85.5	2.4e-21	16	T6SS	-	NZ_AP024098.1_T_1
NZ_AP024098.1|959|WP_020830185.1	NZ_AP024098.1	WP_020830185.1	959	tssI	T6SSi	96	3.7e-151	16	T6SS	-	NZ_AP024098.1_T_1
NZ_AP024098.1|960|WP_020830186.1	NZ_AP024098.1	WP_020830186.1	960	tssH	T6SSi	99.9	0.0e+00	16	T6SS	-	NZ_AP024098.1_T_1
NZ_AP024098.1|961|WP_020371627.1	NZ_AP024098.1	WP_020371627.1	961	tssG	T6SSi	98.8	4.3e-88	16	T6SS	-	NZ_AP024098.1_T_1
NZ_AP024098.1|962|WP_016726997.1	NZ_AP024098.1	WP_016726997.1	962	tssF	T6SSi	1	2.9e-202	16	T6SS	-	NZ_AP024098.1_T_1
NZ_AP024098.1|963|WP_016724834.1	NZ_AP024098.1	WP_016724834.1	963	tssE	T6SSi	99.3	5.7e-44	16	T6SS	-	NZ_AP024098.1_T_1
NZ_AP024098.1|964|WP_011004043.1	NZ_AP024098.1	WP_011004043.1	964	tssD	T6SSi	99.4	3.7e-31	16	T6SS	-	NZ_AP024098.1_T_1
NZ_AP024098.1|965|WP_011004042.1	NZ_AP024098.1	WP_011004042.1	965	tssC	T6SSi	99.2	4.6e-214	16	T6SS	-	NZ_AP024098.1_T_1
NZ_AP024098.1|966|WP_016724835.1	NZ_AP024098.1	WP_016724835.1	966	tssB	T6SSi	98.8	9.4e-68	16	T6SS	-	NZ_AP024098.1_T_1
NZ_AP024098.1|968|WP_020371629.1	NZ_AP024098.1	WP_020371629.1	968	tssJ	T6SSi	89.6	6.7e-30	16	T6SS	-	NZ_AP024098.1_T_1
NZ_AP024098.1|969|WP_011004038.1	NZ_AP024098.1	WP_011004038.1	969	tssK	T6SSi	99.5	8.7e-147	16	T6SS	-	NZ_AP024098.1_T_1
NZ_AP024098.1|970|WP_016726996.1	NZ_AP024098.1	WP_016726996.1	970	tssL	T6SSi	99.1	3.7e-64	16	T6SS	-	NZ_AP024098.1_T_1
NZ_AP024098.1|971|WP_021156109.1	NZ_AP024098.1	WP_021156109.1	971	tssI	T6SSi	98	6.4e-164	16	T6SS	-	NZ_AP024098.1_T_1
NZ_AP024100.1|134|WP_197368769.1	NZ_AP024100.1	WP_197368769.1	134	tssI	T6SSi	99.005	3.3e-113	1	Orphan island	tssI island	NZ_AP024100.1_I_1_1
NZ_AP024100.1|244|WP_197369419.1	NZ_AP024100.1	WP_197369419.1	244	tssI	T6SSi	95.5	5.1e-91	2	Orphan island	tssI-evpJ island	NZ_AP024100.1_I_5_2
NZ_AP024100.1|247|WP_197369422.1	NZ_AP024100.1	WP_197369422.1	247	evpJ	T6SSi	93.7	1.6e-17	2	Orphan island	tssI-evpJ island	NZ_AP024100.1_I_5_2
NZ_AP024100.1|526|WP_197368394.1	NZ_AP024100.1	WP_197368394.1	526	tssI	T6SSi	97.5	2.3e-149	2	Orphan island	tssI-evpJ island	NZ_AP024100.1_I_5_3
NZ_AP024100.1|528|WP_197368393.1	NZ_AP024100.1	WP_197368393.1	528	evpJ	T6SSi	90.5	4.2e-13	2	Orphan island	tssI-evpJ island	NZ_AP024100.1_I_5_3
NZ_AP024100.1|1045|WP_082240069.1	NZ_AP024100.1	WP_082240069.1	1045	evpJ	T6SSi	85.3	2.0e-04	2	Orphan island	tssI-evpJ island	NZ_AP024100.1_I_5_4
NZ_AP024100.1|1048|WP_197368486.1	NZ_AP024100.1	WP_197368486.1	1048	tssI	T6SSi	97	4.5e-118	2	Orphan island	tssI-evpJ island	NZ_AP024100.1_I_5_4
NZ_AP024100.1|1144|WP_197369376.1	NZ_AP024100.1	WP_197369376.1	1144	tssI	T6SSi	90.2	1.6e-99	2	Orphan island	tssI-evpJ island	NZ_AP024100.1_I_5_5
NZ_AP024100.1|1147|WP_197369374.1	NZ_AP024100.1	WP_197369374.1	1147	evpJ	T6SSi	92.6	9.4e-20	2	Orphan island	tssI-evpJ island	NZ_AP024100.1_I_5_5
NZ_AP024100.1|917|WP_011004063.1	NZ_AP024100.1	WP_011004063.1	917	evpJ	T6SSi	96.8	2.7e-23	15	T6SS	-	NZ_AP024100.1_T_1
NZ_AP024100.1|919|WP_197369309.1	NZ_AP024100.1	WP_197369309.1	919	tssM	T6SSi	99.5	0.0e+00	15	T6SS	-	NZ_AP024100.1_T_1
NZ_AP024100.1|921|WP_011004059.1	NZ_AP024100.1	WP_011004059.1	921	tssL	T6SSi	85.5	2.4e-21	15	T6SS	-	NZ_AP024100.1_T_1
NZ_AP024100.1|929|WP_197369305.1	NZ_AP024100.1	WP_197369305.1	929	tssI	T6SSi	96.2	6.3e-167	15	T6SS	-	NZ_AP024100.1_T_1
NZ_AP024100.1|930|WP_071092689.1	NZ_AP024100.1	WP_071092689.1	930	tssH	T6SSi	99.9	0.0e+00	15	T6SS	-	NZ_AP024100.1_T_1
NZ_AP024100.1|931|WP_197369515.1	NZ_AP024100.1	WP_197369515.1	931	tssG	T6SSi	98.8	7.4e-89	15	T6SS	-	NZ_AP024100.1_T_1
NZ_AP024100.1|932|WP_058908678.1	NZ_AP024100.1	WP_058908678.1	932	tssF	T6SSi	1	5.0e-202	15	T6SS	-	NZ_AP024100.1_T_1
NZ_AP024100.1|933|WP_011004044.1	NZ_AP024100.1	WP_011004044.1	933	tssE	T6SSi	99.3	1.0e-43	15	T6SS	-	NZ_AP024100.1_T_1
NZ_AP024100.1|934|WP_011004043.1	NZ_AP024100.1	WP_011004043.1	934	tssD	T6SSi	99.4	3.7e-31	15	T6SS	-	NZ_AP024100.1_T_1
NZ_AP024100.1|935|WP_058908677.1	NZ_AP024100.1	WP_058908677.1	935	tssC	T6SSi	99.2	4.9e-230	15	T6SS	-	NZ_AP024100.1_T_1
NZ_AP024100.1|936|WP_011004041.1	NZ_AP024100.1	WP_011004041.1	936	tssB	T6SSi	98.8	8.5e-68	15	T6SS	-	NZ_AP024100.1_T_1
NZ_AP024100.1|938|WP_011004039.1	NZ_AP024100.1	WP_011004039.1	938	tssJ	T6SSi	89.6	4.5e-14	15	T6SS	-	NZ_AP024100.1_T_1
NZ_AP024100.1|939|WP_019719429.1	NZ_AP024100.1	WP_019719429.1	939	tssK	T6SSi	99.5	1.3e-147	15	T6SS	-	NZ_AP024100.1_T_1
NZ_AP024100.1|940|WP_069079380.1	NZ_AP024100.1	WP_069079380.1	940	tssL	T6SSi	99.1	5.9e-64	15	T6SS	-	NZ_AP024100.1_T_1
NZ_AP024100.1|941|WP_197383753.1	NZ_AP024100.1	WP_197383753.1	941	tssI	T6SSi	98	1.8e-147	15	T6SS	-	NZ_AP024100.1_T_1
NZ_AP024102.1|134|WP_200763577.1	NZ_AP024102.1	WP_200763577.1	134	tssI	T6SSi	99.005	2.7e-113	1	Orphan island	tssI island	NZ_AP024102.1_I_1_1
NZ_AP024102.1|561|WP_200763637.1	NZ_AP024102.1	WP_200763637.1	561	tssI	T6SSi	97.5	2.2e-149	2	Orphan island	tssI-evpJ island	NZ_AP024102.1_I_5_2
NZ_AP024102.1|563|WP_197368393.1	NZ_AP024102.1	WP_197368393.1	563	evpJ	T6SSi	90.5	4.1e-13	2	Orphan island	tssI-evpJ island	NZ_AP024102.1_I_5_2
NZ_AP024102.1|1037|WP_082240069.1	NZ_AP024102.1	WP_082240069.1	1037	evpJ	T6SSi	85.3	2.0e-04	2	Orphan island	tssI-evpJ island	NZ_AP024102.1_I_5_3
NZ_AP024102.1|1040|WP_197368486.1	NZ_AP024102.1	WP_197368486.1	1040	tssI	T6SSi	97	4.4e-134	2	Orphan island	tssI-evpJ island	NZ_AP024102.1_I_5_3
NZ_AP024102.1|1137|WP_197369376.1	NZ_AP024102.1	WP_197369376.1	1137	tssI	T6SSi	90.2	1.5e-99	2	Orphan island	tssI-evpJ island	NZ_AP024102.1_I_5_4
NZ_AP024102.1|1140|WP_197369374.1	NZ_AP024102.1	WP_197369374.1	1140	evpJ	T6SSi	92.6	9.2e-05	2	Orphan island	tssI-evpJ island	NZ_AP024102.1_I_5_4
NZ_AP024102.1|1434|WP_197369422.1	NZ_AP024102.1	WP_197369422.1	1434	evpJ	T6SSi	93.7	1.6e-17	2	Orphan island	tssI-evpJ island	NZ_AP024102.1_I_5_5
NZ_AP024102.1|1437|WP_197369419.1	NZ_AP024102.1	WP_197369419.1	1437	tssI	T6SSi	95.5	4.9e-107	2	Orphan island	tssI-evpJ island	NZ_AP024102.1_I_5_5
NZ_AP024102.1|909|WP_011004063.1	NZ_AP024102.1	WP_011004063.1	909	evpJ	T6SSi	96.8	2.6e-23	15	T6SS	-	NZ_AP024102.1_T_1
NZ_AP024102.1|911|WP_197369309.1	NZ_AP024102.1	WP_197369309.1	911	tssM	T6SSi	99.5	0.0e+00	15	T6SS	-	NZ_AP024102.1_T_1
NZ_AP024102.1|913|WP_011004059.1	NZ_AP024102.1	WP_011004059.1	913	tssL	T6SSi	85.5	2.3e-21	15	T6SS	-	NZ_AP024102.1_T_1
NZ_AP024102.1|921|WP_197369305.1	NZ_AP024102.1	WP_197369305.1	921	tssI	T6SSi	96.2	6.1e-167	15	T6SS	-	NZ_AP024102.1_T_1
NZ_AP024102.1|922|WP_071092689.1	NZ_AP024102.1	WP_071092689.1	922	tssH	T6SSi	99.9	0.0e+00	15	T6SS	-	NZ_AP024102.1_T_1
NZ_AP024102.1|923|WP_197369515.1	NZ_AP024102.1	WP_197369515.1	923	tssG	T6SSi	98.8	7.2e-89	15	T6SS	-	NZ_AP024102.1_T_1
NZ_AP024102.1|924|WP_058908678.1	NZ_AP024102.1	WP_058908678.1	924	tssF	T6SSi	1	4.9e-186	15	T6SS	-	NZ_AP024102.1_T_1
NZ_AP024102.1|925|WP_011004044.1	NZ_AP024102.1	WP_011004044.1	925	tssE	T6SSi	99.3	1.0e-43	15	T6SS	-	NZ_AP024102.1_T_1
NZ_AP024102.1|926|WP_011004043.1	NZ_AP024102.1	WP_011004043.1	926	tssD	T6SSi	99.4	3.6e-47	15	T6SS	-	NZ_AP024102.1_T_1
NZ_AP024102.1|927|WP_058908677.1	NZ_AP024102.1	WP_058908677.1	927	tssC	T6SSi	99.2	4.8e-230	15	T6SS	-	NZ_AP024102.1_T_1
NZ_AP024102.1|928|WP_011004041.1	NZ_AP024102.1	WP_011004041.1	928	tssB	T6SSi	98.8	8.2e-68	15	T6SS	-	NZ_AP024102.1_T_1
NZ_AP024102.1|930|WP_028854260.1	NZ_AP024102.1	WP_028854260.1	930	tssJ	T6SSi	89.6	6.1e-14	15	T6SS	-	NZ_AP024102.1_T_1
NZ_AP024102.1|931|WP_019719429.1	NZ_AP024102.1	WP_019719429.1	931	tssK	T6SSi	99.5	1.3e-147	15	T6SS	-	NZ_AP024102.1_T_1
NZ_AP024102.1|932|WP_069079380.1	NZ_AP024102.1	WP_069079380.1	932	tssL	T6SSi	99.1	5.8e-64	15	T6SS	-	NZ_AP024102.1_T_1
NZ_AP024102.1|933|WP_200763493.1	NZ_AP024102.1	WP_200763493.1	933	tssI	T6SSi	98	1.1e-163	15	T6SS	-	NZ_AP024102.1_T_1
NZ_AP024104.1|117|WP_200764381.1	NZ_AP024104.1	WP_200764381.1	117	tssI	T6SSi	99.1708	1.3e-112	1	Orphan island	tssI island	NZ_AP024104.1_I_1_1
NZ_AP024104.1|493|WP_071508021.1	NZ_AP024104.1	WP_071508021.1	493	tssI	T6SSi	97.0149	3.4e-133	1	Orphan island	tssI island	NZ_AP024104.1_I_1_3
NZ_AP024104.1|418|WP_019719251.1	NZ_AP024104.1	WP_019719251.1	418	evpJ	T6SSi	92.6	1.9e-19	2	Orphan island	tssI-evpJ island	NZ_AP024104.1_I_5_2
NZ_AP024104.1|421|WP_071507814.1	NZ_AP024104.1	WP_071507814.1	421	tssI	T6SSi	90.2	1.1e-99	2	Orphan island	tssI-evpJ island	NZ_AP024104.1_I_5_2
NZ_AP024104.1|995|WP_071507662.1	NZ_AP024104.1	WP_071507662.1	995	evpJ	T6SSi	90.5	4.2e-13	2	Orphan island	tssI-evpJ island	NZ_AP024104.1_I_5_4
NZ_AP024104.1|997|WP_019719678.1	NZ_AP024104.1	WP_019719678.1	997	tssI	T6SSi	97.5	2.1e-149	2	Orphan island	tssI-evpJ island	NZ_AP024104.1_I_5_4
NZ_AP024104.1|620|WP_058908676.1	NZ_AP024104.1	WP_058908676.1	620	tssI	T6SSi	97.5	1.4e-149	16	T6SS	-	NZ_AP024104.1_T_1
NZ_AP024104.1|621|WP_028854259.1	NZ_AP024104.1	WP_028854259.1	621	tssL	T6SSi	99.1	5.2e-64	16	T6SS	-	NZ_AP024104.1_T_1
NZ_AP024104.1|622|WP_011004038.1	NZ_AP024104.1	WP_011004038.1	622	tssK	T6SSi	99.5	7.7e-132	16	T6SS	-	NZ_AP024104.1_T_1
NZ_AP024104.1|623|WP_028854260.1	NZ_AP024104.1	WP_028854260.1	623	tssJ	T6SSi	89.6	5.5e-14	16	T6SS	-	NZ_AP024104.1_T_1
NZ_AP024104.1|625|WP_011004041.1	NZ_AP024104.1	WP_011004041.1	625	tssB	T6SSi	98.8	7.4e-68	16	T6SS	-	NZ_AP024104.1_T_1
NZ_AP024104.1|626|WP_058908677.1	NZ_AP024104.1	WP_058908677.1	626	tssC	T6SSi	99.2	4.3e-230	16	T6SS	-	NZ_AP024104.1_T_1
NZ_AP024104.1|627|WP_011004043.1	NZ_AP024104.1	WP_011004043.1	627	tssD	T6SSi	99.4	3.2e-47	16	T6SS	-	NZ_AP024104.1_T_1
NZ_AP024104.1|628|WP_011004044.1	NZ_AP024104.1	WP_011004044.1	628	tssE	T6SSi	99.3	9.0e-44	16	T6SS	-	NZ_AP024104.1_T_1
NZ_AP024104.1|629|WP_058908678.1	NZ_AP024104.1	WP_058908678.1	629	tssF	T6SSi	1	4.4e-202	16	T6SS	-	NZ_AP024104.1_T_1
NZ_AP024104.1|630|WP_058908679.1	NZ_AP024104.1	WP_058908679.1	630	tssG	T6SSi	98.8	1.2e-72	16	T6SS	-	NZ_AP024104.1_T_1
NZ_AP024104.1|631|WP_028861634.1	NZ_AP024104.1	WP_028861634.1	631	tssH	T6SSi	99.9	0.0e+00	16	T6SS	-	NZ_AP024104.1_T_1
NZ_AP024104.1|632|WP_058908680.1	NZ_AP024104.1	WP_058908680.1	632	tssI	T6SSi	96.2	1.2e-168	16	T6SS	-	NZ_AP024104.1_T_1
NZ_AP024104.1|645|WP_011004059.1	NZ_AP024104.1	WP_011004059.1	645	tssL	T6SSi	85.5	2.1e-21	16	T6SS	-	NZ_AP024104.1_T_1
NZ_AP024104.1|647|WP_071507967.1	NZ_AP024104.1	WP_071507967.1	647	tssM	T6SSi	99.5	0.0e+00	16	T6SS	-	NZ_AP024104.1_T_1
NZ_AP024104.1|649|WP_011004063.1	NZ_AP024104.1	WP_011004063.1	649	evpJ	T6SSi	96.8	2.3e-07	16	T6SS	-	NZ_AP024104.1_T_1
NZ_AP024104.1|652|WP_200764386.1	NZ_AP024104.1	WP_200764386.1	652	tssI	T6SSi	99.2	9.5e-113	16	T6SS	-	NZ_AP024104.1_T_1
NZ_AP024106.1|118|WP_064047902.1	NZ_AP024106.1	WP_064047902.1	118	tssI	T6SSi	97.1808	4.7e-112	1	Orphan island	tssI island	NZ_AP024106.1_I_1_1
NZ_AP024106.1|512|WP_071895708.1	NZ_AP024106.1	WP_071895708.1	512	tssI	T6SSi	98.5075	5.4e-154	1	Orphan island	tssI island	NZ_AP024106.1_I_1_3
NZ_AP024106.1|1521|WP_020830561.1	NZ_AP024106.1	WP_020830561.1	1521	tssI	T6SSi	93.864	2.5e-109	1	Orphan island	tssI island	NZ_AP024106.1_I_1_7
NZ_AP024106.1|411|WP_011003818.1	NZ_AP024106.1	WP_011003818.1	411	evpJ	T6SSi	92.6	3.5e-20	2	Orphan island	tssI-evpJ island	NZ_AP024106.1_I_5_2
NZ_AP024106.1|416|WP_043898040.1	NZ_AP024106.1	WP_043898040.1	416	tssI	T6SSi	90.2	5.1e-101	2	Orphan island	tssI-evpJ island	NZ_AP024106.1_I_5_2
NZ_AP024106.1|588|WP_043898109.1	NZ_AP024106.1	WP_043898109.1	588	tssI	T6SSi	97.3	3.6e-135	2	Orphan island	tssI-evpJ island	NZ_AP024106.1_I_5_4
NZ_AP024106.1|591|WP_020830263.1	NZ_AP024106.1	WP_020830263.1	591	evpJ	T6SSi	86.3	1.4e-04	2	Orphan island	tssI-evpJ island	NZ_AP024106.1_I_5_4
NZ_AP024106.1|1106|WP_020829883.1	NZ_AP024106.1	WP_020829883.1	1106	evpJ	T6SSi	90.5	4.6e-13	2	Orphan island	tssI-evpJ island	NZ_AP024106.1_I_5_5
NZ_AP024106.1|1108|WP_016726151.1	NZ_AP024106.1	WP_016726151.1	1108	tssI	T6SSi	97.5	3.7e-149	2	Orphan island	tssI-evpJ island	NZ_AP024106.1_I_5_5
NZ_AP024106.1|1298|WP_043898137.1	NZ_AP024106.1	WP_043898137.1	1298	evpJ	T6SSi	92.6	3.0e-18	2	Orphan island	tssI-evpJ island	NZ_AP024106.1_I_5_6
NZ_AP024106.1|1301|WP_043898138.1	NZ_AP024106.1	WP_043898138.1	1301	tssI	T6SSi	95.5	6.2e-83	2	Orphan island	tssI-evpJ island	NZ_AP024106.1_I_5_6
NZ_AP024106.1|694|WP_020830192.1	NZ_AP024106.1	WP_020830192.1	694	tssI	T6SSi	98	5.5e-148	16	T6SS	-	NZ_AP024106.1_T_1
NZ_AP024106.1|695|WP_016724837.1	NZ_AP024106.1	WP_016724837.1	695	tssL	T6SSi	99.1	3.2e-64	16	T6SS	-	NZ_AP024106.1_T_1
NZ_AP024106.1|696|WP_019719429.1	NZ_AP024106.1	WP_019719429.1	696	tssK	T6SSi	99.5	1.3e-147	16	T6SS	-	NZ_AP024106.1_T_1
NZ_AP024106.1|697|WP_043898101.1	NZ_AP024106.1	WP_043898101.1	697	tssJ	T6SSi	89.6	8.2e-30	16	T6SS	-	NZ_AP024106.1_T_1
NZ_AP024106.1|699|WP_016724835.1	NZ_AP024106.1	WP_016724835.1	699	tssB	T6SSi	98.8	9.0e-68	16	T6SS	-	NZ_AP024106.1_T_1
NZ_AP024106.1|700|WP_011004042.1	NZ_AP024106.1	WP_011004042.1	700	tssC	T6SSi	99.2	4.4e-214	16	T6SS	-	NZ_AP024106.1_T_1
NZ_AP024106.1|701|WP_011004043.1	NZ_AP024106.1	WP_011004043.1	701	tssD	T6SSi	99.4	3.5e-47	16	T6SS	-	NZ_AP024106.1_T_1
NZ_AP024106.1|702|WP_016724834.1	NZ_AP024106.1	WP_016724834.1	702	tssE	T6SSi	99.3	5.5e-44	16	T6SS	-	NZ_AP024106.1_T_1
NZ_AP024106.1|703|WP_016726997.1	NZ_AP024106.1	WP_016726997.1	703	tssF	T6SSi	1	2.8e-202	16	T6SS	-	NZ_AP024106.1_T_1
NZ_AP024106.1|704|WP_020371627.1	NZ_AP024106.1	WP_020371627.1	704	tssG	T6SSi	98.8	4.1e-72	16	T6SS	-	NZ_AP024106.1_T_1
NZ_AP024106.1|705|WP_020830186.1	NZ_AP024106.1	WP_020830186.1	705	tssH	T6SSi	99.9	0.0e+00	16	T6SS	-	NZ_AP024106.1_T_1
NZ_AP024106.1|706|WP_020830185.1	NZ_AP024106.1	WP_020830185.1	706	tssI	T6SSi	96	3.6e-167	16	T6SS	-	NZ_AP024106.1_T_1
NZ_AP024106.1|719|WP_011004059.1	NZ_AP024106.1	WP_011004059.1	719	tssL	T6SSi	85.5	2.3e-21	16	T6SS	-	NZ_AP024106.1_T_1
NZ_AP024106.1|721|WP_020830173.1	NZ_AP024106.1	WP_020830173.1	721	tssM	T6SSi	99.5	0.0e+00	16	T6SS	-	NZ_AP024106.1_T_1
NZ_AP024106.1|723|WP_011004063.1	NZ_AP024106.1	WP_011004063.1	723	evpJ	T6SSi	96.8	2.6e-23	16	T6SS	-	NZ_AP024106.1_T_1
NZ_AP024106.1|726|WP_200762036.1	NZ_AP024106.1	WP_200762036.1	726	tssI	T6SSi	97.2	4.4e-96	16	T6SS	-	NZ_AP024106.1_T_1
NZ_AP024108.1|134|WP_197368769.1	NZ_AP024108.1	WP_197368769.1	134	tssI	T6SSi	99.005	3.2e-113	1	Orphan island	tssI island	NZ_AP024108.1_I_1_1
NZ_AP024108.1|311|WP_197369419.1	NZ_AP024108.1	WP_197369419.1	311	tssI	T6SSi	95.5	5.0e-107	2	Orphan island	tssI-evpJ island	NZ_AP024108.1_I_5_2
NZ_AP024108.1|314|WP_197369422.1	NZ_AP024108.1	WP_197369422.1	314	evpJ	T6SSi	93.7	1.6e-17	2	Orphan island	tssI-evpJ island	NZ_AP024108.1_I_5_2
NZ_AP024108.1|595|WP_200763637.1	NZ_AP024108.1	WP_200763637.1	595	tssI	T6SSi	97.5	2.2e-149	2	Orphan island	tssI-evpJ island	NZ_AP024108.1_I_5_3
NZ_AP024108.1|597|WP_197368393.1	NZ_AP024108.1	WP_197368393.1	597	evpJ	T6SSi	90.5	4.2e-13	2	Orphan island	tssI-evpJ island	NZ_AP024108.1_I_5_3
NZ_AP024108.1|1088|WP_082240069.1	NZ_AP024108.1	WP_082240069.1	1088	evpJ	T6SSi	85.3	2.0e-04	2	Orphan island	tssI-evpJ island	NZ_AP024108.1_I_5_4
NZ_AP024108.1|1091|WP_197368486.1	NZ_AP024108.1	WP_197368486.1	1091	tssI	T6SSi	97	4.5e-118	2	Orphan island	tssI-evpJ island	NZ_AP024108.1_I_5_4
NZ_AP024108.1|1188|WP_197369376.1	NZ_AP024108.1	WP_197369376.1	1188	tssI	T6SSi	90.2	1.5e-99	2	Orphan island	tssI-evpJ island	NZ_AP024108.1_I_5_5
NZ_AP024108.1|1191|WP_197369374.1	NZ_AP024108.1	WP_197369374.1	1191	evpJ	T6SSi	92.6	9.3e-20	2	Orphan island	tssI-evpJ island	NZ_AP024108.1_I_5_5
NZ_AP024108.1|960|WP_011004063.1	NZ_AP024108.1	WP_011004063.1	960	evpJ	T6SSi	96.8	2.6e-23	15	T6SS	-	NZ_AP024108.1_T_1
NZ_AP024108.1|962|WP_197369309.1	NZ_AP024108.1	WP_197369309.1	962	tssM	T6SSi	99.5	0.0e+00	15	T6SS	-	NZ_AP024108.1_T_1
NZ_AP024108.1|964|WP_011004059.1	NZ_AP024108.1	WP_011004059.1	964	tssL	T6SSi	85.5	2.3e-21	15	T6SS	-	NZ_AP024108.1_T_1
NZ_AP024108.1|972|WP_197369305.1	NZ_AP024108.1	WP_197369305.1	972	tssI	T6SSi	96.2	6.2e-167	15	T6SS	-	NZ_AP024108.1_T_1
NZ_AP024108.1|973|WP_071092689.1	NZ_AP024108.1	WP_071092689.1	973	tssH	T6SSi	99.9	0.0e+00	15	T6SS	-	NZ_AP024108.1_T_1
NZ_AP024108.1|974|WP_197369515.1	NZ_AP024108.1	WP_197369515.1	974	tssG	T6SSi	98.8	7.3e-74	15	T6SS	-	NZ_AP024108.1_T_1
NZ_AP024108.1|975|WP_058908678.1	NZ_AP024108.1	WP_058908678.1	975	tssF	T6SSi	1	5.0e-202	15	T6SS	-	NZ_AP024108.1_T_1
NZ_AP024108.1|976|WP_011004044.1	NZ_AP024108.1	WP_011004044.1	976	tssE	T6SSi	99.3	1.0e-43	15	T6SS	-	NZ_AP024108.1_T_1
NZ_AP024108.1|977|WP_011004043.1	NZ_AP024108.1	WP_011004043.1	977	tssD	T6SSi	99.4	3.6e-47	15	T6SS	-	NZ_AP024108.1_T_1
NZ_AP024108.1|978|WP_058908677.1	NZ_AP024108.1	WP_058908677.1	978	tssC	T6SSi	99.2	4.9e-230	15	T6SS	-	NZ_AP024108.1_T_1
NZ_AP024108.1|979|WP_011004041.1	NZ_AP024108.1	WP_011004041.1	979	tssB	T6SSi	98.8	8.3e-68	15	T6SS	-	NZ_AP024108.1_T_1
NZ_AP024108.1|981|WP_028854260.1	NZ_AP024108.1	WP_028854260.1	981	tssJ	T6SSi	89.6	6.2e-14	15	T6SS	-	NZ_AP024108.1_T_1
NZ_AP024108.1|982|WP_019719429.1	NZ_AP024108.1	WP_019719429.1	982	tssK	T6SSi	99.5	1.3e-147	15	T6SS	-	NZ_AP024108.1_T_1
NZ_AP024108.1|983|WP_069079380.1	NZ_AP024108.1	WP_069079380.1	983	tssL	T6SSi	99.1	5.8e-64	15	T6SS	-	NZ_AP024108.1_T_1
NZ_AP024108.1|984|WP_200763493.1	NZ_AP024108.1	WP_200763493.1	984	tssI	T6SSi	98	1.1e-163	15	T6SS	-	NZ_AP024108.1_T_1
NZ_AP024158.1|119|WP_086706412.1	NZ_AP024158.1	WP_086706412.1	119	tssI	T6SSi	99.3367	1.6e-111	1	Orphan island	tssI island	NZ_AP024158.1_I_1_1
NZ_AP024158.1|1485|WP_021155862.1	NZ_AP024158.1	WP_021155862.1	1485	tssI	T6SSi	93.864	1.1e-110	1	Orphan island	tssI island	NZ_AP024158.1_I_1_5
NZ_AP024158.1|551|WP_016726151.1	NZ_AP024158.1	WP_016726151.1	551	tssI	T6SSi	97.5	3.9e-133	2	Orphan island	tssI-evpJ island	NZ_AP024158.1_I_5_2
NZ_AP024158.1|553|WP_071508451.1	NZ_AP024158.1	WP_071508451.1	553	evpJ	T6SSi	90.5	4.8e-13	2	Orphan island	tssI-evpJ island	NZ_AP024158.1_I_5_2
NZ_AP024158.1|1082|WP_020830263.1	NZ_AP024158.1	WP_020830263.1	1082	evpJ	T6SSi	86.3	1.4e-04	2	Orphan island	tssI-evpJ island	NZ_AP024158.1_I_5_3
NZ_AP024158.1|1085|WP_016727737.1	NZ_AP024158.1	WP_016727737.1	1085	tssI	T6SSi	97.3	1.2e-134	2	Orphan island	tssI-evpJ island	NZ_AP024158.1_I_5_3
NZ_AP024158.1|1179|WP_016725434.1	NZ_AP024158.1	WP_016725434.1	1179	tssI	T6SSi	90.2	2.9e-100	2	Orphan island	tssI-evpJ island	NZ_AP024158.1_I_5_4
NZ_AP024158.1|1185|WP_016727648.1	NZ_AP024158.1	WP_016727648.1	1185	evpJ	T6SSi	92.6	9.3e-20	2	Orphan island	tssI-evpJ island	NZ_AP024158.1_I_5_4
NZ_AP024158.1|937|WP_086706454.1	NZ_AP024158.1	WP_086706454.1	937	tssI	T6SSi	99.3	4.5e-111	16	T6SS	-	NZ_AP024158.1_T_1
NZ_AP024158.1|940|WP_011004063.1	NZ_AP024158.1	WP_011004063.1	940	evpJ	T6SSi	96.8	2.7e-23	16	T6SS	-	NZ_AP024158.1_T_1
NZ_AP024158.1|942|WP_086706460.1	NZ_AP024158.1	WP_086706460.1	942	tssM	T6SSi	99.5	0.0e+00	16	T6SS	-	NZ_AP024158.1_T_1
NZ_AP024158.1|944|WP_011004059.1	NZ_AP024158.1	WP_011004059.1	944	tssL	T6SSi	85.5	2.4e-21	16	T6SS	-	NZ_AP024158.1_T_1
NZ_AP024158.1|959|WP_020830185.1	NZ_AP024158.1	WP_020830185.1	959	tssI	T6SSi	96	3.7e-151	16	T6SS	-	NZ_AP024158.1_T_1
NZ_AP024158.1|960|WP_020830186.1	NZ_AP024158.1	WP_020830186.1	960	tssH	T6SSi	99.9	0.0e+00	16	T6SS	-	NZ_AP024158.1_T_1
NZ_AP024158.1|961|WP_020371627.1	NZ_AP024158.1	WP_020371627.1	961	tssG	T6SSi	98.8	4.3e-88	16	T6SS	-	NZ_AP024158.1_T_1
NZ_AP024158.1|962|WP_016726997.1	NZ_AP024158.1	WP_016726997.1	962	tssF	T6SSi	1	2.9e-202	16	T6SS	-	NZ_AP024158.1_T_1
NZ_AP024158.1|963|WP_016724834.1	NZ_AP024158.1	WP_016724834.1	963	tssE	T6SSi	99.3	5.7e-44	16	T6SS	-	NZ_AP024158.1_T_1
NZ_AP024158.1|964|WP_011004043.1	NZ_AP024158.1	WP_011004043.1	964	tssD	T6SSi	99.4	3.7e-31	16	T6SS	-	NZ_AP024158.1_T_1
NZ_AP024158.1|965|WP_011004042.1	NZ_AP024158.1	WP_011004042.1	965	tssC	T6SSi	99.2	4.6e-214	16	T6SS	-	NZ_AP024158.1_T_1
NZ_AP024158.1|966|WP_016724835.1	NZ_AP024158.1	WP_016724835.1	966	tssB	T6SSi	98.8	9.4e-68	16	T6SS	-	NZ_AP024158.1_T_1
NZ_AP024158.1|968|WP_020371629.1	NZ_AP024158.1	WP_020371629.1	968	tssJ	T6SSi	89.6	6.7e-30	16	T6SS	-	NZ_AP024158.1_T_1
NZ_AP024158.1|969|WP_011004038.1	NZ_AP024158.1	WP_011004038.1	969	tssK	T6SSi	99.5	8.7e-147	16	T6SS	-	NZ_AP024158.1_T_1
NZ_AP024158.1|970|WP_016726996.1	NZ_AP024158.1	WP_016726996.1	970	tssL	T6SSi	99.1	3.7e-64	16	T6SS	-	NZ_AP024158.1_T_1
NZ_AP024158.1|971|WP_021156109.1	NZ_AP024158.1	WP_021156109.1	971	tssI	T6SSi	98	6.4e-164	16	T6SS	-	NZ_AP024158.1_T_1
NZ_AP024160.1|134|WP_197368769.1	NZ_AP024160.1	WP_197368769.1	134	tssI	T6SSi	99.005	3.3e-113	1	Orphan island	tssI island	NZ_AP024160.1_I_1_1
NZ_AP024160.1|244|WP_197369419.1	NZ_AP024160.1	WP_197369419.1	244	tssI	T6SSi	95.5	5.1e-91	2	Orphan island	tssI-evpJ island	NZ_AP024160.1_I_5_2
NZ_AP024160.1|247|WP_197369422.1	NZ_AP024160.1	WP_197369422.1	247	evpJ	T6SSi	93.7	1.6e-17	2	Orphan island	tssI-evpJ island	NZ_AP024160.1_I_5_2
NZ_AP024160.1|526|WP_197368394.1	NZ_AP024160.1	WP_197368394.1	526	tssI	T6SSi	97.5	2.3e-149	2	Orphan island	tssI-evpJ island	NZ_AP024160.1_I_5_3
NZ_AP024160.1|528|WP_197368393.1	NZ_AP024160.1	WP_197368393.1	528	evpJ	T6SSi	90.5	4.2e-13	2	Orphan island	tssI-evpJ island	NZ_AP024160.1_I_5_3
NZ_AP024160.1|1045|WP_082240069.1	NZ_AP024160.1	WP_082240069.1	1045	evpJ	T6SSi	85.3	2.0e-04	2	Orphan island	tssI-evpJ island	NZ_AP024160.1_I_5_4
NZ_AP024160.1|1048|WP_197368486.1	NZ_AP024160.1	WP_197368486.1	1048	tssI	T6SSi	97	4.5e-118	2	Orphan island	tssI-evpJ island	NZ_AP024160.1_I_5_4
NZ_AP024160.1|1144|WP_197369376.1	NZ_AP024160.1	WP_197369376.1	1144	tssI	T6SSi	90.2	1.6e-99	2	Orphan island	tssI-evpJ island	NZ_AP024160.1_I_5_5
NZ_AP024160.1|1147|WP_197369374.1	NZ_AP024160.1	WP_197369374.1	1147	evpJ	T6SSi	92.6	9.4e-20	2	Orphan island	tssI-evpJ island	NZ_AP024160.1_I_5_5
NZ_AP024160.1|917|WP_011004063.1	NZ_AP024160.1	WP_011004063.1	917	evpJ	T6SSi	96.8	2.7e-23	15	T6SS	-	NZ_AP024160.1_T_1
NZ_AP024160.1|919|WP_197369309.1	NZ_AP024160.1	WP_197369309.1	919	tssM	T6SSi	99.5	0.0e+00	15	T6SS	-	NZ_AP024160.1_T_1
NZ_AP024160.1|921|WP_011004059.1	NZ_AP024160.1	WP_011004059.1	921	tssL	T6SSi	85.5	2.4e-21	15	T6SS	-	NZ_AP024160.1_T_1
NZ_AP024160.1|929|WP_197369305.1	NZ_AP024160.1	WP_197369305.1	929	tssI	T6SSi	96.2	6.3e-167	15	T6SS	-	NZ_AP024160.1_T_1
NZ_AP024160.1|930|WP_071092689.1	NZ_AP024160.1	WP_071092689.1	930	tssH	T6SSi	99.9	0.0e+00	15	T6SS	-	NZ_AP024160.1_T_1
NZ_AP024160.1|931|WP_197369515.1	NZ_AP024160.1	WP_197369515.1	931	tssG	T6SSi	98.8	7.4e-89	15	T6SS	-	NZ_AP024160.1_T_1
NZ_AP024160.1|932|WP_058908678.1	NZ_AP024160.1	WP_058908678.1	932	tssF	T6SSi	1	5.0e-202	15	T6SS	-	NZ_AP024160.1_T_1
NZ_AP024160.1|933|WP_011004044.1	NZ_AP024160.1	WP_011004044.1	933	tssE	T6SSi	99.3	1.0e-43	15	T6SS	-	NZ_AP024160.1_T_1
NZ_AP024160.1|934|WP_011004043.1	NZ_AP024160.1	WP_011004043.1	934	tssD	T6SSi	99.4	3.7e-31	15	T6SS	-	NZ_AP024160.1_T_1
NZ_AP024160.1|935|WP_058908677.1	NZ_AP024160.1	WP_058908677.1	935	tssC	T6SSi	99.2	4.9e-230	15	T6SS	-	NZ_AP024160.1_T_1
NZ_AP024160.1|936|WP_011004041.1	NZ_AP024160.1	WP_011004041.1	936	tssB	T6SSi	98.8	8.5e-68	15	T6SS	-	NZ_AP024160.1_T_1
NZ_AP024160.1|938|WP_028854260.1	NZ_AP024160.1	WP_028854260.1	938	tssJ	T6SSi	89.6	6.3e-14	15	T6SS	-	NZ_AP024160.1_T_1
NZ_AP024160.1|939|WP_019719429.1	NZ_AP024160.1	WP_019719429.1	939	tssK	T6SSi	99.5	1.3e-147	15	T6SS	-	NZ_AP024160.1_T_1
NZ_AP024160.1|940|WP_069079380.1	NZ_AP024160.1	WP_069079380.1	940	tssL	T6SSi	99.1	5.9e-64	15	T6SS	-	NZ_AP024160.1_T_1
NZ_AP024160.1|941|WP_197383753.1	NZ_AP024160.1	WP_197383753.1	941	tssI	T6SSi	98	1.8e-147	15	T6SS	-	NZ_AP024160.1_T_1
NZ_AP024162.1|132|WP_197368769.1	NZ_AP024162.1	WP_197368769.1	132	tssI	T6SSi	99.005	3.2e-113	1	Orphan island	tssI island	NZ_AP024162.1_I_1_1
NZ_AP024162.1|490|WP_200763637.1	NZ_AP024162.1	WP_200763637.1	490	tssI	T6SSi	97.5	2.2e-149	2	Orphan island	tssI-evpJ island	NZ_AP024162.1_I_5_2
NZ_AP024162.1|492|WP_197368393.1	NZ_AP024162.1	WP_197368393.1	492	evpJ	T6SSi	90.5	4.1e-13	2	Orphan island	tssI-evpJ island	NZ_AP024162.1_I_5_2
NZ_AP024162.1|975|WP_082240069.1	NZ_AP024162.1	WP_082240069.1	975	evpJ	T6SSi	85.3	2.0e-04	2	Orphan island	tssI-evpJ island	NZ_AP024162.1_I_5_3
NZ_AP024162.1|978|WP_197368486.1	NZ_AP024162.1	WP_197368486.1	978	tssI	T6SSi	97	4.4e-134	2	Orphan island	tssI-evpJ island	NZ_AP024162.1_I_5_3
NZ_AP024162.1|1075|WP_201016533.1	NZ_AP024162.1	WP_201016533.1	1075	tssI	T6SSi	90.2	1.5e-99	2	Orphan island	tssI-evpJ island	NZ_AP024162.1_I_5_4
NZ_AP024162.1|1078|WP_197369374.1	NZ_AP024162.1	WP_197369374.1	1078	evpJ	T6SSi	92.6	9.2e-05	2	Orphan island	tssI-evpJ island	NZ_AP024162.1_I_5_4
NZ_AP024162.1|1375|WP_197369422.1	NZ_AP024162.1	WP_197369422.1	1375	evpJ	T6SSi	93.7	1.6e-17	2	Orphan island	tssI-evpJ island	NZ_AP024162.1_I_5_5
NZ_AP024162.1|1378|WP_197369419.1	NZ_AP024162.1	WP_197369419.1	1378	tssI	T6SSi	95.5	5.0e-107	2	Orphan island	tssI-evpJ island	NZ_AP024162.1_I_5_5
NZ_AP024162.1|846|WP_201016511.1	NZ_AP024162.1	WP_201016511.1	846	tssI	T6SSi	99.2	1.1e-113	16	T6SS	-	NZ_AP024162.1_T_1
NZ_AP024162.1|849|WP_011004063.1	NZ_AP024162.1	WP_011004063.1	849	evpJ	T6SSi	96.8	2.6e-23	16	T6SS	-	NZ_AP024162.1_T_1
NZ_AP024162.1|851|WP_197369309.1	NZ_AP024162.1	WP_197369309.1	851	tssM	T6SSi	99.5	0.0e+00	16	T6SS	-	NZ_AP024162.1_T_1
NZ_AP024162.1|853|WP_011004059.1	NZ_AP024162.1	WP_011004059.1	853	tssL	T6SSi	85.5	2.3e-21	16	T6SS	-	NZ_AP024162.1_T_1
NZ_AP024162.1|861|WP_197369305.1	NZ_AP024162.1	WP_197369305.1	861	tssI	T6SSi	96.2	6.2e-167	16	T6SS	-	NZ_AP024162.1_T_1
NZ_AP024162.1|862|WP_071092689.1	NZ_AP024162.1	WP_071092689.1	862	tssH	T6SSi	99.9	0.0e+00	16	T6SS	-	NZ_AP024162.1_T_1
NZ_AP024162.1|863|WP_197369515.1	NZ_AP024162.1	WP_197369515.1	863	tssG	T6SSi	98.8	7.2e-89	16	T6SS	-	NZ_AP024162.1_T_1
NZ_AP024162.1|864|WP_058908678.1	NZ_AP024162.1	WP_058908678.1	864	tssF	T6SSi	1	4.9e-186	16	T6SS	-	NZ_AP024162.1_T_1
NZ_AP024162.1|865|WP_011004044.1	NZ_AP024162.1	WP_011004044.1	865	tssE	T6SSi	99.3	1.0e-43	16	T6SS	-	NZ_AP024162.1_T_1
NZ_AP024162.1|866|WP_011004043.1	NZ_AP024162.1	WP_011004043.1	866	tssD	T6SSi	99.4	3.6e-47	16	T6SS	-	NZ_AP024162.1_T_1
NZ_AP024162.1|867|WP_201016512.1	NZ_AP024162.1	WP_201016512.1	867	tssC	T6SSi	99.2	8.2e-230	16	T6SS	-	NZ_AP024162.1_T_1
NZ_AP024162.1|868|WP_011004041.1	NZ_AP024162.1	WP_011004041.1	868	tssB	T6SSi	98.8	8.3e-68	16	T6SS	-	NZ_AP024162.1_T_1
NZ_AP024162.1|870|WP_011004039.1	NZ_AP024162.1	WP_011004039.1	870	tssJ	T6SSi	89.6	4.4e-14	16	T6SS	-	NZ_AP024162.1_T_1
NZ_AP024162.1|871|WP_201016513.1	NZ_AP024162.1	WP_201016513.1	871	tssK	T6SSi	99.5	2.0e-147	16	T6SS	-	NZ_AP024162.1_T_1
NZ_AP024162.1|872|WP_069079380.1	NZ_AP024162.1	WP_069079380.1	872	tssL	T6SSi	99.1	5.8e-64	16	T6SS	-	NZ_AP024162.1_T_1
NZ_AP024162.1|873|WP_201016514.1	NZ_AP024162.1	WP_201016514.1	873	tssI	T6SSi	98	2.1e-163	16	T6SS	-	NZ_AP024162.1_T_1
NZ_AP024330.1|28|WP_212816244.1	NZ_AP024330.1	WP_212816244.1	28	tssD	T6SSi	99.4118	1.2e-37	1	Orphan island	tssD island	NZ_AP024330.1_I_0_1
NZ_AP024332.1|28|WP_212816244.1	NZ_AP024332.1	WP_212816244.1	28	tssD	T6SSi	99.4118	1.4e-37	1	Orphan island	tssD island	NZ_AP024332.1_I_0_1
NZ_AP024941.1|175|WP_219265173.1	NZ_AP024941.1	WP_219265173.1	175	tssD	T6SSi	98.2	1.5e-62	3	Orphan island	tssD-tssI-evpJ island	NZ_AP024941.1_I_4_1
NZ_AP024941.1|176|WP_011899343.1	NZ_AP024941.1	WP_011899343.1	176	evpJ	T6SSi	1	3.9e-34	3	Orphan island	tssD-tssI-evpJ island	NZ_AP024941.1_I_4_1
NZ_AP024941.1|177|WP_223936791.1	NZ_AP024941.1	WP_223936791.1	177	tssI	T6SSi	99.7	7.4e-220	3	Orphan island	tssD-tssI-evpJ island	NZ_AP024941.1_I_4_1
NZ_CP004232.1|3|WP_025444299.1	NZ_CP004232.1	WP_025444299.1	3	tssI	T6SSii	62.3457	1.9e-05	1	Orphan island	tssI island	NZ_CP004232.1_I_1_1
NZ_CP005971.1|66|WP_060709032.1	NZ_CP005971.1	WP_060709032.1	66	tssD	T6SSi	98.8235	2.3e-49	1	Orphan island	tssD island	NZ_CP005971.1_I_0_1
NZ_CP006257.1|27|WP_042932893.1	NZ_CP006257.1	WP_042932893.1	27	tssD	T6SSi	98.8235	1.8e-50	1	Orphan island	tssD island	NZ_CP006257.1_I_0_1
NZ_CP006368.1|95|WP_061977999.1	NZ_CP006368.1	WP_061977999.1	95	tssG	T6SSi	97.3	1.0e-53	14	T6SS	-	NZ_CP006368.1_T_1
NZ_CP006368.1|96|WP_061978000.1	NZ_CP006368.1	WP_061978000.1	96	tssF	T6SSi	99.8	1.2e-175	14	T6SS	-	NZ_CP006368.1_T_1
NZ_CP006368.1|97|WP_061978001.1	NZ_CP006368.1	WP_061978001.1	97	tssE	T6SSi	97.3	8.1e-28	14	T6SS	-	NZ_CP006368.1_T_1
NZ_CP006368.1|98|WP_148640172.1	NZ_CP006368.1	WP_148640172.1	98	tssC	T6SSi	88.1	2.0e-132	14	T6SS	-	NZ_CP006368.1_T_1
NZ_CP006368.1|99|WP_061978003.1	NZ_CP006368.1	WP_061978003.1	99	tssC	T6SSi	98.8	2.4e-211	14	T6SS	-	NZ_CP006368.1_T_1
NZ_CP006368.1|100|WP_061978004.1	NZ_CP006368.1	WP_061978004.1	100	tssB	T6SSi	98.2	5.0e-69	14	T6SS	-	NZ_CP006368.1_T_1
NZ_CP006368.1|103|WP_061978007.1	NZ_CP006368.1	WP_061978007.1	103	tssI	T6SSi	92.2	1.8e-141	14	T6SS	-	NZ_CP006368.1_T_1
NZ_CP006368.1|104|WP_061978008.1	NZ_CP006368.1	WP_061978008.1	104	tssD	T6SSi	97.6	2.7e-06	14	T6SS	-	NZ_CP006368.1_T_1
NZ_CP006368.1|105|WP_061978009.1	NZ_CP006368.1	WP_061978009.1	105	tssH	T6SSi	99.7	0.0e+00	14	T6SS	-	NZ_CP006368.1_T_1
NZ_CP006368.1|108|WP_061978012.1	NZ_CP006368.1	WP_061978012.1	108	evpJ	T6SSi	68.4	4.8e-10	14	T6SS	-	NZ_CP006368.1_T_1
NZ_CP006368.1|111|WP_187301350.1	NZ_CP006368.1	WP_187301350.1	111	tssJ	T6SSi	90.3	2.6e-24	14	T6SS	-	NZ_CP006368.1_T_1
NZ_CP006368.1|112|WP_061978016.1	NZ_CP006368.1	WP_061978016.1	112	tssK	T6SSi	99.5	3.2e-121	14	T6SS	-	NZ_CP006368.1_T_1
NZ_CP006368.1|113|WP_061978017.1	NZ_CP006368.1	WP_061978017.1	113	tssL	T6SSi	98.1	2.6e-46	14	T6SS	-	NZ_CP006368.1_T_1
NZ_CP006368.1|115|WP_061978019.1	NZ_CP006368.1	WP_061978019.1	115	tssM	T6SSi	99.4	6.5e-142	14	T6SS	-	NZ_CP006368.1_T_1
NZ_CP006880.1|1293|WP_040115638.1	NZ_CP006880.1	WP_040115638.1	1293	tssH	T6SSi	99.9	0.0e+00	12	T6SS	-	NZ_CP006880.1_T_1
NZ_CP006880.1|1296|WP_040115641.1	NZ_CP006880.1	WP_040115641.1	1296	tssB	T6SSi	95.7	2.4e-45	12	T6SS	-	NZ_CP006880.1_T_1
NZ_CP006880.1|1297|WP_040115642.1	NZ_CP006880.1	WP_040115642.1	1297	tssC	T6SSi	96.9	1.1e-183	12	T6SS	-	NZ_CP006880.1_T_1
NZ_CP006880.1|1298|WP_040115643.1	NZ_CP006880.1	WP_040115643.1	1298	tssD	T6SSi	88.8	4.6e-07	12	T6SS	-	NZ_CP006880.1_T_1
NZ_CP006880.1|1299|WP_040115644.1	NZ_CP006880.1	WP_040115644.1	1299	tssE	T6SSi	82.9	2.6e-14	12	T6SS	-	NZ_CP006880.1_T_1
NZ_CP006880.1|1300|WP_040115645.1	NZ_CP006880.1	WP_040115645.1	1300	tssF	T6SSi	99.8	1.3e-101	12	T6SS	-	NZ_CP006880.1_T_1
NZ_CP006880.1|1301|WP_040116607.1	NZ_CP006880.1	WP_040116607.1	1301	tssG	T6SSi	97	2.7e-55	12	T6SS	-	NZ_CP006880.1_T_1
NZ_CP006880.1|1303|WP_040115647.1	NZ_CP006880.1	WP_040115647.1	1303	tssJ	T6SSi	85.1	5.2e-19	12	T6SS	-	NZ_CP006880.1_T_1
NZ_CP006880.1|1304|WP_040115648.1	NZ_CP006880.1	WP_040115648.1	1304	tssK	T6SSi	97.5	4.6e-85	12	T6SS	-	NZ_CP006880.1_T_1
NZ_CP006880.1|1305|WP_040115649.1	NZ_CP006880.1	WP_040115649.1	1305	tssL	T6SSi	99.1	2.2e-14	12	T6SS	-	NZ_CP006880.1_T_1
NZ_CP006880.1|1306|WP_040115650.1	NZ_CP006880.1	WP_040115650.1	1306	tssM	T6SSi	97.1	3.4e-206	12	T6SS	-	NZ_CP006880.1_T_1
NZ_CP006880.1|1314|WP_040115657.1	NZ_CP006880.1	WP_040115657.1	1314	tssI	T6SSi	99.5	4.9e-163	12	T6SS	-	NZ_CP006880.1_T_1
NZ_CP006880.1|1487|WP_082046738.1	NZ_CP006880.1	WP_082046738.1	1487	evpJ	T6SSi	82.1	2.4e-13	13	T6SS	-	NZ_CP006880.1_T_2
NZ_CP006880.1|1491|WP_040115796.1	NZ_CP006880.1	WP_040115796.1	1491	tssI	T6SSi	90.7	2.8e-114	13	T6SS	-	NZ_CP006880.1_T_2
NZ_CP006880.1|1493|WP_040115798.1	NZ_CP006880.1	WP_040115798.1	1493	tssD	T6SSi	96.5	3.2e-12	13	T6SS	-	NZ_CP006880.1_T_2
NZ_CP006880.1|1494|WP_040115799.1	NZ_CP006880.1	WP_040115799.1	1494	tssH	T6SSi	99.5	0.0e+00	13	T6SS	-	NZ_CP006880.1_T_2
NZ_CP006880.1|1496|WP_040115801.1	NZ_CP006880.1	WP_040115801.1	1496	tssB	T6SSi	98.2	6.0e-65	13	T6SS	-	NZ_CP006880.1_T_2
NZ_CP006880.1|1497|WP_040115802.1	NZ_CP006880.1	WP_040115802.1	1497	tssC	T6SSi	97.3	7.6e-211	13	T6SS	-	NZ_CP006880.1_T_2
NZ_CP006880.1|1498|WP_223844092.1	NZ_CP006880.1	WP_223844092.1	1498	tssC	T6SSi	88.1	9.4e-129	13	T6SS	-	NZ_CP006880.1_T_2
NZ_CP006880.1|1500|WP_040115804.1	NZ_CP006880.1	WP_040115804.1	1500	tssE	T6SSi	97.3	8.2e-07	13	T6SS	-	NZ_CP006880.1_T_2
NZ_CP006880.1|1501|WP_040115805.1	NZ_CP006880.1	WP_040115805.1	1501	tssF	T6SSi	99.8	1.5e-160	13	T6SS	-	NZ_CP006880.1_T_2
NZ_CP006880.1|1502|WP_040115806.1	NZ_CP006880.1	WP_040115806.1	1502	tssG	T6SSi	82.8	3.1e-54	13	T6SS	-	NZ_CP006880.1_T_2
NZ_CP006880.1|1504|WP_040115807.1	NZ_CP006880.1	WP_040115807.1	1504	tssK	T6SSi	99.5	2.6e-127	13	T6SS	-	NZ_CP006880.1_T_2
NZ_CP006880.1|1505|WP_040115808.1	NZ_CP006880.1	WP_040115808.1	1505	tssL	T6SSi	98.1	6.7e-40	13	T6SS	-	NZ_CP006880.1_T_2
NZ_CP006880.1|1506|WP_040115809.1	NZ_CP006880.1	WP_040115809.1	1506	tssM	T6SSi	98.7	1.3e-191	13	T6SS	-	NZ_CP006880.1_T_2
NZ_CP006990.1|424|WP_040142034.1	NZ_CP006990.1	WP_040142034.1	424	tssI	T6SSi	92	1.7e-115	12	T6SS	-	NZ_CP006990.1_T_1
NZ_CP006990.1|428|WP_009990920.1	NZ_CP006990.1	WP_009990920.1	428	tssD	T6SSi	96.5	3.6e-29	12	T6SS	-	NZ_CP006990.1_T_1
NZ_CP006990.1|429|WP_040142037.1	NZ_CP006990.1	WP_040142037.1	429	tssH	T6SSi	99.4	0.0e+00	12	T6SS	-	NZ_CP006990.1_T_1
NZ_CP006990.1|431|WP_009991955.1	NZ_CP006990.1	WP_009991955.1	431	tssB	T6SSi	97.5	4.6e-65	12	T6SS	-	NZ_CP006990.1_T_1
NZ_CP006990.1|432|WP_040142041.1	NZ_CP006990.1	WP_040142041.1	432	tssC	T6SSi	98.1	5.7e-197	12	T6SS	-	NZ_CP006990.1_T_1
NZ_CP006990.1|433|WP_040142043.1	NZ_CP006990.1	WP_040142043.1	433	tssC	T6SSi	87.2	1.1e-130	12	T6SS	-	NZ_CP006990.1_T_1
NZ_CP006990.1|435|WP_040142048.1	NZ_CP006990.1	WP_040142048.1	435	tssE	T6SSi	97.9	4.6e-07	12	T6SS	-	NZ_CP006990.1_T_1
NZ_CP006990.1|436|WP_040142050.1	NZ_CP006990.1	WP_040142050.1	436	tssF	T6SSi	99.8	1.2e-162	12	T6SS	-	NZ_CP006990.1_T_1
NZ_CP006990.1|437|WP_040142052.1	NZ_CP006990.1	WP_040142052.1	437	tssG	T6SSi	78	6.3e-39	12	T6SS	-	NZ_CP006990.1_T_1
NZ_CP006990.1|439|WP_040142056.1	NZ_CP006990.1	WP_040142056.1	439	tssK	T6SSi	99.5	1.4e-142	12	T6SS	-	NZ_CP006990.1_T_1
NZ_CP006990.1|440|WP_040142058.1	NZ_CP006990.1	WP_040142058.1	440	tssL	T6SSi	98.6	1.3e-26	12	T6SS	-	NZ_CP006990.1_T_1
NZ_CP006990.1|441|WP_040142423.1	NZ_CP006990.1	WP_040142423.1	441	tssM	T6SSi	98.9	2.1e-202	12	T6SS	-	NZ_CP006990.1_T_1
NZ_CP006990.1|596|WP_040142265.1	NZ_CP006990.1	WP_040142265.1	596	tssH	T6SSi	99.9	0.0e+00	12	T6SS	-	NZ_CP006990.1_T_2
NZ_CP006990.1|599|WP_009990230.1	NZ_CP006990.1	WP_009990230.1	599	tssB	T6SSi	96.3	3.8e-31	12	T6SS	-	NZ_CP006990.1_T_2
NZ_CP006990.1|600|WP_040112462.1	NZ_CP006990.1	WP_040112462.1	600	tssC	T6SSi	97.3	9.2e-185	12	T6SS	-	NZ_CP006990.1_T_2
NZ_CP006990.1|601|WP_010055283.1	NZ_CP006990.1	WP_010055283.1	601	tssD	T6SSi	88.8	9.3e-23	12	T6SS	-	NZ_CP006990.1_T_2
NZ_CP006990.1|602|WP_040142272.1	NZ_CP006990.1	WP_040142272.1	602	tssE	T6SSi	84.2	3.6e-15	12	T6SS	-	NZ_CP006990.1_T_2
NZ_CP006990.1|603|WP_040142274.1	NZ_CP006990.1	WP_040142274.1	603	tssF	T6SSi	99.8	1.9e-113	12	T6SS	-	NZ_CP006990.1_T_2
NZ_CP006990.1|604|WP_040142477.1	NZ_CP006990.1	WP_040142477.1	604	tssG	T6SSi	94.3	1.1e-57	12	T6SS	-	NZ_CP006990.1_T_2
NZ_CP006990.1|606|WP_040112582.1	NZ_CP006990.1	WP_040112582.1	606	tssJ	T6SSi	84.4	8.9e-08	12	T6SS	-	NZ_CP006990.1_T_2
NZ_CP006990.1|607|WP_040142279.1	NZ_CP006990.1	WP_040142279.1	607	tssK	T6SSi	97.5	7.4e-88	12	T6SS	-	NZ_CP006990.1_T_2
NZ_CP006990.1|608|WP_040142281.1	NZ_CP006990.1	WP_040142281.1	608	tssL	T6SSi	99.1	3.1e-18	12	T6SS	-	NZ_CP006990.1_T_2
NZ_CP006990.1|609|WP_040142282.1	NZ_CP006990.1	WP_040142282.1	609	tssM	T6SSi	96.5	8.3e-207	12	T6SS	-	NZ_CP006990.1_T_2
NZ_CP006990.1|617|WP_040142293.1	NZ_CP006990.1	WP_040142293.1	617	tssI	T6SSi	99.3	2.2e-149	12	T6SS	-	NZ_CP006990.1_T_2
NZ_CP007046.1|160|WP_025396997.1	NZ_CP007046.1	WP_025396997.1	160	tssM	T6SSi	98.9	9.4e-201	14	T6SS	-	NZ_CP007046.1_T_1
NZ_CP007046.1|161|WP_025396998.1	NZ_CP007046.1	WP_025396998.1	161	tssL	T6SSi	98.6	3.1e-25	14	T6SS	-	NZ_CP007046.1_T_1
NZ_CP007046.1|162|WP_025396999.1	NZ_CP007046.1	WP_025396999.1	162	tssK	T6SSi	99.5	3.1e-143	14	T6SS	-	NZ_CP007046.1_T_1
NZ_CP007046.1|164|WP_025397001.1	NZ_CP007046.1	WP_025397001.1	164	tssG	T6SSi	77.4	5.8e-54	14	T6SS	-	NZ_CP007046.1_T_1
NZ_CP007046.1|165|WP_025397002.1	NZ_CP007046.1	WP_025397002.1	165	tssF	T6SSi	99.8	3.7e-144	14	T6SS	-	NZ_CP007046.1_T_1
NZ_CP007046.1|166|WP_025397003.1	NZ_CP007046.1	WP_025397003.1	166	tssE	T6SSi	97.9	6.2e-24	14	T6SS	-	NZ_CP007046.1_T_1
NZ_CP007046.1|168|WP_025397005.1	NZ_CP007046.1	WP_025397005.1	168	tssC	T6SSi	87.2	3.7e-112	14	T6SS	-	NZ_CP007046.1_T_1
NZ_CP007046.1|169|WP_025397006.1	NZ_CP007046.1	WP_025397006.1	169	tssC	T6SSi	97.5	4.7e-196	14	T6SS	-	NZ_CP007046.1_T_1
NZ_CP007046.1|170|WP_025397007.1	NZ_CP007046.1	WP_025397007.1	170	tssB	T6SSi	97.5	2.4e-65	14	T6SS	-	NZ_CP007046.1_T_1
NZ_CP007046.1|172|WP_025397009.1	NZ_CP007046.1	WP_025397009.1	172	tssH	T6SSi	99.5	0.0e+00	14	T6SS	-	NZ_CP007046.1_T_1
NZ_CP007046.1|173|WP_003575677.1	NZ_CP007046.1	WP_003575677.1	173	tssD	T6SSi	96.5	5.4e-14	14	T6SS	-	NZ_CP007046.1_T_1
NZ_CP007046.1|175|WP_025397011.1	NZ_CP007046.1	WP_025397011.1	175	tssI	T6SSi	92.2	4.5e-131	14	T6SS	-	NZ_CP007046.1_T_1
NZ_CP007046.1|180|WP_025397016.1	NZ_CP007046.1	WP_025397016.1	180	evpJ	T6SSi	80	2.4e-11	14	T6SS	-	NZ_CP007046.1_T_1
NZ_CP007046.1|182|WP_080685848.1	NZ_CP007046.1	WP_080685848.1	182	evpJ	T6SSi	78.9	2.0e-11	14	T6SS	-	NZ_CP007046.1_T_1
NZ_CP007068.1|1257|WP_025418623.1	NZ_CP007068.1	WP_025418623.1	1257	tssM	T6SSi	98.8	4.2e-203	14	T6SS	-	NZ_CP007068.1_T_1
NZ_CP007068.1|1258|WP_025418624.1	NZ_CP007068.1	WP_025418624.1	1258	tssL	T6SSi	97.2	1.2e-40	14	T6SS	-	NZ_CP007068.1_T_1
NZ_CP007068.1|1259|WP_025418625.1	NZ_CP007068.1	WP_025418625.1	1259	tssK	T6SSi	99.5	5.2e-142	14	T6SS	-	NZ_CP007068.1_T_1
NZ_CP007068.1|1261|WP_025418627.1	NZ_CP007068.1	WP_025418627.1	1261	tssG	T6SSi	80.1	1.7e-39	14	T6SS	-	NZ_CP007068.1_T_1
NZ_CP007068.1|1262|WP_025418628.1	NZ_CP007068.1	WP_025418628.1	1262	tssF	T6SSi	99.8	1.7e-157	14	T6SS	-	NZ_CP007068.1_T_1
NZ_CP007068.1|1263|WP_025418629.1	NZ_CP007068.1	WP_025418629.1	1263	tssE	T6SSi	97.9	1.3e-23	14	T6SS	-	NZ_CP007068.1_T_1
NZ_CP007068.1|1265|WP_025418631.1	NZ_CP007068.1	WP_025418631.1	1265	tssC	T6SSi	87.4	4.8e-131	14	T6SS	-	NZ_CP007068.1_T_1
NZ_CP007068.1|1266|WP_025418632.1	NZ_CP007068.1	WP_025418632.1	1266	tssC	T6SSi	97.9	1.3e-193	14	T6SS	-	NZ_CP007068.1_T_1
NZ_CP007068.1|1267|WP_003575672.1	NZ_CP007068.1	WP_003575672.1	1267	tssB	T6SSi	97.5	4.6e-65	14	T6SS	-	NZ_CP007068.1_T_1
NZ_CP007068.1|1269|WP_025418634.1	NZ_CP007068.1	WP_025418634.1	1269	tssH	T6SSi	99.4	0.0e+00	14	T6SS	-	NZ_CP007068.1_T_1
NZ_CP007068.1|1270|WP_003575677.1	NZ_CP007068.1	WP_003575677.1	1270	tssD	T6SSi	96.5	1.2e-28	14	T6SS	-	NZ_CP007068.1_T_1
NZ_CP007068.1|1272|WP_003568761.1	NZ_CP007068.1	WP_003568761.1	1272	tssI	T6SSi	92.2	8.8e-117	14	T6SS	-	NZ_CP007068.1_T_1
NZ_CP007068.1|1276|WP_041686676.1	NZ_CP007068.1	WP_041686676.1	1276	evpJ	T6SSi	82.1	8.9e-12	14	T6SS	-	NZ_CP007068.1_T_1
NZ_CP007068.1|1279|WP_025418638.1	NZ_CP007068.1	WP_025418638.1	1279	evpJ	T6SSi	81.1	5.0e-11	14	T6SS	-	NZ_CP007068.1_T_1
NZ_CP007129.1|918|WP_104023350.1	NZ_CP007129.1	WP_104023350.1	918	tssK	T6SSi	98.4	4.2e-96	3	Incomplete	-	NZ_CP007129.1_D_1
NZ_CP007129.1|920|WP_025414345.1	NZ_CP007129.1	WP_025414345.1	920	tssL	T6SSi	78.5	5.3e-29	3	Incomplete	-	NZ_CP007129.1_D_1
NZ_CP007129.1|921|WP_025414346.1	NZ_CP007129.1	WP_025414346.1	921	tssM	T6SSi	62	7.7e-55	3	Incomplete	-	NZ_CP007129.1_D_1
NZ_CP007129.1|885|WP_025414310.1	NZ_CP007129.1	WP_025414310.1	885	tssI	T6SSi	99	4.4e-140	9	T6SS	-	NZ_CP007129.1_T_1
NZ_CP007129.1|886|WP_025414311.1	NZ_CP007129.1	WP_025414311.1	886	tssH	T6SSi	1	0.0e+00	9	T6SS	-	NZ_CP007129.1_T_1
NZ_CP007129.1|887|WP_148306577.1	NZ_CP007129.1	WP_148306577.1	887	tssG	T6SSi	96.1	8.2e-81	9	T6SS	-	NZ_CP007129.1_T_1
NZ_CP007129.1|888|WP_025414313.1	NZ_CP007129.1	WP_025414313.1	888	tssF	T6SSi	1	2.5e-144	9	T6SS	-	NZ_CP007129.1_T_1
NZ_CP007129.1|889|WP_025414314.1	NZ_CP007129.1	WP_025414314.1	889	tssE	T6SSi	99.3	1.1e-14	9	T6SS	-	NZ_CP007129.1_T_1
NZ_CP007129.1|892|WP_025414317.1	NZ_CP007129.1	WP_025414317.1	892	tssD	T6SSi	98.8	3.4e-33	9	T6SS	-	NZ_CP007129.1_T_1
NZ_CP007129.1|893|WP_025414318.1	NZ_CP007129.1	WP_025414318.1	893	tssC	T6SSi	98.4	5.1e-197	9	T6SS	-	NZ_CP007129.1_T_1
NZ_CP007129.1|894|WP_025414319.1	NZ_CP007129.1	WP_025414319.1	894	tssB	T6SSi	98.8	2.7e-61	9	T6SS	-	NZ_CP007129.1_T_1
NZ_CP007129.1|896|WP_025414321.1	NZ_CP007129.1	WP_025414321.1	896	tssK	T6SSi	98.4	7.3e-102	9	T6SS	-	NZ_CP007129.1_T_1
NZ_CP007231.1|9|WP_025384497.1	NZ_CP007231.1	WP_025384497.1	9	tssD	T6SSi	90.5882	7.9e-21	1	Orphan island	tssD island	NZ_CP007231.1_I_0_1
NZ_CP007643.1|244|WP_008536038.1	NZ_CP007643.1	WP_008536038.1	244	tssG	T6SSi	94	3.6e-79	9	T6SS	-	NZ_CP007643.1_T_1
NZ_CP007643.1|245|WP_040111816.1	NZ_CP007643.1	WP_040111816.1	245	tssF	T6SSi	99.5	7.3e-161	9	T6SS	-	NZ_CP007643.1_T_1
NZ_CP007643.1|246|WP_004680427.1	NZ_CP007643.1	WP_004680427.1	246	tssE	T6SSi	99.3	5.7e-29	9	T6SS	-	NZ_CP007643.1_T_1
NZ_CP007643.1|247|WP_004680426.1	NZ_CP007643.1	WP_004680426.1	247	tssD	T6SSi	84.7	1.1e-13	9	T6SS	-	NZ_CP007643.1_T_1
NZ_CP007643.1|248|WP_040111817.1	NZ_CP007643.1	WP_040111817.1	248	tssC	T6SSi	96.7	1.9e-202	9	T6SS	-	NZ_CP007643.1_T_1
NZ_CP007643.1|249|WP_040111818.1	NZ_CP007643.1	WP_040111818.1	249	tssB	T6SSi	97.5	1.0e-58	9	T6SS	-	NZ_CP007643.1_T_1
NZ_CP007643.1|253|WP_040111821.1	NZ_CP007643.1	WP_040111821.1	253	tssK	T6SSi	1	7.7e-138	9	T6SS	-	NZ_CP007643.1_T_1
NZ_CP007643.1|255|WP_040111823.1	NZ_CP007643.1	WP_040111823.1	255	tssL	T6SSi	99.5	1.0e-38	9	T6SS	-	NZ_CP007643.1_T_1
NZ_CP007643.1|256|WP_040111824.1	NZ_CP007643.1	WP_040111824.1	256	tssM	T6SSi	98.7	3.1e-217	9	T6SS	-	NZ_CP007643.1_T_1
NZ_CP007644.1|411|WP_080771791.1	NZ_CP007644.1	WP_080771791.1	411	evpJ	T6SSi	81.1	1.1e-13	13	T6SS	-	NZ_CP007644.1_T_1
NZ_CP007644.1|415|WP_040112326.1	NZ_CP007644.1	WP_040112326.1	415	tssI	T6SSi	92.4	4.6e-132	13	T6SS	-	NZ_CP007644.1_T_1
NZ_CP007644.1|419|WP_009990920.1	NZ_CP007644.1	WP_009990920.1	419	tssD	T6SSi	96.5	3.5e-29	13	T6SS	-	NZ_CP007644.1_T_1
NZ_CP007644.1|420|WP_040112329.1	NZ_CP007644.1	WP_040112329.1	420	tssH	T6SSi	99.5	0.0e+00	13	T6SS	-	NZ_CP007644.1_T_1
NZ_CP007644.1|422|WP_009991955.1	NZ_CP007644.1	WP_009991955.1	422	tssB	T6SSi	97.5	4.5e-50	13	T6SS	-	NZ_CP007644.1_T_1
NZ_CP007644.1|423|WP_040112331.1	NZ_CP007644.1	WP_040112331.1	423	tssC	T6SSi	98.1	5.2e-212	13	T6SS	-	NZ_CP007644.1_T_1
NZ_CP007644.1|424|WP_040112332.1	NZ_CP007644.1	WP_040112332.1	424	tssC	T6SSi	87.2	2.8e-129	13	T6SS	-	NZ_CP007644.1_T_1
NZ_CP007644.1|426|WP_040112334.1	NZ_CP007644.1	WP_040112334.1	426	tssE	T6SSi	97.9	4.6e-07	13	T6SS	-	NZ_CP007644.1_T_1
NZ_CP007644.1|427|WP_040112335.1	NZ_CP007644.1	WP_040112335.1	427	tssF	T6SSi	99.8	4.2e-163	13	T6SS	-	NZ_CP007644.1_T_1
NZ_CP007644.1|428|WP_040112336.1	NZ_CP007644.1	WP_040112336.1	428	tssG	T6SSi	82.2	2.9e-54	13	T6SS	-	NZ_CP007644.1_T_1
NZ_CP007644.1|430|WP_040112338.1	NZ_CP007644.1	WP_040112338.1	430	tssK	T6SSi	99.5	9.3e-143	13	T6SS	-	NZ_CP007644.1_T_1
NZ_CP007644.1|431|WP_040112339.1	NZ_CP007644.1	WP_040112339.1	431	tssL	T6SSi	98.6	2.1e-42	13	T6SS	-	NZ_CP007644.1_T_1
NZ_CP007644.1|432|WP_040112555.1	NZ_CP007644.1	WP_040112555.1	432	tssM	T6SSi	98.9	5.6e-188	13	T6SS	-	NZ_CP007644.1_T_1
NZ_CP007644.1|582|WP_040112459.1	NZ_CP007644.1	WP_040112459.1	582	tssH	T6SSi	99.9	0.0e+00	12	T6SS	-	NZ_CP007644.1_T_2
NZ_CP007644.1|585|WP_009990230.1	NZ_CP007644.1	WP_009990230.1	585	tssB	T6SSi	96.3	3.7e-31	12	T6SS	-	NZ_CP007644.1_T_2
NZ_CP007644.1|586|WP_040112462.1	NZ_CP007644.1	WP_040112462.1	586	tssC	T6SSi	97.3	9.0e-185	12	T6SS	-	NZ_CP007644.1_T_2
NZ_CP007644.1|587|WP_010055283.1	NZ_CP007644.1	WP_010055283.1	587	tssD	T6SSi	88.8	9.1e-23	12	T6SS	-	NZ_CP007644.1_T_2
NZ_CP007644.1|588|WP_040112463.1	NZ_CP007644.1	WP_040112463.1	588	tssE	T6SSi	84.2	4.0e-15	12	T6SS	-	NZ_CP007644.1_T_2
NZ_CP007644.1|589|WP_040112464.1	NZ_CP007644.1	WP_040112464.1	589	tssF	T6SSi	99.8	4.7e-113	12	T6SS	-	NZ_CP007644.1_T_2
NZ_CP007644.1|590|WP_040112581.1	NZ_CP007644.1	WP_040112581.1	590	tssG	T6SSi	95.8	1.9e-41	12	T6SS	-	NZ_CP007644.1_T_2
NZ_CP007644.1|592|WP_040112582.1	NZ_CP007644.1	WP_040112582.1	592	tssJ	T6SSi	84.4	8.7e-08	12	T6SS	-	NZ_CP007644.1_T_2
NZ_CP007644.1|593|WP_040112466.1	NZ_CP007644.1	WP_040112466.1	593	tssK	T6SSi	97.5	3.6e-88	12	T6SS	-	NZ_CP007644.1_T_2
NZ_CP007644.1|594|WP_040112467.1	NZ_CP007644.1	WP_040112467.1	594	tssL	T6SSi	99.1	4.6e-34	12	T6SS	-	NZ_CP007644.1_T_2
NZ_CP007644.1|595|WP_040112468.1	NZ_CP007644.1	WP_040112468.1	595	tssM	T6SSi	96.5	2.3e-207	12	T6SS	-	NZ_CP007644.1_T_2
NZ_CP007644.1|603|WP_040112474.1	NZ_CP007644.1	WP_040112474.1	603	tssI	T6SSi	99.5	2.3e-165	12	T6SS	-	NZ_CP007644.1_T_2
NZ_CP007794.1|1379|WP_040134744.1	NZ_CP007794.1	WP_040134744.1	1379	tssD	T6SSi	76.5	3.3e-12	10	T6SS	-	NZ_CP007794.1_T_1
NZ_CP007794.1|1383|WP_035678847.1	NZ_CP007794.1	WP_035678847.1	1383	tssK	T6SSi	68.8	1.1e-35	10	T6SS	-	NZ_CP007794.1_T_1
NZ_CP007794.1|1393|WP_014198564.1	NZ_CP007794.1	WP_014198564.1	1393	tssB	T6SSi	97.5	6.2e-59	10	T6SS	-	NZ_CP007794.1_T_1
NZ_CP007794.1|1394|WP_211112940.1	NZ_CP007794.1	WP_211112940.1	1394	tssC	T6SSi	95.7	8.8e-210	10	T6SS	-	NZ_CP007794.1_T_1
NZ_CP007794.1|1395|WP_051658325.1	NZ_CP007794.1	WP_051658325.1	1395	tssD	T6SSi	88.2	1.7e-09	10	T6SS	-	NZ_CP007794.1_T_1
NZ_CP007794.1|1396|WP_040134772.1	NZ_CP007794.1	WP_040134772.1	1396	tssE	T6SSi	91.1	1.0e-07	10	T6SS	-	NZ_CP007794.1_T_1
NZ_CP007794.1|1397|WP_040134775.1	NZ_CP007794.1	WP_040134775.1	1397	tssF	T6SSi	99.8	1.1e-159	10	T6SS	-	NZ_CP007794.1_T_1
NZ_CP007794.1|1398|WP_247881678.1	NZ_CP007794.1	WP_247881678.1	1398	tssG	T6SSi	94.6	8.5e-76	10	T6SS	-	NZ_CP007794.1_T_1
NZ_CP007794.1|1399|WP_040134780.1	NZ_CP007794.1	WP_040134780.1	1399	tssH	T6SSi	99.9	0.0e+00	10	T6SS	-	NZ_CP007794.1_T_1
NZ_CP007794.1|1400|WP_040134782.1	NZ_CP007794.1	WP_040134782.1	1400	tssI	T6SSi	99.7	4.0e-146	10	T6SS	-	NZ_CP007794.1_T_1
NZ_CP007796.1|489|WP_051658692.1	NZ_CP007796.1	WP_051658692.1	489	tssI	T6SSi	91.9	9.8e-150	13	T6SS	-	NZ_CP007796.1_T_1
NZ_CP007796.1|490|WP_040137690.1	NZ_CP007796.1	WP_040137690.1	490	tssH	T6SSi	99.8	0.0e+00	13	T6SS	-	NZ_CP007796.1_T_1
NZ_CP007796.1|491|WP_040137691.1	NZ_CP007796.1	WP_040137691.1	491	tssD	T6SSi	96.5	6.3e-31	13	T6SS	-	NZ_CP007796.1_T_1
NZ_CP007796.1|493|WP_051658693.1	NZ_CP007796.1	WP_051658693.1	493	tssG	T6SSi	94.9	3.9e-72	13	T6SS	-	NZ_CP007796.1_T_1
NZ_CP007796.1|494|WP_040137692.1	NZ_CP007796.1	WP_040137692.1	494	tssF	T6SSi	99.8	1.7e-175	13	T6SS	-	NZ_CP007796.1_T_1
NZ_CP007796.1|495|WP_040137693.1	NZ_CP007796.1	WP_040137693.1	495	tssE	T6SSi	97.9	4.8e-14	13	T6SS	-	NZ_CP007796.1_T_1
NZ_CP007796.1|496|WP_040137694.1	NZ_CP007796.1	WP_040137694.1	496	tssC	T6SSi	88.1	4.5e-138	13	T6SS	-	NZ_CP007796.1_T_1
NZ_CP007796.1|497|WP_051658719.1	NZ_CP007796.1	WP_051658719.1	497	tssC	T6SSi	97.1	1.1e-196	13	T6SS	-	NZ_CP007796.1_T_1
NZ_CP007796.1|498|WP_040137695.1	NZ_CP007796.1	WP_040137695.1	498	tssB	T6SSi	97.5	7.0e-62	13	T6SS	-	NZ_CP007796.1_T_1
NZ_CP007796.1|501|WP_040137697.1	NZ_CP007796.1	WP_040137697.1	501	tssK	T6SSi	99.8	3.4e-135	13	T6SS	-	NZ_CP007796.1_T_1
NZ_CP007796.1|502|WP_040137698.1	NZ_CP007796.1	WP_040137698.1	502	tssL	T6SSi	99.5	4.7e-55	13	T6SS	-	NZ_CP007796.1_T_1
NZ_CP007796.1|503|WP_040137699.1	NZ_CP007796.1	WP_040137699.1	503	tssM	T6SSi	99	7.0e-251	13	T6SS	-	NZ_CP007796.1_T_1
NZ_CP007796.1|505|WP_040137700.1	NZ_CP007796.1	WP_040137700.1	505	evpJ	T6SSi	87.4	8.2e-16	13	T6SS	-	NZ_CP007796.1_T_1
NZ_CP009321.1|128|WP_042284310.1	NZ_CP009321.1	WP_042284310.1	128	evpJ	T6SSi	76.8	1.1e-17	2	Orphan island	tssI-evpJ island	NZ_CP009321.1_I_5_1
NZ_CP009321.1|132|WP_042284301.1	NZ_CP009321.1	WP_042284301.1	132	tssI	T6SSi	85.2	4.6e-131	2	Orphan island	tssI-evpJ island	NZ_CP009321.1_I_5_1
NZ_CP009356.1|22|WP_004744272.1	NZ_CP009356.1	WP_004744272.1	22	tssD	T6SSi	93.5	3.6e-16	14	T6SS	-	NZ_CP009356.1_T_1
NZ_CP009356.1|23|WP_004744271.1	NZ_CP009356.1	WP_004744271.1	23	tssB	T6SSi	96.9	3.1e-56	14	T6SS	-	NZ_CP009356.1_T_1
NZ_CP009356.1|24|WP_004744270.1	NZ_CP009356.1	WP_004744270.1	24	tssC	T6SSi	98.8	8.0e-173	14	T6SS	-	NZ_CP009356.1_T_1
NZ_CP009356.1|25|WP_004744269.1	NZ_CP009356.1	WP_004744269.1	25	tssC	T6SSi	89.5	2.6e-76	14	T6SS	-	NZ_CP009356.1_T_1
NZ_CP009356.1|26|WP_004744268.1	NZ_CP009356.1	WP_004744268.1	26	tssE	T6SSi	82.2	1.3e-15	14	T6SS	-	NZ_CP009356.1_T_1
NZ_CP009356.1|27|WP_004744267.1	NZ_CP009356.1	WP_004744267.1	27	tssF	T6SSi	99.8	6.8e-99	14	T6SS	-	NZ_CP009356.1_T_1
NZ_CP009356.1|28|WP_004744266.1	NZ_CP009356.1	WP_004744266.1	28	tssG	T6SSi	82.2	2.6e-28	14	T6SS	-	NZ_CP009356.1_T_1
NZ_CP009356.1|29|WP_004744265.1	NZ_CP009356.1	WP_004744265.1	29	tssH	T6SSi	99.4	0.0e+00	14	T6SS	-	NZ_CP009356.1_T_1
NZ_CP009356.1|35|WP_004744259.1	NZ_CP009356.1	WP_004744259.1	35	tssJ	T6SSi	83.8	1.2e-26	14	T6SS	-	NZ_CP009356.1_T_1
NZ_CP009356.1|36|WP_004744258.1	NZ_CP009356.1	WP_004744258.1	36	tssK	T6SSi	99.5	2.1e-80	14	T6SS	-	NZ_CP009356.1_T_1
NZ_CP009356.1|37|WP_004744257.1	NZ_CP009356.1	WP_004744257.1	37	tssL	T6SSi	99.1	1.2e-35	14	T6SS	-	NZ_CP009356.1_T_1
NZ_CP009356.1|38|WP_004744256.1	NZ_CP009356.1	WP_004744256.1	38	tssM	T6SSi	99.1	8.7e-130	14	T6SS	-	NZ_CP009356.1_T_1
NZ_CP009356.1|41|WP_004749510.1	NZ_CP009356.1	WP_004749510.1	41	tssI	T6SSi	98	3.8e-111	14	T6SS	-	NZ_CP009356.1_T_1
NZ_CP009356.1|43|WP_004744250.1	NZ_CP009356.1	WP_004744250.1	43	evpJ	T6SSi	87.4	1.3e-14	14	T6SS	-	NZ_CP009356.1_T_1
NZ_CP009457.1|43|WP_012291365.1	NZ_CP009457.1	WP_012291365.1	43	tssD	T6SSi	92.3529	1.1e-33	1	Orphan island	tssD island	NZ_CP009457.1_I_0_1
NZ_CP009547.1|99|WP_045554674.1	NZ_CP009547.1	WP_045554674.1	99	tssI	T6SSi	99.5025	6.0e-96	1	Orphan island	tssI island	NZ_CP009547.1_I_1_1
NZ_CP009763.1|117|WP_071653878.1	NZ_CP009763.1	WP_071653878.1	117	tssI	T6SSi	99.1708	4.7e-113	1	Orphan island	tssI island	NZ_CP009763.1_I_1_1
NZ_CP009763.1|493|WP_071508021.1	NZ_CP009763.1	WP_071508021.1	493	tssI	T6SSi	97.0149	3.4e-133	1	Orphan island	tssI island	NZ_CP009763.1_I_1_3
NZ_CP009763.1|418|WP_019719251.1	NZ_CP009763.1	WP_019719251.1	418	evpJ	T6SSi	92.6	1.9e-19	2	Orphan island	tssI-evpJ island	NZ_CP009763.1_I_5_2
NZ_CP009763.1|421|WP_071507814.1	NZ_CP009763.1	WP_071507814.1	421	tssI	T6SSi	90.2	1.1e-99	2	Orphan island	tssI-evpJ island	NZ_CP009763.1_I_5_2
NZ_CP009763.1|995|WP_071507662.1	NZ_CP009763.1	WP_071507662.1	995	evpJ	T6SSi	90.5	4.2e-13	2	Orphan island	tssI-evpJ island	NZ_CP009763.1_I_5_4
NZ_CP009763.1|997|WP_019719678.1	NZ_CP009763.1	WP_019719678.1	997	tssI	T6SSi	97.5	2.1e-149	2	Orphan island	tssI-evpJ island	NZ_CP009763.1_I_5_4
NZ_CP009763.1|620|WP_058908676.1	NZ_CP009763.1	WP_058908676.1	620	tssI	T6SSi	97.5	1.4e-149	16	T6SS	-	NZ_CP009763.1_T_1
NZ_CP009763.1|621|WP_028854259.1	NZ_CP009763.1	WP_028854259.1	621	tssL	T6SSi	99.1	5.2e-64	16	T6SS	-	NZ_CP009763.1_T_1
NZ_CP009763.1|622|WP_011004038.1	NZ_CP009763.1	WP_011004038.1	622	tssK	T6SSi	99.5	7.7e-132	16	T6SS	-	NZ_CP009763.1_T_1
NZ_CP009763.1|623|WP_028854260.1	NZ_CP009763.1	WP_028854260.1	623	tssJ	T6SSi	89.6	5.5e-14	16	T6SS	-	NZ_CP009763.1_T_1
NZ_CP009763.1|625|WP_011004041.1	NZ_CP009763.1	WP_011004041.1	625	tssB	T6SSi	98.8	7.4e-68	16	T6SS	-	NZ_CP009763.1_T_1
NZ_CP009763.1|626|WP_058908677.1	NZ_CP009763.1	WP_058908677.1	626	tssC	T6SSi	99.2	4.3e-230	16	T6SS	-	NZ_CP009763.1_T_1
NZ_CP009763.1|627|WP_011004043.1	NZ_CP009763.1	WP_011004043.1	627	tssD	T6SSi	99.4	3.2e-47	16	T6SS	-	NZ_CP009763.1_T_1
NZ_CP009763.1|628|WP_011004044.1	NZ_CP009763.1	WP_011004044.1	628	tssE	T6SSi	99.3	9.0e-44	16	T6SS	-	NZ_CP009763.1_T_1
NZ_CP009763.1|629|WP_058908678.1	NZ_CP009763.1	WP_058908678.1	629	tssF	T6SSi	1	4.4e-202	16	T6SS	-	NZ_CP009763.1_T_1
NZ_CP009763.1|630|WP_058908679.1	NZ_CP009763.1	WP_058908679.1	630	tssG	T6SSi	98.8	1.2e-72	16	T6SS	-	NZ_CP009763.1_T_1
NZ_CP009763.1|631|WP_028861634.1	NZ_CP009763.1	WP_028861634.1	631	tssH	T6SSi	99.9	0.0e+00	16	T6SS	-	NZ_CP009763.1_T_1
NZ_CP009763.1|632|WP_058908680.1	NZ_CP009763.1	WP_058908680.1	632	tssI	T6SSi	96.2	1.2e-168	16	T6SS	-	NZ_CP009763.1_T_1
NZ_CP009763.1|645|WP_011004059.1	NZ_CP009763.1	WP_011004059.1	645	tssL	T6SSi	85.5	2.1e-21	16	T6SS	-	NZ_CP009763.1_T_1
NZ_CP009763.1|647|WP_071507967.1	NZ_CP009763.1	WP_071507967.1	647	tssM	T6SSi	99.5	0.0e+00	16	T6SS	-	NZ_CP009763.1_T_1
NZ_CP009763.1|649|WP_011004063.1	NZ_CP009763.1	WP_011004063.1	649	evpJ	T6SSi	96.8	2.3e-07	16	T6SS	-	NZ_CP009763.1_T_1
NZ_CP009763.1|652|WP_071653889.1	NZ_CP009763.1	WP_071653889.1	652	tssI	T6SSi	99.2	3.7e-113	16	T6SS	-	NZ_CP009763.1_T_1
NZ_CP010016.1|21|WP_045598703.1	NZ_CP010016.1	WP_045598703.1	21	tssM	T6SSi	95.3	3.4e-112	14	T6SS	-	NZ_CP010016.1_T_1
NZ_CP010016.1|22|WP_045598705.1	NZ_CP010016.1	WP_045598705.1	22	tssK	T6SSi	98.4	6.1e-90	14	T6SS	-	NZ_CP010016.1_T_1
NZ_CP010016.1|27|WP_045598707.1	NZ_CP010016.1	WP_045598707.1	27	tssH	T6SSi	98.9	1.5e-269	14	T6SS	-	NZ_CP010016.1_T_1
NZ_CP010016.1|28|WP_009893772.1	NZ_CP010016.1	WP_009893772.1	28	tssG	T6SSi	81	9.4e-18	14	T6SS	-	NZ_CP010016.1_T_1
NZ_CP010016.1|29|WP_045598709.1	NZ_CP010016.1	WP_045598709.1	29	tssF	T6SSi	97.7	8.8e-51	14	T6SS	-	NZ_CP010016.1_T_1
NZ_CP010016.1|30|WP_009901012.1	NZ_CP010016.1	WP_009901012.1	30	tssE	T6SSi	75.3	1.6e-08	14	T6SS	-	NZ_CP010016.1_T_1
NZ_CP010016.1|31|WP_045598712.1	NZ_CP010016.1	WP_045598712.1	31	tssD	T6SSi	98.8	4.5e-29	14	T6SS	-	NZ_CP010016.1_T_1
NZ_CP010016.1|32|WP_009901014.1	NZ_CP010016.1	WP_009901014.1	32	tssC	T6SSi	98.6	2.5e-197	14	T6SS	-	NZ_CP010016.1_T_1
NZ_CP010016.1|33|WP_009901015.1	NZ_CP010016.1	WP_009901015.1	33	tssB	T6SSi	93.9	3.5e-57	14	T6SS	-	NZ_CP010016.1_T_1
NZ_CP010016.1|49|WP_009905942.1	NZ_CP010016.1	WP_009905942.1	49	tssF	T6SSi	99.3	6.3e-144	14	T6SS	-	NZ_CP010016.1_T_1
NZ_CP010016.1|51|WP_009891791.1	NZ_CP010016.1	WP_009891791.1	51	evpJ	T6SSi	97.9	2.9e-21	14	T6SS	-	NZ_CP010016.1_T_1
NZ_CP010016.1|52|WP_045598738.1	NZ_CP010016.1	WP_045598738.1	52	tssI	T6SSi	97.7	9.8e-89	14	T6SS	-	NZ_CP010016.1_T_1
NZ_CP010016.1|57|WP_025405119.1	NZ_CP010016.1	WP_025405119.1	57	tssI	T6SSi	99.8	4.2e-115	14	T6SS	-	NZ_CP010016.1_T_1
NZ_CP010016.1|62|WP_045598742.1	NZ_CP010016.1	WP_045598742.1	62	tssI	T6SSi	96.2	3.6e-107	14	T6SS	-	NZ_CP010016.1_T_1
NZ_CP010104.1|10|WP_032730200.1	NZ_CP010104.1	WP_032730200.1	10	iglJ	T6SSii	88.6	4.9e-11	2	Incomplete	-	NZ_CP010104.1_D_1
NZ_CP010104.1|25|WP_050492494.1	NZ_CP010104.1	WP_050492494.1	25	iglI	T6SSii	85.3	4.2e-72	2	Incomplete	-	NZ_CP010104.1_D_1
NZ_CP010181.1|33|WP_000072543.1	NZ_CP010181.1	WP_000072543.1	33	tssB	T6SSi	92	7.3e-52	10	T6SS	-	NZ_CP010181.1_T_1
NZ_CP010181.1|34|WP_000150697.1	NZ_CP010181.1	WP_000150697.1	34	tssC	T6SSi	99	4.2e-199	10	T6SS	-	NZ_CP010181.1_T_1
NZ_CP010181.1|36|WP_046201826.1	NZ_CP010181.1	WP_046201826.1	36	tssE	T6SSi	89.7	5.7e-08	10	T6SS	-	NZ_CP010181.1_T_1
NZ_CP010181.1|37|WP_046201827.1	NZ_CP010181.1	WP_046201827.1	37	tssF	T6SSi	99.2	1.8e-110	10	T6SS	-	NZ_CP010181.1_T_1
NZ_CP010181.1|38|WP_000268393.1	NZ_CP010181.1	WP_000268393.1	38	tssG	T6SSi	92.2	4.6e-42	10	T6SS	-	NZ_CP010181.1_T_1
NZ_CP010181.1|39|WP_073520792.1	NZ_CP010181.1	WP_073520792.1	39	tssI	T6SSi	79.6	2.5e-89	10	T6SS	-	NZ_CP010181.1_T_1
NZ_CP010181.1|41|WP_032246098.1	NZ_CP010181.1	WP_032246098.1	41	evpJ	T6SSi	87.4	4.6e-12	10	T6SS	-	NZ_CP010181.1_T_1
NZ_CP010181.1|44|WP_073520793.1	NZ_CP010181.1	WP_073520793.1	44	tssK	T6SSi	98.2	6.0e-55	10	T6SS	-	NZ_CP010181.1_T_1
NZ_CP010181.1|45|WP_046201718.1	NZ_CP010181.1	WP_046201718.1	45	tssL	T6SSi	66.4	5.7e-17	10	T6SS	-	NZ_CP010181.1_T_1
NZ_CP010181.1|47|WP_073520795.1	NZ_CP010181.1	WP_073520795.1	47	tssH	T6SSi	99.5	2.7e-258	10	T6SS	-	NZ_CP010181.1_T_1
NZ_CP010184.1|32|WP_000072543.1	NZ_CP010184.1	WP_000072543.1	32	tssB	T6SSi	92	7.3e-52	10	T6SS	-	NZ_CP010184.1_T_1
NZ_CP010184.1|33|WP_000150697.1	NZ_CP010184.1	WP_000150697.1	33	tssC	T6SSi	99	4.2e-199	10	T6SS	-	NZ_CP010184.1_T_1
NZ_CP010184.1|35|WP_046201826.1	NZ_CP010184.1	WP_046201826.1	35	tssE	T6SSi	89.7	5.6e-08	10	T6SS	-	NZ_CP010184.1_T_1
NZ_CP010184.1|36|WP_046201827.1	NZ_CP010184.1	WP_046201827.1	36	tssF	T6SSi	99.2	1.8e-110	10	T6SS	-	NZ_CP010184.1_T_1
NZ_CP010184.1|37|WP_000268393.1	NZ_CP010184.1	WP_000268393.1	37	tssG	T6SSi	92.2	4.5e-42	10	T6SS	-	NZ_CP010184.1_T_1
NZ_CP010184.1|38|WP_073520792.1	NZ_CP010184.1	WP_073520792.1	38	tssI	T6SSi	79.6	2.5e-89	10	T6SS	-	NZ_CP010184.1_T_1
NZ_CP010184.1|40|WP_032246098.1	NZ_CP010184.1	WP_032246098.1	40	evpJ	T6SSi	87.4	4.6e-12	10	T6SS	-	NZ_CP010184.1_T_1
NZ_CP010184.1|43|WP_073520793.1	NZ_CP010184.1	WP_073520793.1	43	tssK	T6SSi	98.2	5.9e-39	10	T6SS	-	NZ_CP010184.1_T_1
NZ_CP010184.1|44|WP_046201718.1	NZ_CP010184.1	WP_046201718.1	44	tssL	T6SSi	66.4	5.7e-17	10	T6SS	-	NZ_CP010184.1_T_1
NZ_CP010184.1|46|WP_073520795.1	NZ_CP010184.1	WP_073520795.1	46	tssH	T6SSi	99.5	2.7e-258	10	T6SS	-	NZ_CP010184.1_T_1
NZ_CP010192.1|10|WP_000072543.1	NZ_CP010192.1	WP_000072543.1	10	tssB	T6SSi	92	5.7e-52	10	T6SS	-	NZ_CP010192.1_T_1
NZ_CP010192.1|11|WP_000150697.1	NZ_CP010192.1	WP_000150697.1	11	tssC	T6SSi	99	3.3e-199	10	T6SS	-	NZ_CP010192.1_T_1
NZ_CP010192.1|13|WP_073535310.1	NZ_CP010192.1	WP_073535310.1	13	tssE	T6SSi	89.7	2.0e-08	10	T6SS	-	NZ_CP010192.1_T_1
NZ_CP010192.1|14|WP_073535311.1	NZ_CP010192.1	WP_073535311.1	14	tssF	T6SSi	99.2	2.8e-110	10	T6SS	-	NZ_CP010192.1_T_1
NZ_CP010192.1|15|WP_073535312.1	NZ_CP010192.1	WP_073535312.1	15	tssG	T6SSi	92.2	3.7e-42	10	T6SS	-	NZ_CP010192.1_T_1
NZ_CP010192.1|16|WP_001307039.1	NZ_CP010192.1	WP_001307039.1	16	tssI	T6SSi	79.6	9.1e-75	10	T6SS	-	NZ_CP010192.1_T_1
NZ_CP010192.1|18|WP_032246098.1	NZ_CP010192.1	WP_032246098.1	18	evpJ	T6SSi	87.4	3.6e-12	10	T6SS	-	NZ_CP010192.1_T_1
NZ_CP010192.1|21|WP_073535313.1	NZ_CP010192.1	WP_073535313.1	21	tssK	T6SSi	98.2	5.8e-55	10	T6SS	-	NZ_CP010192.1_T_1
NZ_CP010192.1|22|WP_077898682.1	NZ_CP010192.1	WP_077898682.1	22	tssL	T6SSi	66.4	7.5e-17	10	T6SS	-	NZ_CP010192.1_T_1
NZ_CP010192.1|24|WP_073535315.1	NZ_CP010192.1	WP_073535315.1	24	tssH	T6SSi	99.5	7.8e-260	10	T6SS	-	NZ_CP010192.1_T_1
NZ_CP010448.1|1|WP_014367985.1	NZ_CP010448.1	WP_014367985.1	1	tssD	T6SSii	1	5.2e-145	4	Incomplete	-	NZ_CP010448.1_D_1
NZ_CP010448.1|2|WP_003022151.1	NZ_CP010448.1	WP_003022151.1	2	iglB	T6SSii	97.2	1.1e-175	4	Incomplete	-	NZ_CP010448.1_D_1
NZ_CP010448.1|3|WP_003022153.1	NZ_CP010448.1	WP_003022153.1	3	iglA	T6SSii	1	5.9e-111	4	Incomplete	-	NZ_CP010448.1_D_1
NZ_CP010448.1|4|WP_003022155.1	NZ_CP010448.1	WP_003022155.1	4	pdpD	T6SSii	1	0.0e+00	4	Incomplete	-	NZ_CP010448.1_D_1
NZ_CP011019.1|1|WP_144405573.1	NZ_CP011019.1	WP_144405573.1	1	tssG	T6SSi	93.4	3.4e-42	9	T6SS	-	NZ_CP011019.1_T_1
NZ_CP011019.1|6|WP_032246098.1	NZ_CP011019.1	WP_032246098.1	6	evpJ	T6SSi	87.4	4.8e-12	9	T6SS	-	NZ_CP011019.1_T_1
NZ_CP011019.1|10|WP_046201717.1	NZ_CP011019.1	WP_046201717.1	10	tssK	T6SSi	98.2	5.9e-39	9	T6SS	-	NZ_CP011019.1_T_1
NZ_CP011019.1|11|WP_046201718.1	NZ_CP011019.1	WP_046201718.1	11	tssL	T6SSi	66.4	5.9e-17	9	T6SS	-	NZ_CP011019.1_T_1
NZ_CP011019.1|13|WP_046201720.1	NZ_CP011019.1	WP_046201720.1	13	tssH	T6SSi	99.5	2.3e-274	9	T6SS	-	NZ_CP011019.1_T_1
NZ_CP011019.1|172|WP_000072543.1	NZ_CP011019.1	WP_000072543.1	172	tssB	T6SSi	92	7.6e-52	9	T6SS	-	NZ_CP011019.1_T_1
NZ_CP011019.1|173|WP_000150697.1	NZ_CP011019.1	WP_000150697.1	173	tssC	T6SSi	99	4.4e-184	9	T6SS	-	NZ_CP011019.1_T_1
NZ_CP011019.1|175|WP_046201826.1	NZ_CP011019.1	WP_046201826.1	175	tssE	T6SSi	89.7	5.9e-08	9	T6SS	-	NZ_CP011019.1_T_1
NZ_CP011019.1|176|WP_046201827.1	NZ_CP011019.1	WP_046201827.1	176	tssF	T6SSi	99.2	1.9e-110	9	T6SS	-	NZ_CP011019.1_T_1
NZ_CP011048.1|37|WP_071844263.1	NZ_CP011048.1	WP_071844263.1	37	evpJ	T6SSi	1	4.6e-21	5	Incomplete	-	NZ_CP011048.1_D_1
NZ_CP011048.1|39|WP_029039511.1	NZ_CP011048.1	WP_029039511.1	39	tssM	T6SSi	67.1	2.0e-157	5	Incomplete	-	NZ_CP011048.1_D_1
NZ_CP011048.1|40|WP_029039510.1	NZ_CP011048.1	WP_029039510.1	40	tssF	T6SSi	98.3	9.3e-110	5	Incomplete	-	NZ_CP011048.1_D_1
NZ_CP011048.1|41|WP_032975935.1	NZ_CP011048.1	WP_032975935.1	41	tssG	T6SSi	94.6	7.8e-29	5	Incomplete	-	NZ_CP011048.1_D_1
NZ_CP011048.1|42|WP_007896846.1	NZ_CP011048.1	WP_007896846.1	42	tssJ	T6SSi	95.5	1.2e-40	5	Incomplete	-	NZ_CP011048.1_D_1
NZ_CP011119.1|43|WP_012291365.1	NZ_CP011119.1	WP_012291365.1	43	tssD	T6SSi	92.3529	1.1e-33	1	Orphan island	tssD island	NZ_CP011119.1_I_0_1
NZ_CP011920.1|6|WP_058904124.1	NZ_CP011920.1	WP_058904124.1	6	tssI	T6SSi	98.8	2.3e-168	2	Incomplete	-	NZ_CP011920.1_D_1
NZ_CP011920.1|7|WP_058903995.1	NZ_CP011920.1	WP_058903995.1	7	tssF	T6SSi	99.8	1.3e-106	2	Incomplete	-	NZ_CP011920.1_D_1
NZ_CP012255.1|34|WP_015387242.1	NZ_CP012255.1	WP_015387242.1	34	tssD	T6SSi	1	6.7e-34	3	Incomplete	-	NZ_CP012255.1_D_1
NZ_CP012255.1|43|WP_015387248.1	NZ_CP012255.1	WP_015387248.1	43	tssC	T6SSi	99.6	8.1e-200	3	Incomplete	-	NZ_CP012255.1_D_1
NZ_CP012255.1|45|WP_007854544.1	NZ_CP012255.1	WP_007854544.1	45	tssJ	T6SSi	95.5	4.4e-40	3	Incomplete	-	NZ_CP012255.1_D_1
NZ_CP012258.1|99|WP_007705829.1	NZ_CP012258.1	WP_007705829.1	99	tssD	T6SSi	100	5.9e-34	1	Orphan island	tssD island	NZ_CP012258.1_I_0_1
NZ_CP012265.1|86|WP_053532136.1	NZ_CP012265.1	WP_053532136.1	86	tssD	T6SSi	100	2.8e-33	1	Orphan island	tssD island	NZ_CP012265.1_I_0_1
NZ_CP012267.1|17|WP_032967471.1	NZ_CP012267.1	WP_032967471.1	17	tssD	T6SSi	1	1.3e-33	13	T6SS	-	NZ_CP012267.1_T_1
NZ_CP012267.1|22|WP_053532926.1	NZ_CP012267.1	WP_053532926.1	22	tssB	T6SSi	96.3	3.0e-57	13	T6SS	-	NZ_CP012267.1_T_1
NZ_CP012267.1|23|WP_144421366.1	NZ_CP012267.1	WP_144421366.1	23	tssC	T6SSi	98.4	7.7e-193	13	T6SS	-	NZ_CP012267.1_T_1
NZ_CP012267.1|24|WP_032966520.1	NZ_CP012267.1	WP_032966520.1	24	tssK	T6SSi	1	2.4e-138	13	T6SS	-	NZ_CP012267.1_T_1
NZ_CP012267.1|25|WP_038884979.1	NZ_CP012267.1	WP_038884979.1	25	tssL	T6SSi	97.2	1.4e-23	13	T6SS	-	NZ_CP012267.1_T_1
NZ_CP012267.1|27|WP_007717541.1	NZ_CP012267.1	WP_007717541.1	27	tssD	T6SSi	98.8	1.5e-58	13	T6SS	-	NZ_CP012267.1_T_1
NZ_CP012267.1|28|WP_038884987.1	NZ_CP012267.1	WP_038884987.1	28	tssH	T6SSi	99.8	0.0e+00	13	T6SS	-	NZ_CP012267.1_T_1
NZ_CP012267.1|29|WP_007712521.1	NZ_CP012267.1	WP_007712521.1	29	tssI	T6SSi	97.8	1.5e-119	13	T6SS	-	NZ_CP012267.1_T_1
NZ_CP012267.1|33|WP_071602800.1	NZ_CP012267.1	WP_071602800.1	33	evpJ	T6SSi	98.9	9.2e-21	13	T6SS	-	NZ_CP012267.1_T_1
NZ_CP012267.1|35|WP_007712533.1	NZ_CP012267.1	WP_007712533.1	35	tssM	T6SSi	66.6	8.0e-157	13	T6SS	-	NZ_CP012267.1_T_1
NZ_CP012267.1|36|WP_032966448.1	NZ_CP012267.1	WP_032966448.1	36	tssF	T6SSi	98.3	1.0e-110	13	T6SS	-	NZ_CP012267.1_T_1
NZ_CP012267.1|37|WP_032966450.1	NZ_CP012267.1	WP_032966450.1	37	tssG	T6SSi	94.3	1.9e-35	13	T6SS	-	NZ_CP012267.1_T_1
NZ_CP012267.1|38|WP_007712549.1	NZ_CP012267.1	WP_007712549.1	38	tssJ	T6SSi	94.8	4.7e-38	13	T6SS	-	NZ_CP012267.1_T_1
NZ_CP012498.1|124|WP_042965825.1	NZ_CP012498.1	WP_042965825.1	124	tssB	T6SSi	92.6	1.4e-52	10	T6SS	-	NZ_CP012498.1_T_1
NZ_CP012498.1|125|WP_042965824.1	NZ_CP012498.1	WP_042965824.1	125	tssC	T6SSi	99	1.5e-183	10	T6SS	-	NZ_CP012498.1_T_1
NZ_CP012498.1|127|WP_065225996.1	NZ_CP012498.1	WP_065225996.1	127	tssE	T6SSi	84.2	1.7e-07	10	T6SS	-	NZ_CP012498.1_T_1
NZ_CP012498.1|128|WP_065225997.1	NZ_CP012498.1	WP_065225997.1	128	tssF	T6SSi	99.2	2.7e-114	10	T6SS	-	NZ_CP012498.1_T_1
NZ_CP012498.1|129|WP_065225998.1	NZ_CP012498.1	WP_065225998.1	129	tssG	T6SSi	92.5	9.1e-27	10	T6SS	-	NZ_CP012498.1_T_1
NZ_CP012498.1|130|WP_065225999.1	NZ_CP012498.1	WP_065225999.1	130	tssI	T6SSi	83.9	1.1e-78	10	T6SS	-	NZ_CP012498.1_T_1
NZ_CP012498.1|132|WP_032194046.1	NZ_CP012498.1	WP_032194046.1	132	evpJ	T6SSi	86.3	6.3e-12	10	T6SS	-	NZ_CP012498.1_T_1
NZ_CP012498.1|135|WP_065226002.1	NZ_CP012498.1	WP_065226002.1	135	tssK	T6SSi	98.2	1.4e-57	10	T6SS	-	NZ_CP012498.1_T_1
NZ_CP012498.1|136|WP_032287317.1	NZ_CP012498.1	WP_032287317.1	136	tssL	T6SSi	82.7	5.2e-17	10	T6SS	-	NZ_CP012498.1_T_1
NZ_CP012498.1|138|WP_065226004.1	NZ_CP012498.1	WP_065226004.1	138	tssH	T6SSi	99.4	3.0e-271	10	T6SS	-	NZ_CP012498.1_T_1
NZ_CP012499.1|52|WP_000029852.1	NZ_CP012499.1	WP_000029852.1	52	tssH	T6SSi	99.4	8.2e-271	10	T6SS	-	NZ_CP012499.1_T_1
NZ_CP012499.1|54|WP_001028109.1	NZ_CP012499.1	WP_001028109.1	54	tssL	T6SSi	82.7	5.3e-17	10	T6SS	-	NZ_CP012499.1_T_1
NZ_CP012499.1|55|WP_001154663.1	NZ_CP012499.1	WP_001154663.1	55	tssK	T6SSi	98.2	3.5e-40	10	T6SS	-	NZ_CP012499.1_T_1
NZ_CP012499.1|58|WP_032194046.1	NZ_CP012499.1	WP_032194046.1	58	evpJ	T6SSi	86.3	7.0e-12	10	T6SS	-	NZ_CP012499.1_T_1
NZ_CP012499.1|60|WP_000361984.1	NZ_CP012499.1	WP_000361984.1	60	tssI	T6SSi	83.9	1.9e-92	10	T6SS	-	NZ_CP012499.1_T_1
NZ_CP012499.1|61|WP_001173972.1	NZ_CP012499.1	WP_001173972.1	61	tssG	T6SSi	89.2	7.1e-40	10	T6SS	-	NZ_CP012499.1_T_1
NZ_CP012499.1|62|WP_001037841.1	NZ_CP012499.1	WP_001037841.1	62	tssF	T6SSi	99.2	1.8e-100	10	T6SS	-	NZ_CP012499.1_T_1
NZ_CP012499.1|63|WP_000555551.1	NZ_CP012499.1	WP_000555551.1	63	tssE	T6SSi	83.6	1.5e-07	10	T6SS	-	NZ_CP012499.1_T_1
NZ_CP012499.1|65|WP_000156834.1	NZ_CP012499.1	WP_000156834.1	65	tssC	T6SSi	99	9.1e-184	10	T6SS	-	NZ_CP012499.1_T_1
NZ_CP012499.1|66|WP_000072548.1	NZ_CP012499.1	WP_000072548.1	66	tssB	T6SSi	92.6	3.1e-52	10	T6SS	-	NZ_CP012499.1_T_1
NZ_CP012500.1|172|WP_000029852.1	NZ_CP012500.1	WP_000029852.1	172	tssH	T6SSi	99.4	8.2e-271	10	T6SS	-	NZ_CP012500.1_T_1
NZ_CP012500.1|174|WP_001028109.1	NZ_CP012500.1	WP_001028109.1	174	tssL	T6SSi	82.7	5.4e-17	10	T6SS	-	NZ_CP012500.1_T_1
NZ_CP012500.1|175|WP_001154663.1	NZ_CP012500.1	WP_001154663.1	175	tssK	T6SSi	98.2	3.5e-40	10	T6SS	-	NZ_CP012500.1_T_1
NZ_CP012500.1|178|WP_032194046.1	NZ_CP012500.1	WP_032194046.1	178	evpJ	T6SSi	86.3	7.0e-12	10	T6SS	-	NZ_CP012500.1_T_1
NZ_CP012500.1|180|WP_000361984.1	NZ_CP012500.1	WP_000361984.1	180	tssI	T6SSi	83.9	1.9e-92	10	T6SS	-	NZ_CP012500.1_T_1
NZ_CP012500.1|181|WP_001173972.1	NZ_CP012500.1	WP_001173972.1	181	tssG	T6SSi	89.2	7.1e-40	10	T6SS	-	NZ_CP012500.1_T_1
NZ_CP012500.1|182|WP_001037841.1	NZ_CP012500.1	WP_001037841.1	182	tssF	T6SSi	99.2	1.8e-100	10	T6SS	-	NZ_CP012500.1_T_1
NZ_CP012500.1|183|WP_000555551.1	NZ_CP012500.1	WP_000555551.1	183	tssE	T6SSi	83.6	1.5e-07	10	T6SS	-	NZ_CP012500.1_T_1
NZ_CP012500.1|185|WP_000156834.1	NZ_CP012500.1	WP_000156834.1	185	tssC	T6SSi	99	9.1e-184	10	T6SS	-	NZ_CP012500.1_T_1
NZ_CP012500.1|186|WP_000072548.1	NZ_CP012500.1	WP_000072548.1	186	tssB	T6SSi	92.6	3.1e-52	10	T6SS	-	NZ_CP012500.1_T_1
NZ_CP012501.1|36|WP_000072548.1	NZ_CP012501.1	WP_000072548.1	36	tssB	T6SSi	92.6	3.4e-52	10	T6SS	-	NZ_CP012501.1_T_1
NZ_CP012501.1|37|WP_000156834.1	NZ_CP012501.1	WP_000156834.1	37	tssC	T6SSi	99	1.0e-198	10	T6SS	-	NZ_CP012501.1_T_1
NZ_CP012501.1|39|WP_000555551.1	NZ_CP012501.1	WP_000555551.1	39	tssE	T6SSi	83.6	1.6e-07	10	T6SS	-	NZ_CP012501.1_T_1
NZ_CP012501.1|40|WP_001037841.1	NZ_CP012501.1	WP_001037841.1	40	tssF	T6SSi	99.2	2.0e-116	10	T6SS	-	NZ_CP012501.1_T_1
NZ_CP012501.1|41|WP_001173972.1	NZ_CP012501.1	WP_001173972.1	41	tssG	T6SSi	89.2	7.9e-40	10	T6SS	-	NZ_CP012501.1_T_1
NZ_CP012501.1|42|WP_000361984.1	NZ_CP012501.1	WP_000361984.1	42	tssI	T6SSi	83.9	2.1e-92	10	T6SS	-	NZ_CP012501.1_T_1
NZ_CP012501.1|44|WP_032194046.1	NZ_CP012501.1	WP_032194046.1	44	evpJ	T6SSi	86.3	7.8e-12	10	T6SS	-	NZ_CP012501.1_T_1
NZ_CP012501.1|47|WP_040091079.1	NZ_CP012501.1	WP_040091079.1	47	tssK	T6SSi	98.2	3.4e-40	10	T6SS	-	NZ_CP012501.1_T_1
NZ_CP012501.1|48|WP_001028109.1	NZ_CP012501.1	WP_001028109.1	48	tssL	T6SSi	82.7	6.0e-17	10	T6SS	-	NZ_CP012501.1_T_1
NZ_CP012501.1|50|WP_000029852.1	NZ_CP012501.1	WP_000029852.1	50	tssH	T6SSi	99.4	9.2e-271	10	T6SS	-	NZ_CP012501.1_T_1
NZ_CP012688.1|142|WP_003264314.1	NZ_CP012688.1	WP_003264314.1	142	tssI	T6SSi	99.005	3.3e-156	1	Orphan island	tssI island	NZ_CP012688.1_I_1_1
NZ_CP012688.1|505|WP_230588297.1	NZ_CP012688.1	WP_230588297.1	505	tssI	T6SSi	84.9	9.6e-144	2	Orphan island	tssI-evpJ island	NZ_CP012688.1_I_5_2
NZ_CP012688.1|507|WP_003266134.1	NZ_CP012688.1	WP_003266134.1	507	evpJ	T6SSi	80	4.1e-16	2	Orphan island	tssI-evpJ island	NZ_CP012688.1_I_5_2
NZ_CP012688.1|550|WP_079693430.1	NZ_CP012688.1	WP_079693430.1	550	evpJ	T6SSi	94.7	4.1e-19	2	Orphan island	tssI-evpJ island	NZ_CP012688.1_I_5_3
NZ_CP012688.1|554|WP_079693433.1	NZ_CP012688.1	WP_079693433.1	554	tssI	T6SSi	95.4	2.7e-82	2	Orphan island	tssI-evpJ island	NZ_CP012688.1_I_5_3
NZ_CP012688.1|716|WP_003266186.1	NZ_CP012688.1	WP_003266186.1	716	tssI	T6SSi	97.5	1.2e-164	16	T6SS	-	NZ_CP012688.1_T_1
NZ_CP012688.1|717|WP_003276655.1	NZ_CP012688.1	WP_003276655.1	717	tssL	T6SSi	99.1	1.1e-47	16	T6SS	-	NZ_CP012688.1_T_1
NZ_CP012688.1|718|WP_003266190.1	NZ_CP012688.1	WP_003266190.1	718	tssK	T6SSi	99.5	8.7e-148	16	T6SS	-	NZ_CP012688.1_T_1
NZ_CP012688.1|719|WP_003264060.1	NZ_CP012688.1	WP_003264060.1	719	tssJ	T6SSi	89.6	3.7e-30	16	T6SS	-	NZ_CP012688.1_T_1
NZ_CP012688.1|721|WP_003264062.1	NZ_CP012688.1	WP_003264062.1	721	tssB	T6SSi	98.2	1.5e-68	16	T6SS	-	NZ_CP012688.1_T_1
NZ_CP012688.1|722|WP_003264063.1	NZ_CP012688.1	WP_003264063.1	722	tssC	T6SSi	99.2	9.1e-231	16	T6SS	-	NZ_CP012688.1_T_1
NZ_CP012688.1|723|WP_003264065.1	NZ_CP012688.1	WP_003264065.1	723	tssD	T6SSi	99.4	4.1e-49	16	T6SS	-	NZ_CP012688.1_T_1
NZ_CP012688.1|724|WP_003264066.1	NZ_CP012688.1	WP_003264066.1	724	tssE	T6SSi	99.3	1.2e-43	16	T6SS	-	NZ_CP012688.1_T_1
NZ_CP012688.1|725|WP_003264067.1	NZ_CP012688.1	WP_003264067.1	725	tssF	T6SSi	1	3.8e-204	16	T6SS	-	NZ_CP012688.1_T_1
NZ_CP012688.1|726|WP_003264068.1	NZ_CP012688.1	WP_003264068.1	726	tssG	T6SSi	98.5	4.2e-87	16	T6SS	-	NZ_CP012688.1_T_1
NZ_CP012688.1|727|WP_003264069.1	NZ_CP012688.1	WP_003264069.1	727	tssH	T6SSi	99.9	0.0e+00	16	T6SS	-	NZ_CP012688.1_T_1
NZ_CP012688.1|728|WP_039556098.1	NZ_CP012688.1	WP_039556098.1	728	tssI	T6SSi	97.3	2.5e-168	16	T6SS	-	NZ_CP012688.1_T_1
NZ_CP012688.1|739|WP_003264081.1	NZ_CP012688.1	WP_003264081.1	739	tssL	T6SSi	86.4	3.1e-06	16	T6SS	-	NZ_CP012688.1_T_1
NZ_CP012688.1|741|WP_003264083.1	NZ_CP012688.1	WP_003264083.1	741	tssM	T6SSi	99.5	0.0e+00	16	T6SS	-	NZ_CP012688.1_T_1
NZ_CP012688.1|743|WP_003276689.1	NZ_CP012688.1	WP_003276689.1	743	evpJ	T6SSi	96.8	4.9e-24	16	T6SS	-	NZ_CP012688.1_T_1
NZ_CP012688.1|746|WP_003264090.1	NZ_CP012688.1	WP_003264090.1	746	tssI	T6SSi	97.7	4.0e-88	16	T6SS	-	NZ_CP012688.1_T_1
NZ_CP012748.1|377|WP_057176760.1	NZ_CP012748.1	WP_057176760.1	377	tssI	T6SSi	95.6882	7.6e-105	1	Orphan island	tssI island	NZ_CP012748.1_I_1_1
NZ_CP012748.1|404|WP_057176761.1	NZ_CP012748.1	WP_057176761.1	404	tssI	T6SSi	97.3466	9.4e-161	1	Orphan island	tssI island	NZ_CP012748.1_I_1_2
NZ_CP012748.1|590|WP_035995024.1	NZ_CP012748.1	WP_035995024.1	590	tssI	T6SSi	97.3466	3.5e-161	1	Orphan island	tssI island	NZ_CP012748.1_I_1_3
NZ_CP012748.1|1072|WP_051453878.1	NZ_CP012748.1	WP_051453878.1	1072	tssI	T6SSi	97.1808	9.7e-150	1	Orphan island	tssI island	NZ_CP012748.1_I_1_4
NZ_CP012748.1|175|WP_035995734.1	NZ_CP012748.1	WP_035995734.1	175	tssL	T6SSi	96.7	1.5e-44	12	T6SS	-	NZ_CP012748.1_T_1
NZ_CP012748.1|176|WP_035995732.1	NZ_CP012748.1	WP_035995732.1	176	tssK	T6SSi	99.5	1.8e-144	12	T6SS	-	NZ_CP012748.1_T_1
NZ_CP012748.1|177|WP_051453935.1	NZ_CP012748.1	WP_051453935.1	177	tssJ	T6SSi	86.4	7.4e-30	12	T6SS	-	NZ_CP012748.1_T_1
NZ_CP012748.1|179|WP_035995723.1	NZ_CP012748.1	WP_035995723.1	179	tssB	T6SSi	98.8	5.3e-64	12	T6SS	-	NZ_CP012748.1_T_1
NZ_CP012748.1|180|WP_035995721.1	NZ_CP012748.1	WP_035995721.1	180	tssC	T6SSi	98.4	8.5e-210	12	T6SS	-	NZ_CP012748.1_T_1
NZ_CP012748.1|181|WP_035995719.1	NZ_CP012748.1	WP_035995719.1	181	tssD	T6SSi	99.4	6.3e-48	12	T6SS	-	NZ_CP012748.1_T_1
NZ_CP012748.1|182|WP_035995718.1	NZ_CP012748.1	WP_035995718.1	182	tssE	T6SSi	99.3	9.3e-30	12	T6SS	-	NZ_CP012748.1_T_1
NZ_CP012748.1|183|WP_035995716.1	NZ_CP012748.1	WP_035995716.1	183	tssF	T6SSi	99.8	1.5e-190	12	T6SS	-	NZ_CP012748.1_T_1
NZ_CP012748.1|184|WP_035995714.1	NZ_CP012748.1	WP_035995714.1	184	tssG	T6SSi	99.4	2.3e-87	12	T6SS	-	NZ_CP012748.1_T_1
NZ_CP012748.1|185|WP_035995712.1	NZ_CP012748.1	WP_035995712.1	185	tssH	T6SSi	99.9	0.0e+00	12	T6SS	-	NZ_CP012748.1_T_1
NZ_CP012748.1|187|WP_035995708.1	NZ_CP012748.1	WP_035995708.1	187	tssL	T6SSi	90.2	2.0e-05	12	T6SS	-	NZ_CP012748.1_T_1
NZ_CP012748.1|189|WP_035995704.1	NZ_CP012748.1	WP_035995704.1	189	tssM	T6SSi	99.6	0.0e+00	12	T6SS	-	NZ_CP012748.1_T_1
NZ_CP012915.1|979|WP_035678869.1	NZ_CP012915.1	WP_035678869.1	979	tssD	T6SSi	76.5	2.9e-12	10	T6SS	-	NZ_CP012915.1_T_1
NZ_CP012915.1|983|WP_035678847.1	NZ_CP012915.1	WP_035678847.1	983	tssK	T6SSi	68.8	1.1e-35	10	T6SS	-	NZ_CP012915.1_T_1
NZ_CP012915.1|993|WP_014198564.1	NZ_CP012915.1	WP_014198564.1	993	tssB	T6SSi	97.5	5.8e-44	10	T6SS	-	NZ_CP012915.1_T_1
NZ_CP012915.1|994|WP_236778299.1	NZ_CP012915.1	WP_236778299.1	994	tssC	T6SSi	95.7	7.1e-195	10	T6SS	-	NZ_CP012915.1_T_1
NZ_CP012915.1|995|WP_051140557.1	NZ_CP012915.1	WP_051140557.1	995	tssD	T6SSi	88.2	1.5e-09	10	T6SS	-	NZ_CP012915.1_T_1
NZ_CP012915.1|996|WP_035678019.1	NZ_CP012915.1	WP_035678019.1	996	tssE	T6SSi	91.8	1.2e-06	10	T6SS	-	NZ_CP012915.1_T_1
NZ_CP012915.1|997|WP_035678022.1	NZ_CP012915.1	WP_035678022.1	997	tssF	T6SSi	99.8	5.5e-160	10	T6SS	-	NZ_CP012915.1_T_1
NZ_CP012915.1|998|WP_236778239.1	NZ_CP012915.1	WP_236778239.1	998	tssG	T6SSi	94.6	2.0e-75	10	T6SS	-	NZ_CP012915.1_T_1
NZ_CP012915.1|999|WP_059399284.1	NZ_CP012915.1	WP_059399284.1	999	tssH	T6SSi	99.7	0.0e+00	10	T6SS	-	NZ_CP012915.1_T_1
NZ_CP012915.1|1000|WP_035678033.1	NZ_CP012915.1	WP_035678033.1	1000	tssI	T6SSi	99.5	7.6e-147	10	T6SS	-	NZ_CP012915.1_T_1
NZ_CP012940.1|431|WP_231106352.1	NZ_CP012940.1	WP_231106352.1	431	tssI	T6SSi	85.7	6.3e-144	2	Orphan island	tssI-evpJ island	NZ_CP012940.1_I_5_1
NZ_CP012940.1|433|WP_014618839.1	NZ_CP012940.1	WP_014618839.1	433	evpJ	T6SSi	80	8.9e-16	2	Orphan island	tssI-evpJ island	NZ_CP012940.1_I_5_1
NZ_CP012940.1|1234|WP_014618651.1	NZ_CP012940.1	WP_014618651.1	1234	tssI	T6SSi	95.2	3.2e-97	2	Orphan island	tssI-evpJ island	NZ_CP012940.1_I_5_2
NZ_CP012940.1|1237|WP_080773859.1	NZ_CP012940.1	WP_080773859.1	1237	evpJ	T6SSi	94.7	7.3e-20	2	Orphan island	tssI-evpJ island	NZ_CP012940.1_I_5_2
NZ_CP012940.1|1484|WP_014618396.1	NZ_CP012940.1	WP_014618396.1	1484	evpJ	T6SSi	92.6	2.0e-04	2	Orphan island	tssI-evpJ island	NZ_CP012940.1_I_5_3
NZ_CP012940.1|1487|WP_014618393.1	NZ_CP012940.1	WP_014618393.1	1487	tssI	T6SSi	93.7	2.1e-83	2	Orphan island	tssI-evpJ island	NZ_CP012940.1_I_5_3
NZ_CP012940.1|581|WP_014619301.1	NZ_CP012940.1	WP_014619301.1	581	tssL	T6SSi	99.1	1.3e-63	14	T6SS	-	NZ_CP012940.1_T_1
NZ_CP012940.1|582|WP_014619302.1	NZ_CP012940.1	WP_014619302.1	582	tssK	T6SSi	99.5	4.6e-131	14	T6SS	-	NZ_CP012940.1_T_1
NZ_CP012940.1|583|WP_039552991.1	NZ_CP012940.1	WP_039552991.1	583	tssJ	T6SSi	89.6	3.9e-30	14	T6SS	-	NZ_CP012940.1_T_1
NZ_CP012940.1|585|WP_014619305.1	NZ_CP012940.1	WP_014619305.1	585	tssB	T6SSi	97.5	2.9e-68	14	T6SS	-	NZ_CP012940.1_T_1
NZ_CP012940.1|586|WP_003264063.1	NZ_CP012940.1	WP_003264063.1	586	tssC	T6SSi	99.2	8.7e-231	14	T6SS	-	NZ_CP012940.1_T_1
NZ_CP012940.1|587|WP_014619306.1	NZ_CP012940.1	WP_014619306.1	587	tssD	T6SSi	99.4	7.2e-49	14	T6SS	-	NZ_CP012940.1_T_1
NZ_CP012940.1|588|WP_003264066.1	NZ_CP012940.1	WP_003264066.1	588	tssE	T6SSi	99.3	1.1e-43	14	T6SS	-	NZ_CP012940.1_T_1
NZ_CP012940.1|589|WP_014619307.1	NZ_CP012940.1	WP_014619307.1	589	tssF	T6SSi	1	2.1e-204	14	T6SS	-	NZ_CP012940.1_T_1
NZ_CP012940.1|590|WP_014619308.1	NZ_CP012940.1	WP_014619308.1	590	tssG	T6SSi	98.5	1.2e-86	14	T6SS	-	NZ_CP012940.1_T_1
NZ_CP012940.1|591|WP_014619309.1	NZ_CP012940.1	WP_014619309.1	591	tssH	T6SSi	99.9	0.0e+00	14	T6SS	-	NZ_CP012940.1_T_1
NZ_CP012940.1|597|WP_039553027.1	NZ_CP012940.1	WP_039553027.1	597	tssL	T6SSi	85.5	1.0e-05	14	T6SS	-	NZ_CP012940.1_T_1
NZ_CP012940.1|599|WP_014619319.1	NZ_CP012940.1	WP_014619319.1	599	tssM	T6SSi	99.5	0.0e+00	14	T6SS	-	NZ_CP012940.1_T_1
NZ_CP012940.1|601|WP_003276689.1	NZ_CP012940.1	WP_003276689.1	601	evpJ	T6SSi	96.8	4.7e-24	14	T6SS	-	NZ_CP012940.1_T_1
NZ_CP012940.1|604|WP_014619323.1	NZ_CP012940.1	WP_014619323.1	604	tssI	T6SSi	97.2	2.0e-101	14	T6SS	-	NZ_CP012940.1_T_1
NZ_CP012941.1|64|WP_061581113.1	NZ_CP012941.1	WP_061581113.1	64	tssI	T6SSi	97.8441	2.3e-106	1	Orphan island	tssI island	NZ_CP012941.1_I_1_1
NZ_CP012944.1|238|WP_231106352.1	NZ_CP012944.1	WP_231106352.1	238	tssI	T6SSi	85.7	6.6e-144	2	Orphan island	tssI-evpJ island	NZ_CP012944.1_I_5_1
NZ_CP012944.1|240|WP_042548806.1	NZ_CP012944.1	WP_042548806.1	240	evpJ	T6SSi	80	9.4e-16	2	Orphan island	tssI-evpJ island	NZ_CP012944.1_I_5_1
NZ_CP012944.1|1092|WP_014618651.1	NZ_CP012944.1	WP_014618651.1	1092	tssI	T6SSi	95.2	3.3e-97	2	Orphan island	tssI-evpJ island	NZ_CP012944.1_I_5_2
NZ_CP012944.1|1095|WP_080773859.1	NZ_CP012944.1	WP_080773859.1	1095	evpJ	T6SSi	94.7	7.7e-20	2	Orphan island	tssI-evpJ island	NZ_CP012944.1_I_5_2
NZ_CP012944.1|1448|WP_014618396.1	NZ_CP012944.1	WP_014618396.1	1448	evpJ	T6SSi	92.6	2.1e-04	2	Orphan island	tssI-evpJ island	NZ_CP012944.1_I_5_3
NZ_CP012944.1|1451|WP_014618393.1	NZ_CP012944.1	WP_014618393.1	1451	tssI	T6SSi	93.7	2.3e-83	2	Orphan island	tssI-evpJ island	NZ_CP012944.1_I_5_3
NZ_CP012944.1|849|WP_014619323.1	NZ_CP012944.1	WP_014619323.1	849	tssI	T6SSi	97.2	2.1e-85	14	T6SS	-	NZ_CP012944.1_T_1
NZ_CP012944.1|852|WP_003276689.1	NZ_CP012944.1	WP_003276689.1	852	evpJ	T6SSi	96.8	5.0e-24	14	T6SS	-	NZ_CP012944.1_T_1
NZ_CP012944.1|854|WP_014619319.1	NZ_CP012944.1	WP_014619319.1	854	tssM	T6SSi	99.5	0.0e+00	14	T6SS	-	NZ_CP012944.1_T_1
NZ_CP012944.1|856|WP_039553027.1	NZ_CP012944.1	WP_039553027.1	856	tssL	T6SSi	85.5	1.1e-21	14	T6SS	-	NZ_CP012944.1_T_1
NZ_CP012944.1|862|WP_014619309.1	NZ_CP012944.1	WP_014619309.1	862	tssH	T6SSi	99.9	0.0e+00	14	T6SS	-	NZ_CP012944.1_T_1
NZ_CP012944.1|863|WP_014619308.1	NZ_CP012944.1	WP_014619308.1	863	tssG	T6SSi	98.5	1.2e-86	14	T6SS	-	NZ_CP012944.1_T_1
NZ_CP012944.1|864|WP_014619307.1	NZ_CP012944.1	WP_014619307.1	864	tssF	T6SSi	1	2.3e-204	14	T6SS	-	NZ_CP012944.1_T_1
NZ_CP012944.1|865|WP_003264066.1	NZ_CP012944.1	WP_003264066.1	865	tssE	T6SSi	99.3	1.2e-43	14	T6SS	-	NZ_CP012944.1_T_1
NZ_CP012944.1|866|WP_014619306.1	NZ_CP012944.1	WP_014619306.1	866	tssD	T6SSi	99.4	7.6e-49	14	T6SS	-	NZ_CP012944.1_T_1
NZ_CP012944.1|867|WP_003264063.1	NZ_CP012944.1	WP_003264063.1	867	tssC	T6SSi	99.2	9.2e-231	14	T6SS	-	NZ_CP012944.1_T_1
NZ_CP012944.1|868|WP_014619305.1	NZ_CP012944.1	WP_014619305.1	868	tssB	T6SSi	97.5	3.0e-68	14	T6SS	-	NZ_CP012944.1_T_1
NZ_CP012944.1|870|WP_039552991.1	NZ_CP012944.1	WP_039552991.1	870	tssJ	T6SSi	89.6	4.1e-30	14	T6SS	-	NZ_CP012944.1_T_1
NZ_CP012944.1|871|WP_014619302.1	NZ_CP012944.1	WP_014619302.1	871	tssK	T6SSi	99.5	4.8e-147	14	T6SS	-	NZ_CP012944.1_T_1
NZ_CP012944.1|872|WP_014619301.1	NZ_CP012944.1	WP_014619301.1	872	tssL	T6SSi	99.1	1.3e-63	14	T6SS	-	NZ_CP012944.1_T_1
NZ_CP013052.1|30|WP_037382660.1	NZ_CP013052.1	WP_037382660.1	30	tssI	T6SSi	99.5	1.5e-161	12	T6SS	-	NZ_CP013052.1_T_1
NZ_CP013052.1|38|WP_037382675.1	NZ_CP013052.1	WP_037382675.1	38	tssM	T6SSi	98.4	3.9e-205	12	T6SS	-	NZ_CP013052.1_T_1
NZ_CP013052.1|39|WP_037382676.1	NZ_CP013052.1	WP_037382676.1	39	tssL	T6SSi	99.1	2.5e-17	12	T6SS	-	NZ_CP013052.1_T_1
NZ_CP013052.1|40|WP_037382677.1	NZ_CP013052.1	WP_037382677.1	40	tssK	T6SSi	97.3	1.6e-84	12	T6SS	-	NZ_CP013052.1_T_1
NZ_CP013052.1|41|WP_037382678.1	NZ_CP013052.1	WP_037382678.1	41	tssJ	T6SSi	79.2	5.2e-19	12	T6SS	-	NZ_CP013052.1_T_1
NZ_CP013052.1|43|WP_037382681.1	NZ_CP013052.1	WP_037382681.1	43	tssG	T6SSi	98.8	6.5e-58	12	T6SS	-	NZ_CP013052.1_T_1
NZ_CP013052.1|44|WP_037382683.1	NZ_CP013052.1	WP_037382683.1	44	tssF	T6SSi	99.8	2.9e-117	12	T6SS	-	NZ_CP013052.1_T_1
NZ_CP013052.1|45|WP_037382685.1	NZ_CP013052.1	WP_037382685.1	45	tssE	T6SSi	84.9	9.5e-17	12	T6SS	-	NZ_CP013052.1_T_1
NZ_CP013052.1|46|WP_037382687.1	NZ_CP013052.1	WP_037382687.1	46	tssD	T6SSi	88.8	1.5e-23	12	T6SS	-	NZ_CP013052.1_T_1
NZ_CP013052.1|47|WP_037382689.1	NZ_CP013052.1	WP_037382689.1	47	tssC	T6SSi	95.5	3.9e-186	12	T6SS	-	NZ_CP013052.1_T_1
NZ_CP013052.1|48|WP_037382691.1	NZ_CP013052.1	WP_037382691.1	48	tssB	T6SSi	95.7	2.0e-47	12	T6SS	-	NZ_CP013052.1_T_1
NZ_CP013052.1|51|WP_037382696.1	NZ_CP013052.1	WP_037382696.1	51	tssH	T6SSi	99.9	0.0e+00	12	T6SS	-	NZ_CP013052.1_T_1
NZ_CP013054.1|382|WP_037382259.1	NZ_CP013054.1	WP_037382259.1	382	tssM	T6SSi	98.6	3.7e-197	12	T6SS	-	NZ_CP013054.1_T_1
NZ_CP013054.1|383|WP_037382261.1	NZ_CP013054.1	WP_037382261.1	383	tssL	T6SSi	96.3	1.8e-38	12	T6SS	-	NZ_CP013054.1_T_1
NZ_CP013054.1|384|WP_037382263.1	NZ_CP013054.1	WP_037382263.1	384	tssK	T6SSi	99.5	2.8e-142	12	T6SS	-	NZ_CP013054.1_T_1
NZ_CP013054.1|386|WP_037382266.1	NZ_CP013054.1	WP_037382266.1	386	tssG	T6SSi	81.9	6.1e-54	12	T6SS	-	NZ_CP013054.1_T_1
NZ_CP013054.1|387|WP_037382269.1	NZ_CP013054.1	WP_037382269.1	387	tssF	T6SSi	99.8	2.2e-161	12	T6SS	-	NZ_CP013054.1_T_1
NZ_CP013054.1|388|WP_037382271.1	NZ_CP013054.1	WP_037382271.1	388	tssE	T6SSi	97.9	6.2e-24	12	T6SS	-	NZ_CP013054.1_T_1
NZ_CP013054.1|390|WP_037382277.1	NZ_CP013054.1	WP_037382277.1	390	tssC	T6SSi	87.7	3.3e-109	12	T6SS	-	NZ_CP013054.1_T_1
NZ_CP013054.1|391|WP_037382442.1	NZ_CP013054.1	WP_037382442.1	391	tssC	T6SSi	97.5	2.8e-210	12	T6SS	-	NZ_CP013054.1_T_1
NZ_CP013054.1|392|WP_037382280.1	NZ_CP013054.1	WP_037382280.1	392	tssB	T6SSi	97.5	1.9e-63	12	T6SS	-	NZ_CP013054.1_T_1
NZ_CP013054.1|394|WP_037382282.1	NZ_CP013054.1	WP_037382282.1	394	tssH	T6SSi	99.5	0.0e+00	12	T6SS	-	NZ_CP013054.1_T_1
NZ_CP013054.1|395|WP_018238724.1	NZ_CP013054.1	WP_018238724.1	395	tssD	T6SSi	96.5	7.2e-29	12	T6SS	-	NZ_CP013054.1_T_1
NZ_CP013054.1|399|WP_037382449.1	NZ_CP013054.1	WP_037382449.1	399	tssI	T6SSi	90.7	9.9e-132	12	T6SS	-	NZ_CP013054.1_T_1
NZ_CP013104.1|1583|WP_060610066.1	NZ_CP013104.1	WP_060610066.1	1583	tssI	T6SSi	98.3	3.4e-97	2	Incomplete	-	NZ_CP013104.1_D_1
NZ_CP013104.1|1587|WP_060610071.1	NZ_CP013104.1	WP_060610071.1	1587	tssM	T6SSi	65.2	1.1e-116	2	Incomplete	-	NZ_CP013104.1_D_1
NZ_CP013104.1|280|WP_060607844.1	NZ_CP013104.1	WP_060607844.1	280	tssI	T6SSi	97.3466	1.6e-161	1	Orphan island	tssI island	NZ_CP013104.1_I_1_1
NZ_CP013104.1|508|WP_060608271.1	NZ_CP013104.1	WP_060608271.1	508	tssI	T6SSi	97.5124	1.8e-146	1	Orphan island	tssI island	NZ_CP013104.1_I_1_2
NZ_CP013104.1|998|WP_082670512.1	NZ_CP013104.1	WP_082670512.1	998	tssI	T6SSi	98.6733	6.8e-93	1	Orphan island	tssI island	NZ_CP013104.1_I_1_3
NZ_CP013104.1|1721|WP_060610304.1	NZ_CP013104.1	WP_060610304.1	1721	tssI	T6SSi	97.1808	1.2e-156	1	Orphan island	tssI island	NZ_CP013104.1_I_1_4
NZ_CP013104.1|1667|WP_054931738.1	NZ_CP013104.1	WP_054931738.1	1667	tssL	T6SSi	96.7	1.3e-60	12	T6SS	-	NZ_CP013104.1_T_1
NZ_CP013104.1|1668|WP_060610203.1	NZ_CP013104.1	WP_060610203.1	1668	tssK	T6SSi	99.5	3.5e-144	12	T6SS	-	NZ_CP013104.1_T_1
NZ_CP013104.1|1669|WP_054931740.1	NZ_CP013104.1	WP_054931740.1	1669	tssJ	T6SSi	86.4	5.9e-14	12	T6SS	-	NZ_CP013104.1_T_1
NZ_CP013104.1|1671|WP_054931742.1	NZ_CP013104.1	WP_054931742.1	1671	tssB	T6SSi	97.5	1.9e-64	12	T6SS	-	NZ_CP013104.1_T_1
NZ_CP013104.1|1672|WP_054931743.1	NZ_CP013104.1	WP_054931743.1	1672	tssC	T6SSi	98.4	6.3e-210	12	T6SS	-	NZ_CP013104.1_T_1
NZ_CP013104.1|1673|WP_035995719.1	NZ_CP013104.1	WP_035995719.1	1673	tssD	T6SSi	99.4	5.0e-48	12	T6SS	-	NZ_CP013104.1_T_1
NZ_CP013104.1|1674|WP_060610206.1	NZ_CP013104.1	WP_060610206.1	1674	tssE	T6SSi	99.3	9.6e-45	12	T6SS	-	NZ_CP013104.1_T_1
NZ_CP013104.1|1675|WP_060610209.1	NZ_CP013104.1	WP_060610209.1	1675	tssF	T6SSi	99.8	1.6e-207	12	T6SS	-	NZ_CP013104.1_T_1
NZ_CP013104.1|1676|WP_054931746.1	NZ_CP013104.1	WP_054931746.1	1676	tssG	T6SSi	99.4	2.6e-72	12	T6SS	-	NZ_CP013104.1_T_1
NZ_CP013104.1|1677|WP_060610212.1	NZ_CP013104.1	WP_060610212.1	1677	tssH	T6SSi	99.9	0.0e+00	12	T6SS	-	NZ_CP013104.1_T_1
NZ_CP013104.1|1679|WP_060610217.1	NZ_CP013104.1	WP_060610217.1	1679	tssL	T6SSi	90.7	5.0e-22	12	T6SS	-	NZ_CP013104.1_T_1
NZ_CP013104.1|1681|WP_060610227.1	NZ_CP013104.1	WP_060610227.1	1681	tssM	T6SSi	99.7	0.0e+00	12	T6SS	-	NZ_CP013104.1_T_1
NZ_CP013110.1|136|WP_064254066.1	NZ_CP013110.1	WP_064254066.1	136	tssI	T6SSi	99.5	3.2e-161	12	T6SS	-	NZ_CP013110.1_T_1
NZ_CP013110.1|144|WP_064254061.1	NZ_CP013110.1	WP_064254061.1	144	tssM	T6SSi	98.4	9.8e-204	12	T6SS	-	NZ_CP013110.1_T_1
NZ_CP013110.1|145|WP_064254060.1	NZ_CP013110.1	WP_064254060.1	145	tssL	T6SSi	99.1	1.2e-31	12	T6SS	-	NZ_CP013110.1_T_1
NZ_CP013110.1|146|WP_064254059.1	NZ_CP013110.1	WP_064254059.1	146	tssK	T6SSi	97.3	1.3e-83	12	T6SS	-	NZ_CP013110.1_T_1
NZ_CP013110.1|147|WP_037382678.1	NZ_CP013110.1	WP_037382678.1	147	tssJ	T6SSi	79.2	2.8e-18	12	T6SS	-	NZ_CP013110.1_T_1
NZ_CP013110.1|149|WP_064254057.1	NZ_CP013110.1	WP_064254057.1	149	tssG	T6SSi	98.8	1.9e-41	12	T6SS	-	NZ_CP013110.1_T_1
NZ_CP013110.1|150|WP_037382683.1	NZ_CP013110.1	WP_037382683.1	150	tssF	T6SSi	99.8	1.5e-116	12	T6SS	-	NZ_CP013110.1_T_1
NZ_CP013110.1|151|WP_037382685.1	NZ_CP013110.1	WP_037382685.1	151	tssE	T6SSi	84.9	5.1e-16	12	T6SS	-	NZ_CP013110.1_T_1
NZ_CP013110.1|152|WP_037382687.1	NZ_CP013110.1	WP_037382687.1	152	tssD	T6SSi	88.8	8.2e-08	12	T6SS	-	NZ_CP013110.1_T_1
NZ_CP013110.1|153|WP_037382689.1	NZ_CP013110.1	WP_037382689.1	153	tssC	T6SSi	95.5	2.1e-185	12	T6SS	-	NZ_CP013110.1_T_1
NZ_CP013110.1|154|WP_037382691.1	NZ_CP013110.1	WP_037382691.1	154	tssB	T6SSi	95.7	1.1e-46	12	T6SS	-	NZ_CP013110.1_T_1
NZ_CP013110.1|157|WP_064254054.1	NZ_CP013110.1	WP_064254054.1	157	tssH	T6SSi	99.9	0.0e+00	12	T6SS	-	NZ_CP013110.1_T_1
NZ_CP013110.1|1766|WP_037382449.1	NZ_CP013110.1	WP_037382449.1	1766	tssI	T6SSi	90.7	9.5e-132	12	T6SS	-	NZ_CP013110.1_T_2
NZ_CP013110.1|1770|WP_018238724.1	NZ_CP013110.1	WP_018238724.1	1770	tssD	T6SSi	96.5	6.9e-29	12	T6SS	-	NZ_CP013110.1_T_2
NZ_CP013110.1|1771|WP_064252856.1	NZ_CP013110.1	WP_064252856.1	1771	tssH	T6SSi	99.5	0.0e+00	12	T6SS	-	NZ_CP013110.1_T_2
NZ_CP013110.1|1773|WP_064252858.1	NZ_CP013110.1	WP_064252858.1	1773	tssB	T6SSi	97.5	2.1e-47	12	T6SS	-	NZ_CP013110.1_T_2
NZ_CP013110.1|1774|WP_064253061.1	NZ_CP013110.1	WP_064253061.1	1774	tssC	T6SSi	97.5	2.3e-210	12	T6SS	-	NZ_CP013110.1_T_2
NZ_CP013110.1|1775|WP_064252859.1	NZ_CP013110.1	WP_064252859.1	1775	tssC	T6SSi	87.7	4.2e-109	12	T6SS	-	NZ_CP013110.1_T_2
NZ_CP013110.1|1777|WP_037382271.1	NZ_CP013110.1	WP_037382271.1	1777	tssE	T6SSi	97.9	6.0e-24	12	T6SS	-	NZ_CP013110.1_T_2
NZ_CP013110.1|1778|WP_064252861.1	NZ_CP013110.1	WP_064252861.1	1778	tssF	T6SSi	99.8	1.1e-159	12	T6SS	-	NZ_CP013110.1_T_2
NZ_CP013110.1|1779|WP_064252862.1	NZ_CP013110.1	WP_064252862.1	1779	tssG	T6SSi	82.5	9.7e-39	12	T6SS	-	NZ_CP013110.1_T_2
NZ_CP013110.1|1781|WP_037382263.1	NZ_CP013110.1	WP_037382263.1	1781	tssK	T6SSi	99.5	2.6e-142	12	T6SS	-	NZ_CP013110.1_T_2
NZ_CP013110.1|1782|WP_064252864.1	NZ_CP013110.1	WP_064252864.1	1782	tssL	T6SSi	96.3	1.7e-38	12	T6SS	-	NZ_CP013110.1_T_2
NZ_CP013110.1|1783|WP_064252865.1	NZ_CP013110.1	WP_064252865.1	1783	tssM	T6SSi	98.6	2.0e-197	12	T6SS	-	NZ_CP013110.1_T_2
NZ_CP013139.1|48|WP_007377101.1	NZ_CP013139.1	WP_007377101.1	48	tssJ	T6SSi	93.5	4.5e-35	14	T6SS	-	NZ_CP013139.1_T_1
NZ_CP013139.1|49|WP_007377100.1	NZ_CP013139.1	WP_007377100.1	49	tssK	T6SSi	99.5	2.7e-125	14	T6SS	-	NZ_CP013139.1_T_1
NZ_CP013139.1|50|WP_007377099.1	NZ_CP013139.1	WP_007377099.1	50	tssL	T6SSi	98.1	3.0e-57	14	T6SS	-	NZ_CP013139.1_T_1
NZ_CP013139.1|51|WP_007377098.1	NZ_CP013139.1	WP_007377098.1	51	tssM	T6SSi	98.6	2.8e-270	14	T6SS	-	NZ_CP013139.1_T_1
NZ_CP013139.1|55|WP_007377094.1	NZ_CP013139.1	WP_007377094.1	55	tssB	T6SSi	98.8	5.0e-69	14	T6SS	-	NZ_CP013139.1_T_1
NZ_CP013139.1|56|WP_007377093.1	NZ_CP013139.1	WP_007377093.1	56	tssC	T6SSi	98.6	2.1e-218	14	T6SS	-	NZ_CP013139.1_T_1
NZ_CP013139.1|57|WP_007377092.1	NZ_CP013139.1	WP_007377092.1	57	tssC	T6SSi	89.9	2.8e-155	14	T6SS	-	NZ_CP013139.1_T_1
NZ_CP013139.1|59|WP_007377090.1	NZ_CP013139.1	WP_007377090.1	59	tssE	T6SSi	99.3	1.0e-18	14	T6SS	-	NZ_CP013139.1_T_1
NZ_CP013139.1|60|WP_007377089.1	NZ_CP013139.1	WP_007377089.1	60	tssF	T6SSi	1	9.5e-181	14	T6SS	-	NZ_CP013139.1_T_1
NZ_CP013139.1|61|WP_007377088.1	NZ_CP013139.1	WP_007377088.1	61	tssG	T6SSi	91	4.1e-68	14	T6SS	-	NZ_CP013139.1_T_1
NZ_CP013139.1|62|WP_007377087.1	NZ_CP013139.1	WP_007377087.1	62	tssH	T6SSi	1	0.0e+00	14	T6SS	-	NZ_CP013139.1_T_1
NZ_CP013139.1|63|WP_007377086.1	NZ_CP013139.1	WP_007377086.1	63	tssD	T6SSi	99.4	6.5e-48	14	T6SS	-	NZ_CP013139.1_T_1
NZ_CP013139.1|64|WP_007377085.1	NZ_CP013139.1	WP_007377085.1	64	tssI	T6SSi	93.9	5.4e-147	14	T6SS	-	NZ_CP013139.1_T_1
NZ_CP013139.1|66|WP_007377083.1	NZ_CP013139.1	WP_007377083.1	66	evpJ	T6SSi	1	1.7e-23	14	T6SS	-	NZ_CP013139.1_T_1
NZ_CP013369.1|21|WP_059655057.1	NZ_CP013369.1	WP_059655057.1	21	tssI	T6SSi	99.2	4.4e-170	3	Orphan island	tssI-evpJ island	NZ_CP013369.1_I_5_1
NZ_CP013369.1|200|WP_080402089.1	NZ_CP013369.1	WP_080402089.1	200	evpJ	T6SSi	88.4	3.7e-21	3	Orphan island	tssI-evpJ island	NZ_CP013369.1_I_5_1
NZ_CP013369.1|202|WP_059652209.1	NZ_CP013369.1	WP_059652209.1	202	tssI	T6SSi	96.8	1.3e-106	3	Orphan island	tssI-evpJ island	NZ_CP013369.1_I_5_1
NZ_CP013379.1|17|WP_059516478.1	NZ_CP013379.1	WP_059516478.1	17	tssI	T6SSi	98.5075	4.2e-153	1	Orphan island	tssI island	NZ_CP013379.1_I_1_1
NZ_CP013381.1|25|WP_045554674.1	NZ_CP013381.1	WP_045554674.1	25	tssI	T6SSi	99.5025	6.0e-96	1	Orphan island	tssI island	NZ_CP013381.1_I_1_1
NZ_CP013412.1|123|WP_045598703.1	NZ_CP013412.1	WP_045598703.1	123	tssM	T6SSi	95.3	1.7e-112	9	T6SS	-	NZ_CP013412.1_T_1
NZ_CP013412.1|124|WP_045602108.1	NZ_CP013412.1	WP_045602108.1	124	tssL	T6SSi	61.7	1.3e-25	9	T6SS	-	NZ_CP013412.1_T_1
NZ_CP013412.1|125|WP_045598705.1	NZ_CP013412.1	WP_045598705.1	125	tssK	T6SSi	98.4	3.1e-74	9	T6SS	-	NZ_CP013412.1_T_1
NZ_CP013412.1|131|WP_045602104.1	NZ_CP013412.1	WP_045602104.1	131	tssI	T6SSi	83.1	4.6e-143	9	T6SS	-	NZ_CP013412.1_T_1
NZ_CP013412.1|132|WP_045602102.1	NZ_CP013412.1	WP_045602102.1	132	tssI	T6SSi	84.7	6.1e-145	9	T6SS	-	NZ_CP013412.1_T_1
NZ_CP013412.1|133|WP_045598707.1	NZ_CP013412.1	WP_045598707.1	133	tssH	T6SSi	98.9	7.8e-270	9	T6SS	-	NZ_CP013412.1_T_1
NZ_CP013412.1|134|WP_009893772.1	NZ_CP013412.1	WP_009893772.1	134	tssG	T6SSi	81	4.8e-33	9	T6SS	-	NZ_CP013412.1_T_1
NZ_CP013412.1|135|WP_045598709.1	NZ_CP013412.1	WP_045598709.1	135	tssF	T6SSi	97.7	4.5e-66	9	T6SS	-	NZ_CP013412.1_T_1
NZ_CP013412.1|136|WP_009901012.1	NZ_CP013412.1	WP_009901012.1	136	tssE	T6SSi	75.3	8.1e-09	9	T6SS	-	NZ_CP013412.1_T_1
NZ_CP013415.1|124|WP_069240727.1	NZ_CP013415.1	WP_069240727.1	124	tssI	T6SSi	95.5	1.6e-99	2	Orphan island	tssI-evpJ island	NZ_CP013415.1_I_5_1
NZ_CP013415.1|128|WP_080410228.1	NZ_CP013415.1	WP_080410228.1	128	evpJ	T6SSi	95.8	5.0e-16	2	Orphan island	tssI-evpJ island	NZ_CP013415.1_I_5_1
NZ_CP013419.1|62|WP_198174686.1	NZ_CP013419.1	WP_198174686.1	62	tssI	T6SSi	95	4.8e-88	2	Orphan island	tssI-evpJ island	NZ_CP013419.1_I_5_1
NZ_CP013419.1|65|WP_059583910.1	NZ_CP013419.1	WP_059583910.1	65	evpJ	T6SSi	91.6	2.4e-15	2	Orphan island	tssI-evpJ island	NZ_CP013419.1_I_5_1
NZ_CP013419.1|157|WP_059574903.1	NZ_CP013419.1	WP_059574903.1	157	tssA	T6SSi	94.9	2.8e-37	12	T6SS	-	NZ_CP013419.1_T_1
NZ_CP013419.1|160|WP_059574897.1	NZ_CP013419.1	WP_059574897.1	160	tssB	T6SSi	93.3	3.3e-48	12	T6SS	-	NZ_CP013419.1_T_1
NZ_CP013419.1|161|WP_059574895.1	NZ_CP013419.1	WP_059574895.1	161	tssC	T6SSi	98.4	1.4e-198	12	T6SS	-	NZ_CP013419.1_T_1
NZ_CP013419.1|162|WP_059574893.1	NZ_CP013419.1	WP_059574893.1	162	tssD	T6SSi	97.1	4.3e-28	12	T6SS	-	NZ_CP013419.1_T_1
NZ_CP013419.1|163|WP_059574891.1	NZ_CP013419.1	WP_059574891.1	163	tssE	T6SSi	91.8	3.4e-18	12	T6SS	-	NZ_CP013419.1_T_1
NZ_CP013419.1|164|WP_059574889.1	NZ_CP013419.1	WP_059574889.1	164	tssF	T6SSi	99.8	3.9e-112	12	T6SS	-	NZ_CP013419.1_T_1
NZ_CP013419.1|165|WP_059574887.1	NZ_CP013419.1	WP_059574887.1	165	tssG	T6SSi	91.9	6.7e-54	12	T6SS	-	NZ_CP013419.1_T_1
NZ_CP013419.1|166|WP_059574925.1	NZ_CP013419.1	WP_059574925.1	166	tssH	T6SSi	99.3	0.0e+00	12	T6SS	-	NZ_CP013419.1_T_1
NZ_CP013419.1|167|WP_059574886.1	NZ_CP013419.1	WP_059574886.1	167	tssI	T6SSi	75.5	2.1e-86	12	T6SS	-	NZ_CP013419.1_T_1
NZ_CP013419.1|172|WP_059574875.1	NZ_CP013419.1	WP_059574875.1	172	tssJ	T6SSi	76	1.0e-06	12	T6SS	-	NZ_CP013419.1_T_1
NZ_CP013419.1|173|WP_059574921.1	NZ_CP013419.1	WP_059574921.1	173	tssK	T6SSi	98.9	4.6e-59	12	T6SS	-	NZ_CP013419.1_T_1
NZ_CP013419.1|174|WP_059574873.1	NZ_CP013419.1	WP_059574873.1	174	tssL	T6SSi	72	1.8e-09	12	T6SS	-	NZ_CP013419.1_T_1
NZ_CP013492.1|202|WP_064812000.1	NZ_CP013492.1	WP_064812000.1	202	tssG	T6SSi	94	6.8e-64	9	T6SS	-	NZ_CP013492.1_T_1
NZ_CP013492.1|203|WP_008536039.1	NZ_CP013492.1	WP_008536039.1	203	tssF	T6SSi	99.5	6.9e-176	9	T6SS	-	NZ_CP013492.1_T_1
NZ_CP013492.1|204|WP_004680427.1	NZ_CP013492.1	WP_004680427.1	204	tssE	T6SSi	99.3	5.1e-29	9	T6SS	-	NZ_CP013492.1_T_1
NZ_CP013492.1|205|WP_004680426.1	NZ_CP013492.1	WP_004680426.1	205	tssD	T6SSi	84.7	1.0e-13	9	T6SS	-	NZ_CP013492.1_T_1
NZ_CP013492.1|206|WP_004680425.1	NZ_CP013492.1	WP_004680425.1	206	tssC	T6SSi	96.7	1.2e-202	9	T6SS	-	NZ_CP013492.1_T_1
NZ_CP013492.1|207|WP_016737476.1	NZ_CP013492.1	WP_016737476.1	207	tssB	T6SSi	97.5	3.6e-59	9	T6SS	-	NZ_CP013492.1_T_1
NZ_CP013492.1|210|WP_016737477.1	NZ_CP013492.1	WP_016737477.1	210	tssK	T6SSi	1	2.5e-137	9	T6SS	-	NZ_CP013492.1_T_1
NZ_CP013492.1|212|WP_008536065.1	NZ_CP013492.1	WP_008536065.1	212	tssL	T6SSi	99.5	7.8e-39	9	T6SS	-	NZ_CP013492.1_T_1
NZ_CP013492.1|213|WP_012489525.1	NZ_CP013492.1	WP_012489525.1	213	tssM	T6SSi	98.7	3.6e-219	9	T6SS	-	NZ_CP013492.1_T_1
NZ_CP013497.1|200|WP_064812000.1	NZ_CP013497.1	WP_064812000.1	200	tssG	T6SSi	94	6.8e-64	9	T6SS	-	NZ_CP013497.1_T_1
NZ_CP013497.1|201|WP_008536039.1	NZ_CP013497.1	WP_008536039.1	201	tssF	T6SSi	99.5	6.9e-176	9	T6SS	-	NZ_CP013497.1_T_1
NZ_CP013497.1|202|WP_004680427.1	NZ_CP013497.1	WP_004680427.1	202	tssE	T6SSi	99.3	5.1e-29	9	T6SS	-	NZ_CP013497.1_T_1
NZ_CP013497.1|203|WP_004680426.1	NZ_CP013497.1	WP_004680426.1	203	tssD	T6SSi	84.7	1.0e-13	9	T6SS	-	NZ_CP013497.1_T_1
NZ_CP013497.1|204|WP_004680425.1	NZ_CP013497.1	WP_004680425.1	204	tssC	T6SSi	96.7	1.1e-202	9	T6SS	-	NZ_CP013497.1_T_1
NZ_CP013497.1|205|WP_016737476.1	NZ_CP013497.1	WP_016737476.1	205	tssB	T6SSi	97.5	3.6e-59	9	T6SS	-	NZ_CP013497.1_T_1
NZ_CP013497.1|208|WP_016737477.1	NZ_CP013497.1	WP_016737477.1	208	tssK	T6SSi	1	2.5e-137	9	T6SS	-	NZ_CP013497.1_T_1
NZ_CP013497.1|210|WP_008536065.1	NZ_CP013497.1	WP_008536065.1	210	tssL	T6SSi	99.5	7.7e-39	9	T6SS	-	NZ_CP013497.1_T_1
NZ_CP013497.1|211|WP_012489525.1	NZ_CP013497.1	WP_012489525.1	211	tssM	T6SSi	98.7	3.5e-219	9	T6SS	-	NZ_CP013497.1_T_1
NZ_CP013502.1|200|WP_064812000.1	NZ_CP013502.1	WP_064812000.1	200	tssG	T6SSi	94	6.7e-79	9	T6SS	-	NZ_CP013502.1_T_1
NZ_CP013502.1|201|WP_008536039.1	NZ_CP013502.1	WP_008536039.1	201	tssF	T6SSi	99.5	6.9e-176	9	T6SS	-	NZ_CP013502.1_T_1
NZ_CP013502.1|202|WP_004680427.1	NZ_CP013502.1	WP_004680427.1	202	tssE	T6SSi	99.3	5.1e-29	9	T6SS	-	NZ_CP013502.1_T_1
NZ_CP013502.1|203|WP_004680426.1	NZ_CP013502.1	WP_004680426.1	203	tssD	T6SSi	84.7	1.0e-13	9	T6SS	-	NZ_CP013502.1_T_1
NZ_CP013502.1|204|WP_004680425.1	NZ_CP013502.1	WP_004680425.1	204	tssC	T6SSi	96.7	1.1e-202	9	T6SS	-	NZ_CP013502.1_T_1
NZ_CP013502.1|205|WP_016737476.1	NZ_CP013502.1	WP_016737476.1	205	tssB	T6SSi	97.5	3.6e-59	9	T6SS	-	NZ_CP013502.1_T_1
NZ_CP013502.1|208|WP_016737477.1	NZ_CP013502.1	WP_016737477.1	208	tssK	T6SSi	1	2.5e-137	9	T6SS	-	NZ_CP013502.1_T_1
NZ_CP013502.1|210|WP_008536065.1	NZ_CP013502.1	WP_008536065.1	210	tssL	T6SSi	99.5	7.7e-39	9	T6SS	-	NZ_CP013502.1_T_1
NZ_CP013502.1|211|WP_012489525.1	NZ_CP013502.1	WP_012489525.1	211	tssM	T6SSi	98.7	3.5e-219	9	T6SS	-	NZ_CP013502.1_T_1
NZ_CP013508.1|200|WP_064812000.1	NZ_CP013508.1	WP_064812000.1	200	tssG	T6SSi	94	6.8e-64	9	T6SS	-	NZ_CP013508.1_T_1
NZ_CP013508.1|201|WP_008536039.1	NZ_CP013508.1	WP_008536039.1	201	tssF	T6SSi	99.5	6.9e-176	9	T6SS	-	NZ_CP013508.1_T_1
NZ_CP013508.1|202|WP_004680427.1	NZ_CP013508.1	WP_004680427.1	202	tssE	T6SSi	99.3	5.1e-29	9	T6SS	-	NZ_CP013508.1_T_1
NZ_CP013508.1|203|WP_004680426.1	NZ_CP013508.1	WP_004680426.1	203	tssD	T6SSi	84.7	1.0e-13	9	T6SS	-	NZ_CP013508.1_T_1
NZ_CP013508.1|204|WP_004680425.1	NZ_CP013508.1	WP_004680425.1	204	tssC	T6SSi	96.7	1.1e-202	9	T6SS	-	NZ_CP013508.1_T_1
NZ_CP013508.1|205|WP_016737476.1	NZ_CP013508.1	WP_016737476.1	205	tssB	T6SSi	97.5	3.6e-59	9	T6SS	-	NZ_CP013508.1_T_1
NZ_CP013508.1|208|WP_016737477.1	NZ_CP013508.1	WP_016737477.1	208	tssK	T6SSi	1	2.5e-137	9	T6SS	-	NZ_CP013508.1_T_1
NZ_CP013508.1|210|WP_008536065.1	NZ_CP013508.1	WP_008536065.1	210	tssL	T6SSi	99.5	7.7e-39	9	T6SS	-	NZ_CP013508.1_T_1
NZ_CP013508.1|211|WP_012489525.1	NZ_CP013508.1	WP_012489525.1	211	tssM	T6SSi	98.7	3.5e-219	9	T6SS	-	NZ_CP013508.1_T_1
NZ_CP013514.1|194|WP_008536038.1	NZ_CP013514.1	WP_008536038.1	194	tssG	T6SSi	94	3.2e-79	9	T6SS	-	NZ_CP013514.1_T_1
NZ_CP013514.1|195|WP_008536039.1	NZ_CP013514.1	WP_008536039.1	195	tssF	T6SSi	99.5	6.9e-176	9	T6SS	-	NZ_CP013514.1_T_1
NZ_CP013514.1|196|WP_004680427.1	NZ_CP013514.1	WP_004680427.1	196	tssE	T6SSi	99.3	5.1e-29	9	T6SS	-	NZ_CP013514.1_T_1
NZ_CP013514.1|197|WP_004680426.1	NZ_CP013514.1	WP_004680426.1	197	tssD	T6SSi	84.7	1.0e-13	9	T6SS	-	NZ_CP013514.1_T_1
NZ_CP013514.1|198|WP_004680425.1	NZ_CP013514.1	WP_004680425.1	198	tssC	T6SSi	96.7	1.1e-202	9	T6SS	-	NZ_CP013514.1_T_1
NZ_CP013514.1|199|WP_016737476.1	NZ_CP013514.1	WP_016737476.1	199	tssB	T6SSi	97.5	3.6e-59	9	T6SS	-	NZ_CP013514.1_T_1
NZ_CP013514.1|202|WP_016737477.1	NZ_CP013514.1	WP_016737477.1	202	tssK	T6SSi	1	2.5e-137	9	T6SS	-	NZ_CP013514.1_T_1
NZ_CP013514.1|204|WP_008536065.1	NZ_CP013514.1	WP_008536065.1	204	tssL	T6SSi	99.5	7.7e-39	9	T6SS	-	NZ_CP013514.1_T_1
NZ_CP013514.1|205|WP_012489525.1	NZ_CP013514.1	WP_012489525.1	205	tssM	T6SSi	98.7	3.6e-219	9	T6SS	-	NZ_CP013514.1_T_1
NZ_CP013519.1|202|WP_064812000.1	NZ_CP013519.1	WP_064812000.1	202	tssG	T6SSi	94	6.8e-64	9	T6SS	-	NZ_CP013519.1_T_1
NZ_CP013519.1|203|WP_008536039.1	NZ_CP013519.1	WP_008536039.1	203	tssF	T6SSi	99.5	6.9e-176	9	T6SS	-	NZ_CP013519.1_T_1
NZ_CP013519.1|204|WP_004680427.1	NZ_CP013519.1	WP_004680427.1	204	tssE	T6SSi	99.3	5.1e-29	9	T6SS	-	NZ_CP013519.1_T_1
NZ_CP013519.1|205|WP_004680426.1	NZ_CP013519.1	WP_004680426.1	205	tssD	T6SSi	84.7	1.0e-13	9	T6SS	-	NZ_CP013519.1_T_1
NZ_CP013519.1|206|WP_004680425.1	NZ_CP013519.1	WP_004680425.1	206	tssC	T6SSi	96.7	1.2e-202	9	T6SS	-	NZ_CP013519.1_T_1
NZ_CP013519.1|207|WP_016737476.1	NZ_CP013519.1	WP_016737476.1	207	tssB	T6SSi	97.5	3.6e-59	9	T6SS	-	NZ_CP013519.1_T_1
NZ_CP013519.1|210|WP_016737477.1	NZ_CP013519.1	WP_016737477.1	210	tssK	T6SSi	1	2.5e-137	9	T6SS	-	NZ_CP013519.1_T_1
NZ_CP013519.1|212|WP_008536065.1	NZ_CP013519.1	WP_008536065.1	212	tssL	T6SSi	99.5	7.8e-39	9	T6SS	-	NZ_CP013519.1_T_1
NZ_CP013519.1|213|WP_012489525.1	NZ_CP013519.1	WP_012489525.1	213	tssM	T6SSi	98.7	3.6e-219	9	T6SS	-	NZ_CP013519.1_T_1
NZ_CP013526.1|1043|WP_064844969.1	NZ_CP013526.1	WP_064844969.1	1043	tssH	T6SSi	99.9	0.0e+00	12	T6SS	-	NZ_CP013526.1_T_1
NZ_CP013526.1|1046|WP_016735313.1	NZ_CP013526.1	WP_016735313.1	1046	tssB	T6SSi	95.7	1.2e-46	12	T6SS	-	NZ_CP013526.1_T_1
NZ_CP013526.1|1047|WP_064844973.1	NZ_CP013526.1	WP_064844973.1	1047	tssC	T6SSi	97.3	2.3e-168	12	T6SS	-	NZ_CP013526.1_T_1
NZ_CP013526.1|1048|WP_004671470.1	NZ_CP013526.1	WP_004671470.1	1048	tssD	T6SSi	88.8	5.4e-23	12	T6SS	-	NZ_CP013526.1_T_1
NZ_CP013526.1|1049|WP_037113946.1	NZ_CP013526.1	WP_037113946.1	1049	tssE	T6SSi	84.9	1.3e-15	12	T6SS	-	NZ_CP013526.1_T_1
NZ_CP013526.1|1050|WP_064844975.1	NZ_CP013526.1	WP_064844975.1	1050	tssF	T6SSi	99.8	1.1e-96	12	T6SS	-	NZ_CP013526.1_T_1
NZ_CP013526.1|1051|WP_064844977.1	NZ_CP013526.1	WP_064844977.1	1051	tssG	T6SSi	95.5	1.4e-57	12	T6SS	-	NZ_CP013526.1_T_1
NZ_CP013526.1|1053|WP_064845066.1	NZ_CP013526.1	WP_064845066.1	1053	tssJ	T6SSi	84.4	2.5e-22	12	T6SS	-	NZ_CP013526.1_T_1
NZ_CP013526.1|1054|WP_064829794.1	NZ_CP013526.1	WP_064829794.1	1054	tssK	T6SSi	97.5	2.0e-88	12	T6SS	-	NZ_CP013526.1_T_1
NZ_CP013526.1|1055|WP_064844981.1	NZ_CP013526.1	WP_064844981.1	1055	tssL	T6SSi	99.1	1.7e-16	12	T6SS	-	NZ_CP013526.1_T_1
NZ_CP013526.1|1056|WP_064844983.1	NZ_CP013526.1	WP_064844983.1	1056	tssM	T6SSi	97	2.7e-208	12	T6SS	-	NZ_CP013526.1_T_1
NZ_CP013526.1|1064|WP_064844991.1	NZ_CP013526.1	WP_064844991.1	1064	tssI	T6SSi	98.5	1.9e-167	12	T6SS	-	NZ_CP013526.1_T_1
NZ_CP013530.1|183|WP_008536038.1	NZ_CP013530.1	WP_008536038.1	183	tssG	T6SSi	94	3.2e-79	9	T6SS	-	NZ_CP013530.1_T_1
NZ_CP013530.1|184|WP_008536039.1	NZ_CP013530.1	WP_008536039.1	184	tssF	T6SSi	99.5	6.8e-161	9	T6SS	-	NZ_CP013530.1_T_1
NZ_CP013530.1|185|WP_004680427.1	NZ_CP013530.1	WP_004680427.1	185	tssE	T6SSi	99.3	5.0e-29	9	T6SS	-	NZ_CP013530.1_T_1
NZ_CP013530.1|186|WP_004680426.1	NZ_CP013530.1	WP_004680426.1	186	tssD	T6SSi	84.7	9.9e-14	9	T6SS	-	NZ_CP013530.1_T_1
NZ_CP013530.1|187|WP_004680425.1	NZ_CP013530.1	WP_004680425.1	187	tssC	T6SSi	96.7	1.1e-202	9	T6SS	-	NZ_CP013530.1_T_1
NZ_CP013530.1|188|WP_016737476.1	NZ_CP013530.1	WP_016737476.1	188	tssB	T6SSi	97.5	3.5e-59	9	T6SS	-	NZ_CP013530.1_T_1
NZ_CP013530.1|191|WP_016737477.1	NZ_CP013530.1	WP_016737477.1	191	tssK	T6SSi	1	2.4e-137	9	T6SS	-	NZ_CP013530.1_T_1
NZ_CP013530.1|193|WP_008536065.1	NZ_CP013530.1	WP_008536065.1	193	tssL	T6SSi	99.5	7.6e-39	9	T6SS	-	NZ_CP013530.1_T_1
NZ_CP013530.1|194|WP_012489525.1	NZ_CP013530.1	WP_012489525.1	194	tssM	T6SSi	98.7	3.5e-219	9	T6SS	-	NZ_CP013530.1_T_1
NZ_CP013531.1|924|WP_064820533.1	NZ_CP013531.1	WP_064820533.1	924	tssH	T6SSi	99.9	0.0e+00	12	T6SS	-	NZ_CP013531.1_T_1
NZ_CP013531.1|927|WP_004671466.1	NZ_CP013531.1	WP_004671466.1	927	tssB	T6SSi	96.3	9.1e-32	12	T6SS	-	NZ_CP013531.1_T_1
NZ_CP013531.1|928|WP_004671468.1	NZ_CP013531.1	WP_004671468.1	928	tssC	T6SSi	97.3	6.2e-185	12	T6SS	-	NZ_CP013531.1_T_1
NZ_CP013531.1|929|WP_004671470.1	NZ_CP013531.1	WP_004671470.1	929	tssD	T6SSi	88.8	4.9e-23	12	T6SS	-	NZ_CP013531.1_T_1
NZ_CP013531.1|930|WP_037113946.1	NZ_CP013531.1	WP_037113946.1	930	tssE	T6SSi	84.9	1.1e-15	12	T6SS	-	NZ_CP013531.1_T_1
NZ_CP013531.1|931|WP_037147164.1	NZ_CP013531.1	WP_037147164.1	931	tssF	T6SSi	99.8	1.4e-96	12	T6SS	-	NZ_CP013531.1_T_1
NZ_CP013531.1|932|WP_037147160.1	NZ_CP013531.1	WP_037147160.1	932	tssG	T6SSi	95.5	1.1e-57	12	T6SS	-	NZ_CP013531.1_T_1
NZ_CP013531.1|934|WP_004671480.1	NZ_CP013531.1	WP_004671480.1	934	tssJ	T6SSi	86.4	1.1e-06	12	T6SS	-	NZ_CP013531.1_T_1
NZ_CP013531.1|935|WP_037147154.1	NZ_CP013531.1	WP_037147154.1	935	tssK	T6SSi	97.5	2.4e-72	12	T6SS	-	NZ_CP013531.1_T_1
NZ_CP013531.1|936|WP_004671483.1	NZ_CP013531.1	WP_004671483.1	936	tssL	T6SSi	99.1	2.0e-32	12	T6SS	-	NZ_CP013531.1_T_1
NZ_CP013531.1|937|WP_064820534.1	NZ_CP013531.1	WP_064820534.1	937	tssM	T6SSi	96.8	2.8e-208	12	T6SS	-	NZ_CP013531.1_T_1
NZ_CP013531.1|945|WP_037147143.1	NZ_CP013531.1	WP_037147143.1	945	tssI	T6SSi	98.5	7.6e-168	12	T6SS	-	NZ_CP013531.1_T_1
NZ_CP013535.1|181|WP_008536038.1	NZ_CP013535.1	WP_008536038.1	181	tssG	T6SSi	94	3.2e-79	9	T6SS	-	NZ_CP013535.1_T_1
NZ_CP013535.1|182|WP_064830110.1	NZ_CP013535.1	WP_064830110.1	182	tssF	T6SSi	99.5	1.2e-175	9	T6SS	-	NZ_CP013535.1_T_1
NZ_CP013535.1|183|WP_004680427.1	NZ_CP013535.1	WP_004680427.1	183	tssE	T6SSi	99.3	5.0e-29	9	T6SS	-	NZ_CP013535.1_T_1
NZ_CP013535.1|184|WP_004680426.1	NZ_CP013535.1	WP_004680426.1	184	tssD	T6SSi	84.7	9.8e-14	9	T6SS	-	NZ_CP013535.1_T_1
NZ_CP013535.1|185|WP_004680425.1	NZ_CP013535.1	WP_004680425.1	185	tssC	T6SSi	96.7	1.1e-202	9	T6SS	-	NZ_CP013535.1_T_1
NZ_CP013535.1|186|WP_016737476.1	NZ_CP013535.1	WP_016737476.1	186	tssB	T6SSi	97.5	3.5e-59	9	T6SS	-	NZ_CP013535.1_T_1
NZ_CP013535.1|189|WP_016737477.1	NZ_CP013535.1	WP_016737477.1	189	tssK	T6SSi	1	2.4e-137	9	T6SS	-	NZ_CP013535.1_T_1
NZ_CP013535.1|191|WP_008536065.1	NZ_CP013535.1	WP_008536065.1	191	tssL	T6SSi	99.5	7.6e-39	9	T6SS	-	NZ_CP013535.1_T_1
NZ_CP013535.1|192|WP_012489525.1	NZ_CP013535.1	WP_012489525.1	192	tssM	T6SSi	98.7	3.5e-219	9	T6SS	-	NZ_CP013535.1_T_1
NZ_CP013536.1|189|WP_064830133.1	NZ_CP013536.1	WP_064830133.1	189	tssM	T6SSi	98.9	3.7e-201	13	T6SS	-	NZ_CP013536.1_T_1
NZ_CP013536.1|190|WP_064824067.1	NZ_CP013536.1	WP_064824067.1	190	tssL	T6SSi	98.6	3.8e-42	13	T6SS	-	NZ_CP013536.1_T_1
NZ_CP013536.1|191|WP_064824066.1	NZ_CP013536.1	WP_064824066.1	191	tssK	T6SSi	99.5	2.8e-142	13	T6SS	-	NZ_CP013536.1_T_1
NZ_CP013536.1|193|WP_064824064.1	NZ_CP013536.1	WP_064824064.1	193	tssG	T6SSi	79.2	5.5e-39	13	T6SS	-	NZ_CP013536.1_T_1
NZ_CP013536.1|194|WP_064830134.1	NZ_CP013536.1	WP_064830134.1	194	tssF	T6SSi	99.8	2.2e-163	13	T6SS	-	NZ_CP013536.1_T_1
NZ_CP013536.1|195|WP_064830135.1	NZ_CP013536.1	WP_064830135.1	195	tssE	T6SSi	97.9	4.3e-08	13	T6SS	-	NZ_CP013536.1_T_1
NZ_CP013536.1|197|WP_064824060.1	NZ_CP013536.1	WP_064824060.1	197	tssC	T6SSi	87.2	9.5e-130	13	T6SS	-	NZ_CP013536.1_T_1
NZ_CP013536.1|198|WP_064824059.1	NZ_CP013536.1	WP_064824059.1	198	tssC	T6SSi	97.9	3.5e-196	13	T6SS	-	NZ_CP013536.1_T_1
NZ_CP013536.1|199|WP_064824058.1	NZ_CP013536.1	WP_064824058.1	199	tssB	T6SSi	97.5	3.4e-64	13	T6SS	-	NZ_CP013536.1_T_1
NZ_CP013536.1|201|WP_064824056.1	NZ_CP013536.1	WP_064824056.1	201	tssH	T6SSi	99.7	0.0e+00	13	T6SS	-	NZ_CP013536.1_T_1
NZ_CP013536.1|202|WP_009990920.1	NZ_CP013536.1	WP_009990920.1	202	tssD	T6SSi	96.5	4.9e-29	13	T6SS	-	NZ_CP013536.1_T_1
NZ_CP013536.1|205|WP_064824055.1	NZ_CP013536.1	WP_064824055.1	205	tssI	T6SSi	92.2	2.4e-134	13	T6SS	-	NZ_CP013536.1_T_1
NZ_CP013536.1|209|WP_064824302.1	NZ_CP013536.1	WP_064824302.1	209	evpJ	T6SSi	80	1.0e-12	13	T6SS	-	NZ_CP013536.1_T_1
NZ_CP013536.1|835|WP_064820533.1	NZ_CP013536.1	WP_064820533.1	835	tssH	T6SSi	99.9	0.0e+00	12	T6SS	-	NZ_CP013536.1_T_2
NZ_CP013536.1|838|WP_004671466.1	NZ_CP013536.1	WP_004671466.1	838	tssB	T6SSi	96.3	8.3e-47	12	T6SS	-	NZ_CP013536.1_T_2
NZ_CP013536.1|839|WP_004671468.1	NZ_CP013536.1	WP_004671468.1	839	tssC	T6SSi	97.3	5.6e-185	12	T6SS	-	NZ_CP013536.1_T_2
NZ_CP013536.1|840|WP_004671470.1	NZ_CP013536.1	WP_004671470.1	840	tssD	T6SSi	88.8	4.4e-23	12	T6SS	-	NZ_CP013536.1_T_2
NZ_CP013536.1|841|WP_037113946.1	NZ_CP013536.1	WP_037113946.1	841	tssE	T6SSi	84.9	1.0e-15	12	T6SS	-	NZ_CP013536.1_T_2
NZ_CP013536.1|842|WP_037147164.1	NZ_CP013536.1	WP_037147164.1	842	tssF	T6SSi	99.8	1.3e-112	12	T6SS	-	NZ_CP013536.1_T_2
NZ_CP013536.1|843|WP_037147160.1	NZ_CP013536.1	WP_037147160.1	843	tssG	T6SSi	95.5	1.0e-41	12	T6SS	-	NZ_CP013536.1_T_2
NZ_CP013536.1|845|WP_004671480.1	NZ_CP013536.1	WP_004671480.1	845	tssJ	T6SSi	86.4	9.8e-23	12	T6SS	-	NZ_CP013536.1_T_2
NZ_CP013536.1|846|WP_037147154.1	NZ_CP013536.1	WP_037147154.1	846	tssK	T6SSi	97.5	2.2e-72	12	T6SS	-	NZ_CP013536.1_T_2
NZ_CP013536.1|847|WP_004671483.1	NZ_CP013536.1	WP_004671483.1	847	tssL	T6SSi	99.1	1.8e-32	12	T6SS	-	NZ_CP013536.1_T_2
NZ_CP013536.1|848|WP_064820534.1	NZ_CP013536.1	WP_064820534.1	848	tssM	T6SSi	96.8	2.5e-192	12	T6SS	-	NZ_CP013536.1_T_2
NZ_CP013536.1|856|WP_037147143.1	NZ_CP013536.1	WP_037147143.1	856	tssI	T6SSi	98.5	6.9e-168	12	T6SS	-	NZ_CP013536.1_T_2
NZ_CP013540.1|192|WP_008536038.1	NZ_CP013540.1	WP_008536038.1	192	tssG	T6SSi	94	3.2e-79	9	T6SS	-	NZ_CP013540.1_T_1
NZ_CP013540.1|193|WP_008536039.1	NZ_CP013540.1	WP_008536039.1	193	tssF	T6SSi	99.5	6.9e-176	9	T6SS	-	NZ_CP013540.1_T_1
NZ_CP013540.1|194|WP_004680427.1	NZ_CP013540.1	WP_004680427.1	194	tssE	T6SSi	99.3	5.1e-29	9	T6SS	-	NZ_CP013540.1_T_1
NZ_CP013540.1|195|WP_004680426.1	NZ_CP013540.1	WP_004680426.1	195	tssD	T6SSi	84.7	1.0e-13	9	T6SS	-	NZ_CP013540.1_T_1
NZ_CP013540.1|196|WP_004680425.1	NZ_CP013540.1	WP_004680425.1	196	tssC	T6SSi	96.7	1.2e-202	9	T6SS	-	NZ_CP013540.1_T_1
NZ_CP013540.1|197|WP_016737476.1	NZ_CP013540.1	WP_016737476.1	197	tssB	T6SSi	97.5	3.6e-59	9	T6SS	-	NZ_CP013540.1_T_1
NZ_CP013540.1|200|WP_016737477.1	NZ_CP013540.1	WP_016737477.1	200	tssK	T6SSi	1	2.5e-137	9	T6SS	-	NZ_CP013540.1_T_1
NZ_CP013540.1|202|WP_008536065.1	NZ_CP013540.1	WP_008536065.1	202	tssL	T6SSi	99.5	7.8e-39	9	T6SS	-	NZ_CP013540.1_T_1
NZ_CP013540.1|203|WP_012489525.1	NZ_CP013540.1	WP_012489525.1	203	tssM	T6SSi	98.7	3.6e-219	9	T6SS	-	NZ_CP013540.1_T_1
NZ_CP013541.1|970|WP_064829786.1	NZ_CP013541.1	WP_064829786.1	970	tssH	T6SSi	99.9	0.0e+00	12	T6SS	-	NZ_CP013541.1_T_1
NZ_CP013541.1|973|WP_004671466.1	NZ_CP013541.1	WP_004671466.1	973	tssB	T6SSi	96.3	9.6e-47	12	T6SS	-	NZ_CP013541.1_T_1
NZ_CP013541.1|974|WP_064829789.1	NZ_CP013541.1	WP_064829789.1	974	tssC	T6SSi	97.3	3.3e-185	12	T6SS	-	NZ_CP013541.1_T_1
NZ_CP013541.1|975|WP_004671470.1	NZ_CP013541.1	WP_004671470.1	975	tssD	T6SSi	88.8	5.1e-07	12	T6SS	-	NZ_CP013541.1_T_1
NZ_CP013541.1|976|WP_064829790.1	NZ_CP013541.1	WP_064829790.1	976	tssE	T6SSi	84.2	1.3e-15	12	T6SS	-	NZ_CP013541.1_T_1
NZ_CP013541.1|977|WP_064829791.1	NZ_CP013541.1	WP_064829791.1	977	tssF	T6SSi	99.8	1.7e-112	12	T6SS	-	NZ_CP013541.1_T_1
NZ_CP013541.1|978|WP_064829792.1	NZ_CP013541.1	WP_064829792.1	978	tssG	T6SSi	95.5	3.1e-42	12	T6SS	-	NZ_CP013541.1_T_1
NZ_CP013541.1|980|WP_004671480.1	NZ_CP013541.1	WP_004671480.1	980	tssJ	T6SSi	86.4	1.1e-06	12	T6SS	-	NZ_CP013541.1_T_1
NZ_CP013541.1|981|WP_064829794.1	NZ_CP013541.1	WP_064829794.1	981	tssK	T6SSi	97.5	1.9e-72	12	T6SS	-	NZ_CP013541.1_T_1
NZ_CP013541.1|982|WP_004671483.1	NZ_CP013541.1	WP_004671483.1	982	tssL	T6SSi	99.1	2.0e-32	12	T6SS	-	NZ_CP013541.1_T_1
NZ_CP013541.1|983|WP_064829795.1	NZ_CP013541.1	WP_064829795.1	983	tssM	T6SSi	96.8	2.7e-208	12	T6SS	-	NZ_CP013541.1_T_1
NZ_CP013541.1|991|WP_064829798.1	NZ_CP013541.1	WP_064829798.1	991	tssI	T6SSi	99.3	6.4e-168	12	T6SS	-	NZ_CP013541.1_T_1
NZ_CP013544.1|147|WP_008536038.1	NZ_CP013544.1	WP_008536038.1	147	tssG	T6SSi	94	2.7e-79	9	T6SS	-	NZ_CP013544.1_T_1
NZ_CP013544.1|148|WP_008536039.1	NZ_CP013544.1	WP_008536039.1	148	tssF	T6SSi	99.5	5.8e-176	9	T6SS	-	NZ_CP013544.1_T_1
NZ_CP013544.1|149|WP_004680427.1	NZ_CP013544.1	WP_004680427.1	149	tssE	T6SSi	99.3	4.2e-29	9	T6SS	-	NZ_CP013544.1_T_1
NZ_CP013544.1|150|WP_004680426.1	NZ_CP013544.1	WP_004680426.1	150	tssD	T6SSi	84.7	8.4e-14	9	T6SS	-	NZ_CP013544.1_T_1
NZ_CP013544.1|151|WP_004680425.1	NZ_CP013544.1	WP_004680425.1	151	tssC	T6SSi	96.7	9.6e-203	9	T6SS	-	NZ_CP013544.1_T_1
NZ_CP013544.1|152|WP_016737476.1	NZ_CP013544.1	WP_016737476.1	152	tssB	T6SSi	97.5	3.0e-59	9	T6SS	-	NZ_CP013544.1_T_1
NZ_CP013544.1|155|WP_016737477.1	NZ_CP013544.1	WP_016737477.1	155	tssK	T6SSi	1	2.1e-137	9	T6SS	-	NZ_CP013544.1_T_1
NZ_CP013544.1|157|WP_008536065.1	NZ_CP013544.1	WP_008536065.1	157	tssL	T6SSi	99.5	6.5e-54	9	T6SS	-	NZ_CP013544.1_T_1
NZ_CP013544.1|158|WP_012489525.1	NZ_CP013544.1	WP_012489525.1	158	tssM	T6SSi	98.7	3.0e-219	9	T6SS	-	NZ_CP013544.1_T_1
NZ_CP013546.1|926|WP_064826471.1	NZ_CP013546.1	WP_064826471.1	926	tssH	T6SSi	99.9	0.0e+00	12	T6SS	-	NZ_CP013546.1_T_1
NZ_CP013546.1|929|WP_004671466.1	NZ_CP013546.1	WP_004671466.1	929	tssB	T6SSi	96.3	9.2e-47	12	T6SS	-	NZ_CP013546.1_T_1
NZ_CP013546.1|930|WP_004671468.1	NZ_CP013546.1	WP_004671468.1	930	tssC	T6SSi	97.3	6.2e-185	12	T6SS	-	NZ_CP013546.1_T_1
NZ_CP013546.1|931|WP_004671470.1	NZ_CP013546.1	WP_004671470.1	931	tssD	T6SSi	88.8	4.9e-23	12	T6SS	-	NZ_CP013546.1_T_1
NZ_CP013546.1|932|WP_037113946.1	NZ_CP013546.1	WP_037113946.1	932	tssE	T6SSi	84.9	1.1e-15	12	T6SS	-	NZ_CP013546.1_T_1
NZ_CP013546.1|933|WP_037147164.1	NZ_CP013546.1	WP_037147164.1	933	tssF	T6SSi	99.8	1.4e-96	12	T6SS	-	NZ_CP013546.1_T_1
NZ_CP013546.1|934|WP_037147160.1	NZ_CP013546.1	WP_037147160.1	934	tssG	T6SSi	95.5	1.1e-57	12	T6SS	-	NZ_CP013546.1_T_1
NZ_CP013546.1|936|WP_004671480.1	NZ_CP013546.1	WP_004671480.1	936	tssJ	T6SSi	86.4	1.1e-06	12	T6SS	-	NZ_CP013546.1_T_1
NZ_CP013546.1|937|WP_037147154.1	NZ_CP013546.1	WP_037147154.1	937	tssK	T6SSi	97.5	2.4e-72	12	T6SS	-	NZ_CP013546.1_T_1
NZ_CP013546.1|938|WP_004671483.1	NZ_CP013546.1	WP_004671483.1	938	tssL	T6SSi	99.1	2.0e-32	12	T6SS	-	NZ_CP013546.1_T_1
NZ_CP013546.1|939|WP_064826472.1	NZ_CP013546.1	WP_064826472.1	939	tssM	T6SSi	96.8	2.8e-208	12	T6SS	-	NZ_CP013546.1_T_1
NZ_CP013546.1|947|WP_037147143.1	NZ_CP013546.1	WP_037147143.1	947	tssI	T6SSi	98.5	7.6e-168	12	T6SS	-	NZ_CP013546.1_T_1
NZ_CP013550.1|181|WP_008536038.1	NZ_CP013550.1	WP_008536038.1	181	tssG	T6SSi	94	3.0e-79	9	T6SS	-	NZ_CP013550.1_T_1
NZ_CP013550.1|182|WP_064830110.1	NZ_CP013550.1	WP_064830110.1	182	tssF	T6SSi	99.5	1.1e-175	9	T6SS	-	NZ_CP013550.1_T_1
NZ_CP013550.1|183|WP_004680427.1	NZ_CP013550.1	WP_004680427.1	183	tssE	T6SSi	99.3	4.7e-29	9	T6SS	-	NZ_CP013550.1_T_1
NZ_CP013550.1|184|WP_004680426.1	NZ_CP013550.1	WP_004680426.1	184	tssD	T6SSi	84.7	9.3e-14	9	T6SS	-	NZ_CP013550.1_T_1
NZ_CP013550.1|185|WP_004680425.1	NZ_CP013550.1	WP_004680425.1	185	tssC	T6SSi	96.7	1.1e-202	9	T6SS	-	NZ_CP013550.1_T_1
NZ_CP013550.1|186|WP_016737476.1	NZ_CP013550.1	WP_016737476.1	186	tssB	T6SSi	97.5	3.3e-59	9	T6SS	-	NZ_CP013550.1_T_1
NZ_CP013550.1|189|WP_016737477.1	NZ_CP013550.1	WP_016737477.1	189	tssK	T6SSi	1	2.3e-137	9	T6SS	-	NZ_CP013550.1_T_1
NZ_CP013550.1|191|WP_008536065.1	NZ_CP013550.1	WP_008536065.1	191	tssL	T6SSi	99.5	7.1e-54	9	T6SS	-	NZ_CP013550.1_T_1
NZ_CP013550.1|192|WP_012489525.1	NZ_CP013550.1	WP_012489525.1	192	tssM	T6SSi	98.7	3.3e-203	9	T6SS	-	NZ_CP013550.1_T_1
NZ_CP013551.1|189|WP_064830133.1	NZ_CP013551.1	WP_064830133.1	189	tssM	T6SSi	98.9	3.7e-201	13	T6SS	-	NZ_CP013551.1_T_1
NZ_CP013551.1|190|WP_064824067.1	NZ_CP013551.1	WP_064824067.1	190	tssL	T6SSi	98.6	3.8e-42	13	T6SS	-	NZ_CP013551.1_T_1
NZ_CP013551.1|191|WP_064824066.1	NZ_CP013551.1	WP_064824066.1	191	tssK	T6SSi	99.5	2.8e-142	13	T6SS	-	NZ_CP013551.1_T_1
NZ_CP013551.1|193|WP_064824064.1	NZ_CP013551.1	WP_064824064.1	193	tssG	T6SSi	79.2	5.5e-39	13	T6SS	-	NZ_CP013551.1_T_1
NZ_CP013551.1|194|WP_064830134.1	NZ_CP013551.1	WP_064830134.1	194	tssF	T6SSi	99.8	2.2e-163	13	T6SS	-	NZ_CP013551.1_T_1
NZ_CP013551.1|195|WP_064830135.1	NZ_CP013551.1	WP_064830135.1	195	tssE	T6SSi	97.9	4.3e-08	13	T6SS	-	NZ_CP013551.1_T_1
NZ_CP013551.1|197|WP_064824060.1	NZ_CP013551.1	WP_064824060.1	197	tssC	T6SSi	87.2	9.5e-130	13	T6SS	-	NZ_CP013551.1_T_1
NZ_CP013551.1|198|WP_064824059.1	NZ_CP013551.1	WP_064824059.1	198	tssC	T6SSi	97.9	3.4e-196	13	T6SS	-	NZ_CP013551.1_T_1
NZ_CP013551.1|199|WP_064824058.1	NZ_CP013551.1	WP_064824058.1	199	tssB	T6SSi	97.5	3.4e-64	13	T6SS	-	NZ_CP013551.1_T_1
NZ_CP013551.1|201|WP_064824056.1	NZ_CP013551.1	WP_064824056.1	201	tssH	T6SSi	99.7	0.0e+00	13	T6SS	-	NZ_CP013551.1_T_1
NZ_CP013551.1|202|WP_009990920.1	NZ_CP013551.1	WP_009990920.1	202	tssD	T6SSi	96.5	4.9e-29	13	T6SS	-	NZ_CP013551.1_T_1
NZ_CP013551.1|205|WP_064824055.1	NZ_CP013551.1	WP_064824055.1	205	tssI	T6SSi	92.2	2.4e-134	13	T6SS	-	NZ_CP013551.1_T_1
NZ_CP013551.1|209|WP_064824302.1	NZ_CP013551.1	WP_064824302.1	209	evpJ	T6SSi	80	1.0e-12	13	T6SS	-	NZ_CP013551.1_T_1
NZ_CP013551.1|834|WP_064820533.1	NZ_CP013551.1	WP_064820533.1	834	tssH	T6SSi	99.9	0.0e+00	12	T6SS	-	NZ_CP013551.1_T_2
NZ_CP013551.1|837|WP_004671466.1	NZ_CP013551.1	WP_004671466.1	837	tssB	T6SSi	96.3	8.3e-47	12	T6SS	-	NZ_CP013551.1_T_2
NZ_CP013551.1|838|WP_004671468.1	NZ_CP013551.1	WP_004671468.1	838	tssC	T6SSi	97.3	5.6e-185	12	T6SS	-	NZ_CP013551.1_T_2
NZ_CP013551.1|839|WP_004671470.1	NZ_CP013551.1	WP_004671470.1	839	tssD	T6SSi	88.8	4.4e-23	12	T6SS	-	NZ_CP013551.1_T_2
NZ_CP013551.1|840|WP_037113946.1	NZ_CP013551.1	WP_037113946.1	840	tssE	T6SSi	84.9	1.0e-15	12	T6SS	-	NZ_CP013551.1_T_2
NZ_CP013551.1|841|WP_037147164.1	NZ_CP013551.1	WP_037147164.1	841	tssF	T6SSi	99.8	1.3e-112	12	T6SS	-	NZ_CP013551.1_T_2
NZ_CP013551.1|842|WP_037147160.1	NZ_CP013551.1	WP_037147160.1	842	tssG	T6SSi	95.5	1.0e-41	12	T6SS	-	NZ_CP013551.1_T_2
NZ_CP013551.1|844|WP_004671480.1	NZ_CP013551.1	WP_004671480.1	844	tssJ	T6SSi	86.4	9.8e-23	12	T6SS	-	NZ_CP013551.1_T_2
NZ_CP013551.1|845|WP_037147154.1	NZ_CP013551.1	WP_037147154.1	845	tssK	T6SSi	97.5	2.2e-72	12	T6SS	-	NZ_CP013551.1_T_2
NZ_CP013551.1|846|WP_004671483.1	NZ_CP013551.1	WP_004671483.1	846	tssL	T6SSi	99.1	1.8e-32	12	T6SS	-	NZ_CP013551.1_T_2
NZ_CP013551.1|847|WP_064820534.1	NZ_CP013551.1	WP_064820534.1	847	tssM	T6SSi	96.8	2.5e-192	12	T6SS	-	NZ_CP013551.1_T_2
NZ_CP013551.1|855|WP_037147143.1	NZ_CP013551.1	WP_037147143.1	855	tssI	T6SSi	98.5	6.9e-168	12	T6SS	-	NZ_CP013551.1_T_2
NZ_CP013555.1|212|WP_008536038.1	NZ_CP013555.1	WP_008536038.1	212	tssG	T6SSi	94	3.4e-63	9	T6SS	-	NZ_CP013555.1_T_1
NZ_CP013555.1|213|WP_008536039.1	NZ_CP013555.1	WP_008536039.1	213	tssF	T6SSi	99.5	7.2e-176	9	T6SS	-	NZ_CP013555.1_T_1
NZ_CP013555.1|214|WP_004680427.1	NZ_CP013555.1	WP_004680427.1	214	tssE	T6SSi	99.3	5.3e-29	9	T6SS	-	NZ_CP013555.1_T_1
NZ_CP013555.1|215|WP_004680426.1	NZ_CP013555.1	WP_004680426.1	215	tssD	T6SSi	84.7	1.1e-13	9	T6SS	-	NZ_CP013555.1_T_1
NZ_CP013555.1|216|WP_004680425.1	NZ_CP013555.1	WP_004680425.1	216	tssC	T6SSi	96.7	1.2e-202	9	T6SS	-	NZ_CP013555.1_T_1
NZ_CP013555.1|217|WP_016737476.1	NZ_CP013555.1	WP_016737476.1	217	tssB	T6SSi	97.5	3.8e-59	9	T6SS	-	NZ_CP013555.1_T_1
NZ_CP013555.1|220|WP_016737477.1	NZ_CP013555.1	WP_016737477.1	220	tssK	T6SSi	1	2.6e-137	9	T6SS	-	NZ_CP013555.1_T_1
NZ_CP013555.1|222|WP_008536065.1	NZ_CP013555.1	WP_008536065.1	222	tssL	T6SSi	99.5	8.1e-39	9	T6SS	-	NZ_CP013555.1_T_1
NZ_CP013555.1|223|WP_064823781.1	NZ_CP013555.1	WP_064823781.1	223	tssM	T6SSi	98.7	4.4e-219	9	T6SS	-	NZ_CP013555.1_T_1
NZ_CP013556.1|635|WP_064824302.1	NZ_CP013556.1	WP_064824302.1	635	evpJ	T6SSi	80	1.2e-12	13	T6SS	-	NZ_CP013556.1_T_1
NZ_CP013556.1|639|WP_064824055.1	NZ_CP013556.1	WP_064824055.1	639	tssI	T6SSi	92.2	2.9e-134	13	T6SS	-	NZ_CP013556.1_T_1
NZ_CP013556.1|642|WP_009990920.1	NZ_CP013556.1	WP_009990920.1	642	tssD	T6SSi	96.5	5.9e-29	13	T6SS	-	NZ_CP013556.1_T_1
NZ_CP013556.1|643|WP_064824056.1	NZ_CP013556.1	WP_064824056.1	643	tssH	T6SSi	99.7	0.0e+00	13	T6SS	-	NZ_CP013556.1_T_1
NZ_CP013556.1|645|WP_064824058.1	NZ_CP013556.1	WP_064824058.1	645	tssB	T6SSi	97.5	4.1e-64	13	T6SS	-	NZ_CP013556.1_T_1
NZ_CP013556.1|646|WP_064824059.1	NZ_CP013556.1	WP_064824059.1	646	tssC	T6SSi	97.9	4.1e-212	13	T6SS	-	NZ_CP013556.1_T_1
NZ_CP013556.1|647|WP_064824060.1	NZ_CP013556.1	WP_064824060.1	647	tssC	T6SSi	87.2	1.1e-129	13	T6SS	-	NZ_CP013556.1_T_1
NZ_CP013556.1|649|WP_064824062.1	NZ_CP013556.1	WP_064824062.1	649	tssE	T6SSi	97.9	5.1e-24	13	T6SS	-	NZ_CP013556.1_T_1
NZ_CP013556.1|650|WP_064824063.1	NZ_CP013556.1	WP_064824063.1	650	tssF	T6SSi	99.8	8.9e-163	13	T6SS	-	NZ_CP013556.1_T_1
NZ_CP013556.1|651|WP_064824064.1	NZ_CP013556.1	WP_064824064.1	651	tssG	T6SSi	79.2	6.6e-55	13	T6SS	-	NZ_CP013556.1_T_1
NZ_CP013556.1|653|WP_064824066.1	NZ_CP013556.1	WP_064824066.1	653	tssK	T6SSi	99.5	3.4e-142	13	T6SS	-	NZ_CP013556.1_T_1
NZ_CP013556.1|654|WP_064824067.1	NZ_CP013556.1	WP_064824067.1	654	tssL	T6SSi	98.6	4.5e-42	13	T6SS	-	NZ_CP013556.1_T_1
NZ_CP013556.1|655|WP_064824068.1	NZ_CP013556.1	WP_064824068.1	655	tssM	T6SSi	98.9	1.6e-202	13	T6SS	-	NZ_CP013556.1_T_1
NZ_CP013556.1|1010|WP_064824259.1	NZ_CP013556.1	WP_064824259.1	1010	tssH	T6SSi	99.9	0.0e+00	12	T6SS	-	NZ_CP013556.1_T_2
NZ_CP013556.1|1013|WP_064824262.1	NZ_CP013556.1	WP_064824262.1	1013	tssB	T6SSi	96.3	1.1e-46	12	T6SS	-	NZ_CP013556.1_T_2
NZ_CP013556.1|1014|WP_004671468.1	NZ_CP013556.1	WP_004671468.1	1014	tssC	T6SSi	97.3	6.7e-185	12	T6SS	-	NZ_CP013556.1_T_2
NZ_CP013556.1|1015|WP_004671470.1	NZ_CP013556.1	WP_004671470.1	1015	tssD	T6SSi	88.8	5.3e-08	12	T6SS	-	NZ_CP013556.1_T_2
NZ_CP013556.1|1016|WP_064824263.1	NZ_CP013556.1	WP_064824263.1	1016	tssE	T6SSi	84.2	1.3e-15	12	T6SS	-	NZ_CP013556.1_T_2
NZ_CP013556.1|1017|WP_064824264.1	NZ_CP013556.1	WP_064824264.1	1017	tssF	T6SSi	99.8	1.6e-112	12	T6SS	-	NZ_CP013556.1_T_2
NZ_CP013556.1|1018|WP_064824265.1	NZ_CP013556.1	WP_064824265.1	1018	tssG	T6SSi	95.5	8.8e-58	12	T6SS	-	NZ_CP013556.1_T_2
NZ_CP013556.1|1020|WP_004671480.1	NZ_CP013556.1	WP_004671480.1	1020	tssJ	T6SSi	86.4	1.2e-06	12	T6SS	-	NZ_CP013556.1_T_2
NZ_CP013556.1|1021|WP_004671482.1	NZ_CP013556.1	WP_004671482.1	1021	tssK	T6SSi	97.5	1.7e-88	12	T6SS	-	NZ_CP013556.1_T_2
NZ_CP013556.1|1022|WP_064824267.1	NZ_CP013556.1	WP_064824267.1	1022	tssL	T6SSi	99.1	2.1e-16	12	T6SS	-	NZ_CP013556.1_T_2
NZ_CP013556.1|1023|WP_064824268.1	NZ_CP013556.1	WP_064824268.1	1023	tssM	T6SSi	96.8	4.4e-208	12	T6SS	-	NZ_CP013556.1_T_2
NZ_CP013556.1|1031|WP_064824270.1	NZ_CP013556.1	WP_064824270.1	1031	tssI	T6SSi	98.5	6.9e-167	12	T6SS	-	NZ_CP013556.1_T_2
NZ_CP013561.1|192|WP_008536038.1	NZ_CP013561.1	WP_008536038.1	192	tssG	T6SSi	94	3.2e-79	9	T6SS	-	NZ_CP013561.1_T_1
NZ_CP013561.1|193|WP_008536039.1	NZ_CP013561.1	WP_008536039.1	193	tssF	T6SSi	99.5	6.9e-176	9	T6SS	-	NZ_CP013561.1_T_1
NZ_CP013561.1|194|WP_004680427.1	NZ_CP013561.1	WP_004680427.1	194	tssE	T6SSi	99.3	5.1e-29	9	T6SS	-	NZ_CP013561.1_T_1
NZ_CP013561.1|195|WP_004680426.1	NZ_CP013561.1	WP_004680426.1	195	tssD	T6SSi	84.7	1.0e-13	9	T6SS	-	NZ_CP013561.1_T_1
NZ_CP013561.1|196|WP_004680425.1	NZ_CP013561.1	WP_004680425.1	196	tssC	T6SSi	96.7	1.1e-202	9	T6SS	-	NZ_CP013561.1_T_1
NZ_CP013561.1|197|WP_016737476.1	NZ_CP013561.1	WP_016737476.1	197	tssB	T6SSi	97.5	3.6e-59	9	T6SS	-	NZ_CP013561.1_T_1
NZ_CP013561.1|200|WP_016737477.1	NZ_CP013561.1	WP_016737477.1	200	tssK	T6SSi	1	2.5e-137	9	T6SS	-	NZ_CP013561.1_T_1
NZ_CP013561.1|202|WP_008536065.1	NZ_CP013561.1	WP_008536065.1	202	tssL	T6SSi	99.5	7.7e-39	9	T6SS	-	NZ_CP013561.1_T_1
NZ_CP013561.1|203|WP_012489525.1	NZ_CP013561.1	WP_012489525.1	203	tssM	T6SSi	98.7	3.5e-219	9	T6SS	-	NZ_CP013561.1_T_1
NZ_CP013562.1|1046|WP_064832550.1	NZ_CP013562.1	WP_064832550.1	1046	tssH	T6SSi	99.9	0.0e+00	12	T6SS	-	NZ_CP013562.1_T_1
NZ_CP013562.1|1049|WP_016735313.1	NZ_CP013562.1	WP_016735313.1	1049	tssB	T6SSi	95.7	1.2e-46	12	T6SS	-	NZ_CP013562.1_T_1
NZ_CP013562.1|1050|WP_016735314.1	NZ_CP013562.1	WP_016735314.1	1050	tssC	T6SSi	97.3	7.3e-185	12	T6SS	-	NZ_CP013562.1_T_1
NZ_CP013562.1|1051|WP_004671470.1	NZ_CP013562.1	WP_004671470.1	1051	tssD	T6SSi	88.8	5.5e-23	12	T6SS	-	NZ_CP013562.1_T_1
NZ_CP013562.1|1052|WP_064832555.1	NZ_CP013562.1	WP_064832555.1	1052	tssE	T6SSi	84.2	1.3e-15	12	T6SS	-	NZ_CP013562.1_T_1
NZ_CP013562.1|1053|WP_064832557.1	NZ_CP013562.1	WP_064832557.1	1053	tssF	T6SSi	99.8	2.0e-112	12	T6SS	-	NZ_CP013562.1_T_1
NZ_CP013562.1|1054|WP_064832559.1	NZ_CP013562.1	WP_064832559.1	1054	tssG	T6SSi	94.9	1.2e-57	12	T6SS	-	NZ_CP013562.1_T_1
NZ_CP013562.1|1056|WP_004671480.1	NZ_CP013562.1	WP_004671480.1	1056	tssJ	T6SSi	86.4	1.2e-06	12	T6SS	-	NZ_CP013562.1_T_1
NZ_CP013562.1|1057|WP_016735319.1	NZ_CP013562.1	WP_016735319.1	1057	tssK	T6SSi	97.5	1.6e-72	12	T6SS	-	NZ_CP013562.1_T_1
NZ_CP013562.1|1058|WP_064832563.1	NZ_CP013562.1	WP_064832563.1	1058	tssL	T6SSi	99.1	2.2e-32	12	T6SS	-	NZ_CP013562.1_T_1
NZ_CP013562.1|1059|WP_064832565.1	NZ_CP013562.1	WP_064832565.1	1059	tssM	T6SSi	96.8	1.5e-191	12	T6SS	-	NZ_CP013562.1_T_1
NZ_CP013562.1|1067|WP_064832567.1	NZ_CP013562.1	WP_064832567.1	1067	tssI	T6SSi	98.5	5.4e-167	12	T6SS	-	NZ_CP013562.1_T_1
NZ_CP013566.1|211|WP_008536038.1	NZ_CP013566.1	WP_008536038.1	211	tssG	T6SSi	94	3.4e-63	9	T6SS	-	NZ_CP013566.1_T_1
NZ_CP013566.1|212|WP_008536039.1	NZ_CP013566.1	WP_008536039.1	212	tssF	T6SSi	99.5	7.2e-176	9	T6SS	-	NZ_CP013566.1_T_1
NZ_CP013566.1|213|WP_004680427.1	NZ_CP013566.1	WP_004680427.1	213	tssE	T6SSi	99.3	5.3e-29	9	T6SS	-	NZ_CP013566.1_T_1
NZ_CP013566.1|214|WP_004680426.1	NZ_CP013566.1	WP_004680426.1	214	tssD	T6SSi	84.7	1.1e-13	9	T6SS	-	NZ_CP013566.1_T_1
NZ_CP013566.1|215|WP_004680425.1	NZ_CP013566.1	WP_004680425.1	215	tssC	T6SSi	96.7	1.2e-202	9	T6SS	-	NZ_CP013566.1_T_1
NZ_CP013566.1|216|WP_016737476.1	NZ_CP013566.1	WP_016737476.1	216	tssB	T6SSi	97.5	3.8e-59	9	T6SS	-	NZ_CP013566.1_T_1
NZ_CP013566.1|219|WP_016737477.1	NZ_CP013566.1	WP_016737477.1	219	tssK	T6SSi	1	2.6e-137	9	T6SS	-	NZ_CP013566.1_T_1
NZ_CP013566.1|221|WP_008536065.1	NZ_CP013566.1	WP_008536065.1	221	tssL	T6SSi	99.5	8.1e-39	9	T6SS	-	NZ_CP013566.1_T_1
NZ_CP013566.1|222|WP_064823781.1	NZ_CP013566.1	WP_064823781.1	222	tssM	T6SSi	98.7	4.4e-219	9	T6SS	-	NZ_CP013566.1_T_1
NZ_CP013567.1|635|WP_064824302.1	NZ_CP013567.1	WP_064824302.1	635	evpJ	T6SSi	80	1.2e-12	13	T6SS	-	NZ_CP013567.1_T_1
NZ_CP013567.1|639|WP_064824055.1	NZ_CP013567.1	WP_064824055.1	639	tssI	T6SSi	92.2	2.9e-134	13	T6SS	-	NZ_CP013567.1_T_1
NZ_CP013567.1|642|WP_009990920.1	NZ_CP013567.1	WP_009990920.1	642	tssD	T6SSi	96.5	5.9e-29	13	T6SS	-	NZ_CP013567.1_T_1
NZ_CP013567.1|643|WP_064824056.1	NZ_CP013567.1	WP_064824056.1	643	tssH	T6SSi	99.7	0.0e+00	13	T6SS	-	NZ_CP013567.1_T_1
NZ_CP013567.1|645|WP_064824058.1	NZ_CP013567.1	WP_064824058.1	645	tssB	T6SSi	97.5	4.1e-64	13	T6SS	-	NZ_CP013567.1_T_1
NZ_CP013567.1|646|WP_064824059.1	NZ_CP013567.1	WP_064824059.1	646	tssC	T6SSi	97.9	4.1e-212	13	T6SS	-	NZ_CP013567.1_T_1
NZ_CP013567.1|647|WP_064824060.1	NZ_CP013567.1	WP_064824060.1	647	tssC	T6SSi	87.2	1.1e-129	13	T6SS	-	NZ_CP013567.1_T_1
NZ_CP013567.1|649|WP_064824062.1	NZ_CP013567.1	WP_064824062.1	649	tssE	T6SSi	97.9	5.1e-24	13	T6SS	-	NZ_CP013567.1_T_1
NZ_CP013567.1|650|WP_064824063.1	NZ_CP013567.1	WP_064824063.1	650	tssF	T6SSi	99.8	8.9e-163	13	T6SS	-	NZ_CP013567.1_T_1
NZ_CP013567.1|651|WP_064824064.1	NZ_CP013567.1	WP_064824064.1	651	tssG	T6SSi	79.2	6.6e-55	13	T6SS	-	NZ_CP013567.1_T_1
NZ_CP013567.1|653|WP_064824066.1	NZ_CP013567.1	WP_064824066.1	653	tssK	T6SSi	99.5	3.4e-142	13	T6SS	-	NZ_CP013567.1_T_1
NZ_CP013567.1|654|WP_064824067.1	NZ_CP013567.1	WP_064824067.1	654	tssL	T6SSi	98.6	4.5e-42	13	T6SS	-	NZ_CP013567.1_T_1
NZ_CP013567.1|655|WP_064824068.1	NZ_CP013567.1	WP_064824068.1	655	tssM	T6SSi	98.9	1.6e-202	13	T6SS	-	NZ_CP013567.1_T_1
NZ_CP013567.1|1010|WP_064824259.1	NZ_CP013567.1	WP_064824259.1	1010	tssH	T6SSi	99.9	0.0e+00	12	T6SS	-	NZ_CP013567.1_T_2
NZ_CP013567.1|1013|WP_064824262.1	NZ_CP013567.1	WP_064824262.1	1013	tssB	T6SSi	96.3	1.1e-46	12	T6SS	-	NZ_CP013567.1_T_2
NZ_CP013567.1|1014|WP_004671468.1	NZ_CP013567.1	WP_004671468.1	1014	tssC	T6SSi	97.3	6.7e-185	12	T6SS	-	NZ_CP013567.1_T_2
NZ_CP013567.1|1015|WP_004671470.1	NZ_CP013567.1	WP_004671470.1	1015	tssD	T6SSi	88.8	5.3e-08	12	T6SS	-	NZ_CP013567.1_T_2
NZ_CP013567.1|1016|WP_064824263.1	NZ_CP013567.1	WP_064824263.1	1016	tssE	T6SSi	84.2	1.3e-15	12	T6SS	-	NZ_CP013567.1_T_2
NZ_CP013567.1|1017|WP_064824264.1	NZ_CP013567.1	WP_064824264.1	1017	tssF	T6SSi	99.8	1.6e-112	12	T6SS	-	NZ_CP013567.1_T_2
NZ_CP013567.1|1018|WP_064824265.1	NZ_CP013567.1	WP_064824265.1	1018	tssG	T6SSi	95.5	8.8e-58	12	T6SS	-	NZ_CP013567.1_T_2
NZ_CP013567.1|1020|WP_004671480.1	NZ_CP013567.1	WP_004671480.1	1020	tssJ	T6SSi	86.4	1.2e-06	12	T6SS	-	NZ_CP013567.1_T_2
NZ_CP013567.1|1021|WP_004671482.1	NZ_CP013567.1	WP_004671482.1	1021	tssK	T6SSi	97.5	1.7e-88	12	T6SS	-	NZ_CP013567.1_T_2
NZ_CP013567.1|1022|WP_064824267.1	NZ_CP013567.1	WP_064824267.1	1022	tssL	T6SSi	99.1	2.1e-16	12	T6SS	-	NZ_CP013567.1_T_2
NZ_CP013567.1|1023|WP_064824268.1	NZ_CP013567.1	WP_064824268.1	1023	tssM	T6SSi	96.8	4.4e-208	12	T6SS	-	NZ_CP013567.1_T_2
NZ_CP013567.1|1031|WP_064824270.1	NZ_CP013567.1	WP_064824270.1	1031	tssI	T6SSi	98.5	6.9e-167	12	T6SS	-	NZ_CP013567.1_T_2
NZ_CP013572.1|218|WP_008536038.1	NZ_CP013572.1	WP_008536038.1	218	tssG	T6SSi	94	3.5e-79	9	T6SS	-	NZ_CP013572.1_T_1
NZ_CP013572.1|219|WP_008536039.1	NZ_CP013572.1	WP_008536039.1	219	tssF	T6SSi	99.5	7.4e-176	9	T6SS	-	NZ_CP013572.1_T_1
NZ_CP013572.1|220|WP_004680427.1	NZ_CP013572.1	WP_004680427.1	220	tssE	T6SSi	99.3	5.5e-29	9	T6SS	-	NZ_CP013572.1_T_1
NZ_CP013572.1|221|WP_004680426.1	NZ_CP013572.1	WP_004680426.1	221	tssD	T6SSi	84.7	1.1e-13	9	T6SS	-	NZ_CP013572.1_T_1
NZ_CP013572.1|222|WP_004680425.1	NZ_CP013572.1	WP_004680425.1	222	tssC	T6SSi	96.7	1.2e-202	9	T6SS	-	NZ_CP013572.1_T_1
NZ_CP013572.1|223|WP_016737476.1	NZ_CP013572.1	WP_016737476.1	223	tssB	T6SSi	97.5	3.9e-43	9	T6SS	-	NZ_CP013572.1_T_1
NZ_CP013572.1|226|WP_016737477.1	NZ_CP013572.1	WP_016737477.1	226	tssK	T6SSi	1	2.7e-137	9	T6SS	-	NZ_CP013572.1_T_1
NZ_CP013572.1|228|WP_008536065.1	NZ_CP013572.1	WP_008536065.1	228	tssL	T6SSi	99.5	8.4e-54	9	T6SS	-	NZ_CP013572.1_T_1
NZ_CP013572.1|229|WP_012489525.1	NZ_CP013572.1	WP_012489525.1	229	tssM	T6SSi	98.7	3.8e-203	9	T6SS	-	NZ_CP013572.1_T_1
NZ_CP013573.1|1027|WP_037147170.1	NZ_CP013573.1	WP_037147170.1	1027	tssH	T6SSi	99.9	0.0e+00	12	T6SS	-	NZ_CP013573.1_T_1
NZ_CP013573.1|1030|WP_004671466.1	NZ_CP013573.1	WP_004671466.1	1030	tssB	T6SSi	96.3	1.0e-46	12	T6SS	-	NZ_CP013573.1_T_1
NZ_CP013573.1|1031|WP_004671468.1	NZ_CP013573.1	WP_004671468.1	1031	tssC	T6SSi	97.3	6.8e-185	12	T6SS	-	NZ_CP013573.1_T_1
NZ_CP013573.1|1032|WP_004671470.1	NZ_CP013573.1	WP_004671470.1	1032	tssD	T6SSi	88.8	5.4e-23	12	T6SS	-	NZ_CP013573.1_T_1
NZ_CP013573.1|1033|WP_037113946.1	NZ_CP013573.1	WP_037113946.1	1033	tssE	T6SSi	84.9	1.2e-15	12	T6SS	-	NZ_CP013573.1_T_1
NZ_CP013573.1|1034|WP_037147164.1	NZ_CP013573.1	WP_037147164.1	1034	tssF	T6SSi	99.8	1.5e-112	12	T6SS	-	NZ_CP013573.1_T_1
NZ_CP013573.1|1035|WP_037147160.1	NZ_CP013573.1	WP_037147160.1	1035	tssG	T6SSi	95.5	1.3e-57	12	T6SS	-	NZ_CP013573.1_T_1
NZ_CP013573.1|1037|WP_004671480.1	NZ_CP013573.1	WP_004671480.1	1037	tssJ	T6SSi	86.4	1.2e-06	12	T6SS	-	NZ_CP013573.1_T_1
NZ_CP013573.1|1038|WP_037147154.1	NZ_CP013573.1	WP_037147154.1	1038	tssK	T6SSi	97.5	2.6e-72	12	T6SS	-	NZ_CP013573.1_T_1
NZ_CP013573.1|1039|WP_004671483.1	NZ_CP013573.1	WP_004671483.1	1039	tssL	T6SSi	99.1	2.2e-32	12	T6SS	-	NZ_CP013573.1_T_1
NZ_CP013573.1|1040|WP_064826472.1	NZ_CP013573.1	WP_064826472.1	1040	tssM	T6SSi	96.8	3.0e-192	12	T6SS	-	NZ_CP013573.1_T_1
NZ_CP013573.1|1048|WP_037147143.1	NZ_CP013573.1	WP_037147143.1	1048	tssI	T6SSi	98.5	8.4e-153	12	T6SS	-	NZ_CP013573.1_T_1
NZ_CP013578.1|218|WP_008536038.1	NZ_CP013578.1	WP_008536038.1	218	tssG	T6SSi	94	3.5e-79	9	T6SS	-	NZ_CP013578.1_T_1
NZ_CP013578.1|219|WP_008536039.1	NZ_CP013578.1	WP_008536039.1	219	tssF	T6SSi	99.5	7.4e-176	9	T6SS	-	NZ_CP013578.1_T_1
NZ_CP013578.1|220|WP_004680427.1	NZ_CP013578.1	WP_004680427.1	220	tssE	T6SSi	99.3	5.5e-29	9	T6SS	-	NZ_CP013578.1_T_1
NZ_CP013578.1|221|WP_004680426.1	NZ_CP013578.1	WP_004680426.1	221	tssD	T6SSi	84.7	1.1e-13	9	T6SS	-	NZ_CP013578.1_T_1
NZ_CP013578.1|222|WP_004680425.1	NZ_CP013578.1	WP_004680425.1	222	tssC	T6SSi	96.7	1.2e-202	9	T6SS	-	NZ_CP013578.1_T_1
NZ_CP013578.1|223|WP_016737476.1	NZ_CP013578.1	WP_016737476.1	223	tssB	T6SSi	97.5	3.9e-43	9	T6SS	-	NZ_CP013578.1_T_1
NZ_CP013578.1|226|WP_016737477.1	NZ_CP013578.1	WP_016737477.1	226	tssK	T6SSi	1	2.7e-137	9	T6SS	-	NZ_CP013578.1_T_1
NZ_CP013578.1|228|WP_008536065.1	NZ_CP013578.1	WP_008536065.1	228	tssL	T6SSi	99.5	8.3e-54	9	T6SS	-	NZ_CP013578.1_T_1
NZ_CP013578.1|229|WP_012489525.1	NZ_CP013578.1	WP_012489525.1	229	tssM	T6SSi	98.7	3.8e-203	9	T6SS	-	NZ_CP013578.1_T_1
NZ_CP013579.1|1027|WP_037147170.1	NZ_CP013579.1	WP_037147170.1	1027	tssH	T6SSi	99.9	0.0e+00	12	T6SS	-	NZ_CP013579.1_T_1
NZ_CP013579.1|1030|WP_004671466.1	NZ_CP013579.1	WP_004671466.1	1030	tssB	T6SSi	96.3	1.0e-46	12	T6SS	-	NZ_CP013579.1_T_1
NZ_CP013579.1|1031|WP_004671468.1	NZ_CP013579.1	WP_004671468.1	1031	tssC	T6SSi	97.3	6.8e-185	12	T6SS	-	NZ_CP013579.1_T_1
NZ_CP013579.1|1032|WP_004671470.1	NZ_CP013579.1	WP_004671470.1	1032	tssD	T6SSi	88.8	5.4e-23	12	T6SS	-	NZ_CP013579.1_T_1
NZ_CP013579.1|1033|WP_037113946.1	NZ_CP013579.1	WP_037113946.1	1033	tssE	T6SSi	84.9	1.2e-15	12	T6SS	-	NZ_CP013579.1_T_1
NZ_CP013579.1|1034|WP_037147164.1	NZ_CP013579.1	WP_037147164.1	1034	tssF	T6SSi	99.8	1.5e-112	12	T6SS	-	NZ_CP013579.1_T_1
NZ_CP013579.1|1035|WP_037147160.1	NZ_CP013579.1	WP_037147160.1	1035	tssG	T6SSi	95.5	1.3e-57	12	T6SS	-	NZ_CP013579.1_T_1
NZ_CP013579.1|1037|WP_004671480.1	NZ_CP013579.1	WP_004671480.1	1037	tssJ	T6SSi	86.4	1.2e-06	12	T6SS	-	NZ_CP013579.1_T_1
NZ_CP013579.1|1038|WP_037147154.1	NZ_CP013579.1	WP_037147154.1	1038	tssK	T6SSi	97.5	2.6e-72	12	T6SS	-	NZ_CP013579.1_T_1
NZ_CP013579.1|1039|WP_004671483.1	NZ_CP013579.1	WP_004671483.1	1039	tssL	T6SSi	99.1	2.2e-32	12	T6SS	-	NZ_CP013579.1_T_1
NZ_CP013579.1|1040|WP_064826472.1	NZ_CP013579.1	WP_064826472.1	1040	tssM	T6SSi	96.8	3.1e-192	12	T6SS	-	NZ_CP013579.1_T_1
NZ_CP013579.1|1048|WP_037147143.1	NZ_CP013579.1	WP_037147143.1	1048	tssI	T6SSi	98.5	8.4e-153	12	T6SS	-	NZ_CP013579.1_T_1
NZ_CP013583.1|183|WP_008536038.1	NZ_CP013583.1	WP_008536038.1	183	tssG	T6SSi	94	3.2e-79	9	T6SS	-	NZ_CP013583.1_T_1
NZ_CP013583.1|184|WP_008536039.1	NZ_CP013583.1	WP_008536039.1	184	tssF	T6SSi	99.5	6.8e-161	9	T6SS	-	NZ_CP013583.1_T_1
NZ_CP013583.1|185|WP_004680427.1	NZ_CP013583.1	WP_004680427.1	185	tssE	T6SSi	99.3	5.0e-29	9	T6SS	-	NZ_CP013583.1_T_1
NZ_CP013583.1|186|WP_004680426.1	NZ_CP013583.1	WP_004680426.1	186	tssD	T6SSi	84.7	9.9e-14	9	T6SS	-	NZ_CP013583.1_T_1
NZ_CP013583.1|187|WP_004680425.1	NZ_CP013583.1	WP_004680425.1	187	tssC	T6SSi	96.7	1.1e-202	9	T6SS	-	NZ_CP013583.1_T_1
NZ_CP013583.1|188|WP_016737476.1	NZ_CP013583.1	WP_016737476.1	188	tssB	T6SSi	97.5	3.5e-59	9	T6SS	-	NZ_CP013583.1_T_1
NZ_CP013583.1|191|WP_016737477.1	NZ_CP013583.1	WP_016737477.1	191	tssK	T6SSi	1	2.4e-137	9	T6SS	-	NZ_CP013583.1_T_1
NZ_CP013583.1|193|WP_008536065.1	NZ_CP013583.1	WP_008536065.1	193	tssL	T6SSi	99.5	7.6e-39	9	T6SS	-	NZ_CP013583.1_T_1
NZ_CP013583.1|194|WP_012489525.1	NZ_CP013583.1	WP_012489525.1	194	tssM	T6SSi	98.7	3.5e-219	9	T6SS	-	NZ_CP013583.1_T_1
NZ_CP013584.1|924|WP_064820533.1	NZ_CP013584.1	WP_064820533.1	924	tssH	T6SSi	99.9	0.0e+00	12	T6SS	-	NZ_CP013584.1_T_1
NZ_CP013584.1|927|WP_004671466.1	NZ_CP013584.1	WP_004671466.1	927	tssB	T6SSi	96.3	9.1e-32	12	T6SS	-	NZ_CP013584.1_T_1
NZ_CP013584.1|928|WP_004671468.1	NZ_CP013584.1	WP_004671468.1	928	tssC	T6SSi	97.3	6.2e-185	12	T6SS	-	NZ_CP013584.1_T_1
NZ_CP013584.1|929|WP_004671470.1	NZ_CP013584.1	WP_004671470.1	929	tssD	T6SSi	88.8	4.9e-23	12	T6SS	-	NZ_CP013584.1_T_1
NZ_CP013584.1|930|WP_037113946.1	NZ_CP013584.1	WP_037113946.1	930	tssE	T6SSi	84.9	1.1e-15	12	T6SS	-	NZ_CP013584.1_T_1
NZ_CP013584.1|931|WP_037147164.1	NZ_CP013584.1	WP_037147164.1	931	tssF	T6SSi	99.8	1.4e-96	12	T6SS	-	NZ_CP013584.1_T_1
NZ_CP013584.1|932|WP_037147160.1	NZ_CP013584.1	WP_037147160.1	932	tssG	T6SSi	95.5	1.1e-57	12	T6SS	-	NZ_CP013584.1_T_1
NZ_CP013584.1|934|WP_004671480.1	NZ_CP013584.1	WP_004671480.1	934	tssJ	T6SSi	86.4	1.1e-06	12	T6SS	-	NZ_CP013584.1_T_1
NZ_CP013584.1|935|WP_037147154.1	NZ_CP013584.1	WP_037147154.1	935	tssK	T6SSi	97.5	2.4e-72	12	T6SS	-	NZ_CP013584.1_T_1
NZ_CP013584.1|936|WP_004671483.1	NZ_CP013584.1	WP_004671483.1	936	tssL	T6SSi	99.1	2.0e-32	12	T6SS	-	NZ_CP013584.1_T_1
NZ_CP013584.1|937|WP_064820534.1	NZ_CP013584.1	WP_064820534.1	937	tssM	T6SSi	96.8	2.8e-208	12	T6SS	-	NZ_CP013584.1_T_1
NZ_CP013584.1|945|WP_037147143.1	NZ_CP013584.1	WP_037147143.1	945	tssI	T6SSi	98.5	7.6e-168	12	T6SS	-	NZ_CP013584.1_T_1
NZ_CP013587.1|170|WP_008536039.1	NZ_CP013587.1	WP_008536039.1	170	tssF	T6SSi	99.5	6.2e-176	8	T6SS	-	NZ_CP013587.1_T_1
NZ_CP013587.1|171|WP_004680427.1	NZ_CP013587.1	WP_004680427.1	171	tssE	T6SSi	99.3	4.6e-29	8	T6SS	-	NZ_CP013587.1_T_1
NZ_CP013587.1|172|WP_004680426.1	NZ_CP013587.1	WP_004680426.1	172	tssD	T6SSi	84.7	9.1e-14	8	T6SS	-	NZ_CP013587.1_T_1
NZ_CP013587.1|173|WP_004680425.1	NZ_CP013587.1	WP_004680425.1	173	tssC	T6SSi	96.7	1.0e-202	8	T6SS	-	NZ_CP013587.1_T_1
NZ_CP013587.1|174|WP_004680424.1	NZ_CP013587.1	WP_004680424.1	174	tssB	T6SSi	97.5	3.2e-59	8	T6SS	-	NZ_CP013587.1_T_1
NZ_CP013587.1|177|WP_010069402.1	NZ_CP013587.1	WP_010069402.1	177	tssK	T6SSi	1	8.5e-138	8	T6SS	-	NZ_CP013587.1_T_1
NZ_CP013587.1|178|WP_012489524.1	NZ_CP013587.1	WP_012489524.1	178	tssL	T6SSi	99.5	7.0e-54	8	T6SS	-	NZ_CP013587.1_T_1
NZ_CP013587.1|179|WP_064836769.1	NZ_CP013587.1	WP_064836769.1	179	tssM	T6SSi	98.7	3.3e-203	8	T6SS	-	NZ_CP013587.1_T_1
NZ_CP013589.1|625|WP_064824302.1	NZ_CP013589.1	WP_064824302.1	625	evpJ	T6SSi	80	1.1e-12	13	T6SS	-	NZ_CP013589.1_T_1
NZ_CP013589.1|629|WP_064824055.1	NZ_CP013589.1	WP_064824055.1	629	tssI	T6SSi	92.2	2.6e-118	13	T6SS	-	NZ_CP013589.1_T_1
NZ_CP013589.1|632|WP_009990920.1	NZ_CP013589.1	WP_009990920.1	632	tssD	T6SSi	96.5	5.2e-14	13	T6SS	-	NZ_CP013589.1_T_1
NZ_CP013589.1|633|WP_064837636.1	NZ_CP013589.1	WP_064837636.1	633	tssH	T6SSi	99.7	0.0e+00	13	T6SS	-	NZ_CP013589.1_T_1
NZ_CP013589.1|634|WP_064837638.1	NZ_CP013589.1	WP_064837638.1	634	tssB	T6SSi	97.5	1.2e-64	13	T6SS	-	NZ_CP013589.1_T_1
NZ_CP013589.1|635|WP_020919508.1	NZ_CP013589.1	WP_020919508.1	635	tssC	T6SSi	97.5	4.9e-212	13	T6SS	-	NZ_CP013589.1_T_1
NZ_CP013589.1|636|WP_064824060.1	NZ_CP013589.1	WP_064824060.1	636	tssC	T6SSi	87.2	1.0e-113	13	T6SS	-	NZ_CP013589.1_T_1
NZ_CP013589.1|638|WP_064837642.1	NZ_CP013589.1	WP_064837642.1	638	tssE	T6SSi	97.9	2.0e-24	13	T6SS	-	NZ_CP013589.1_T_1
NZ_CP013589.1|639|WP_064830134.1	NZ_CP013589.1	WP_064830134.1	639	tssF	T6SSi	99.8	2.4e-163	13	T6SS	-	NZ_CP013589.1_T_1
NZ_CP013589.1|640|WP_064837644.1	NZ_CP013589.1	WP_064837644.1	640	tssG	T6SSi	76.5	1.6e-40	13	T6SS	-	NZ_CP013589.1_T_1
NZ_CP013589.1|642|WP_064837647.1	NZ_CP013589.1	WP_064837647.1	642	tssK	T6SSi	99.5	1.0e-140	13	T6SS	-	NZ_CP013589.1_T_1
NZ_CP013589.1|643|WP_064837649.1	NZ_CP013589.1	WP_064837649.1	643	tssL	T6SSi	98.6	4.0e-42	13	T6SS	-	NZ_CP013589.1_T_1
NZ_CP013589.1|644|WP_064837651.1	NZ_CP013589.1	WP_064837651.1	644	tssM	T6SSi	98.9	6.6e-202	13	T6SS	-	NZ_CP013589.1_T_1
NZ_CP013589.1|894|WP_064837826.1	NZ_CP013589.1	WP_064837826.1	894	tssH	T6SSi	99.9	0.0e+00	12	T6SS	-	NZ_CP013589.1_T_2
NZ_CP013589.1|897|WP_064824262.1	NZ_CP013589.1	WP_064824262.1	897	tssB	T6SSi	96.3	9.4e-32	12	T6SS	-	NZ_CP013589.1_T_2
NZ_CP013589.1|898|WP_004671468.1	NZ_CP013589.1	WP_004671468.1	898	tssC	T6SSi	97.3	6.0e-170	12	T6SS	-	NZ_CP013589.1_T_2
NZ_CP013589.1|899|WP_004671470.1	NZ_CP013589.1	WP_004671470.1	899	tssD	T6SSi	88.8	4.7e-23	12	T6SS	-	NZ_CP013589.1_T_2
NZ_CP013589.1|900|WP_012490364.1	NZ_CP013589.1	WP_012490364.1	900	tssE	T6SSi	84.2	1.2e-15	12	T6SS	-	NZ_CP013589.1_T_2
NZ_CP013589.1|901|WP_064837829.1	NZ_CP013589.1	WP_064837829.1	901	tssF	T6SSi	99.8	8.4e-113	12	T6SS	-	NZ_CP013589.1_T_2
NZ_CP013589.1|902|WP_064837831.1	NZ_CP013589.1	WP_064837831.1	902	tssG	T6SSi	95.5	6.2e-59	12	T6SS	-	NZ_CP013589.1_T_2
NZ_CP013589.1|904|WP_004671480.1	NZ_CP013589.1	WP_004671480.1	904	tssJ	T6SSi	86.4	1.0e-07	12	T6SS	-	NZ_CP013589.1_T_2
NZ_CP013589.1|905|WP_064829794.1	NZ_CP013589.1	WP_064829794.1	905	tssK	T6SSi	97.5	1.7e-88	12	T6SS	-	NZ_CP013589.1_T_2
NZ_CP013589.1|906|WP_004671483.1	NZ_CP013589.1	WP_004671483.1	906	tssL	T6SSi	99.1	1.9e-32	12	T6SS	-	NZ_CP013589.1_T_2
NZ_CP013589.1|907|WP_064837835.1	NZ_CP013589.1	WP_064837835.1	907	tssM	T6SSi	96.8	1.9e-208	12	T6SS	-	NZ_CP013589.1_T_2
NZ_CP013589.1|915|WP_064837847.1	NZ_CP013589.1	WP_064837847.1	915	tssI	T6SSi	98.8	6.5e-167	12	T6SS	-	NZ_CP013589.1_T_2
NZ_CP013592.1|199|WP_064812000.1	NZ_CP013592.1	WP_064812000.1	199	tssG	T6SSi	94	6.7e-79	9	T6SS	-	NZ_CP013592.1_T_1
NZ_CP013592.1|200|WP_008536039.1	NZ_CP013592.1	WP_008536039.1	200	tssF	T6SSi	99.5	6.8e-161	9	T6SS	-	NZ_CP013592.1_T_1
NZ_CP013592.1|201|WP_004680427.1	NZ_CP013592.1	WP_004680427.1	201	tssE	T6SSi	99.3	5.0e-29	9	T6SS	-	NZ_CP013592.1_T_1
NZ_CP013592.1|202|WP_004680426.1	NZ_CP013592.1	WP_004680426.1	202	tssD	T6SSi	84.7	1.0e-13	9	T6SS	-	NZ_CP013592.1_T_1
NZ_CP013592.1|203|WP_004680425.1	NZ_CP013592.1	WP_004680425.1	203	tssC	T6SSi	96.7	1.1e-202	9	T6SS	-	NZ_CP013592.1_T_1
NZ_CP013592.1|204|WP_016737476.1	NZ_CP013592.1	WP_016737476.1	204	tssB	T6SSi	97.5	3.6e-59	9	T6SS	-	NZ_CP013592.1_T_1
NZ_CP013592.1|207|WP_016737477.1	NZ_CP013592.1	WP_016737477.1	207	tssK	T6SSi	1	2.4e-137	9	T6SS	-	NZ_CP013592.1_T_1
NZ_CP013592.1|209|WP_008536065.1	NZ_CP013592.1	WP_008536065.1	209	tssL	T6SSi	99.5	7.7e-39	9	T6SS	-	NZ_CP013592.1_T_1
NZ_CP013592.1|210|WP_012489525.1	NZ_CP013592.1	WP_012489525.1	210	tssM	T6SSi	98.7	3.5e-219	9	T6SS	-	NZ_CP013592.1_T_1
NZ_CP013598.1|200|WP_064812000.1	NZ_CP013598.1	WP_064812000.1	200	tssG	T6SSi	94	6.7e-79	9	T6SS	-	NZ_CP013598.1_T_1
NZ_CP013598.1|201|WP_008536039.1	NZ_CP013598.1	WP_008536039.1	201	tssF	T6SSi	99.5	6.9e-176	9	T6SS	-	NZ_CP013598.1_T_1
NZ_CP013598.1|202|WP_004680427.1	NZ_CP013598.1	WP_004680427.1	202	tssE	T6SSi	99.3	5.1e-29	9	T6SS	-	NZ_CP013598.1_T_1
NZ_CP013598.1|203|WP_004680426.1	NZ_CP013598.1	WP_004680426.1	203	tssD	T6SSi	84.7	1.0e-13	9	T6SS	-	NZ_CP013598.1_T_1
NZ_CP013598.1|204|WP_004680425.1	NZ_CP013598.1	WP_004680425.1	204	tssC	T6SSi	96.7	1.1e-202	9	T6SS	-	NZ_CP013598.1_T_1
NZ_CP013598.1|205|WP_016737476.1	NZ_CP013598.1	WP_016737476.1	205	tssB	T6SSi	97.5	3.6e-59	9	T6SS	-	NZ_CP013598.1_T_1
NZ_CP013598.1|208|WP_016737477.1	NZ_CP013598.1	WP_016737477.1	208	tssK	T6SSi	1	2.5e-137	9	T6SS	-	NZ_CP013598.1_T_1
NZ_CP013598.1|210|WP_008536065.1	NZ_CP013598.1	WP_008536065.1	210	tssL	T6SSi	99.5	7.7e-39	9	T6SS	-	NZ_CP013598.1_T_1
NZ_CP013598.1|211|WP_012489525.1	NZ_CP013598.1	WP_012489525.1	211	tssM	T6SSi	98.7	3.5e-219	9	T6SS	-	NZ_CP013598.1_T_1
NZ_CP013604.1|194|WP_008536038.1	NZ_CP013604.1	WP_008536038.1	194	tssG	T6SSi	94	3.2e-79	9	T6SS	-	NZ_CP013604.1_T_1
NZ_CP013604.1|195|WP_008536039.1	NZ_CP013604.1	WP_008536039.1	195	tssF	T6SSi	99.5	6.9e-176	9	T6SS	-	NZ_CP013604.1_T_1
NZ_CP013604.1|196|WP_004680427.1	NZ_CP013604.1	WP_004680427.1	196	tssE	T6SSi	99.3	5.1e-29	9	T6SS	-	NZ_CP013604.1_T_1
NZ_CP013604.1|197|WP_004680426.1	NZ_CP013604.1	WP_004680426.1	197	tssD	T6SSi	84.7	1.0e-13	9	T6SS	-	NZ_CP013604.1_T_1
NZ_CP013604.1|198|WP_004680425.1	NZ_CP013604.1	WP_004680425.1	198	tssC	T6SSi	96.7	1.1e-202	9	T6SS	-	NZ_CP013604.1_T_1
NZ_CP013604.1|199|WP_016737476.1	NZ_CP013604.1	WP_016737476.1	199	tssB	T6SSi	97.5	3.6e-59	9	T6SS	-	NZ_CP013604.1_T_1
NZ_CP013604.1|202|WP_016737477.1	NZ_CP013604.1	WP_016737477.1	202	tssK	T6SSi	1	2.5e-137	9	T6SS	-	NZ_CP013604.1_T_1
NZ_CP013604.1|204|WP_008536065.1	NZ_CP013604.1	WP_008536065.1	204	tssL	T6SSi	99.5	7.7e-39	9	T6SS	-	NZ_CP013604.1_T_1
NZ_CP013604.1|205|WP_012489525.1	NZ_CP013604.1	WP_012489525.1	205	tssM	T6SSi	98.7	3.6e-219	9	T6SS	-	NZ_CP013604.1_T_1
NZ_CP013633.1|191|WP_064842658.1	NZ_CP013633.1	WP_064842658.1	191	tssG	T6SSi	94	1.0e-79	9	T6SS	-	NZ_CP013633.1_T_1
NZ_CP013633.1|192|WP_064842660.1	NZ_CP013633.1	WP_064842660.1	192	tssF	T6SSi	99.5	3.2e-176	9	T6SS	-	NZ_CP013633.1_T_1
NZ_CP013633.1|193|WP_064842662.1	NZ_CP013633.1	WP_064842662.1	193	tssE	T6SSi	99.3	5.1e-29	9	T6SS	-	NZ_CP013633.1_T_1
NZ_CP013633.1|194|WP_064842664.1	NZ_CP013633.1	WP_064842664.1	194	tssD	T6SSi	84.7	5.8e-14	9	T6SS	-	NZ_CP013633.1_T_1
NZ_CP013633.1|195|WP_064842666.1	NZ_CP013633.1	WP_064842666.1	195	tssC	T6SSi	96.7	3.8e-187	9	T6SS	-	NZ_CP013633.1_T_1
NZ_CP013633.1|196|WP_064842668.1	NZ_CP013633.1	WP_064842668.1	196	tssB	T6SSi	97.5	3.2e-59	9	T6SS	-	NZ_CP013633.1_T_1
NZ_CP013633.1|199|WP_064842673.1	NZ_CP013633.1	WP_064842673.1	199	tssK	T6SSi	1	4.8e-138	9	T6SS	-	NZ_CP013633.1_T_1
NZ_CP013633.1|201|WP_012489524.1	NZ_CP013633.1	WP_012489524.1	201	tssL	T6SSi	99.5	7.8e-39	9	T6SS	-	NZ_CP013633.1_T_1
NZ_CP013633.1|202|WP_064842679.1	NZ_CP013633.1	WP_064842679.1	202	tssM	T6SSi	98.7	6.0e-218	9	T6SS	-	NZ_CP013633.1_T_1
NZ_CP013639.1|176|WP_064842658.1	NZ_CP013639.1	WP_064842658.1	176	tssG	T6SSi	94	9.5e-80	9	T6SS	-	NZ_CP013639.1_T_1
NZ_CP013639.1|177|WP_065092772.1	NZ_CP013639.1	WP_065092772.1	177	tssF	T6SSi	99.5	2.0e-175	9	T6SS	-	NZ_CP013639.1_T_1
NZ_CP013639.1|178|WP_064842662.1	NZ_CP013639.1	WP_064842662.1	178	tssE	T6SSi	99.3	4.7e-29	9	T6SS	-	NZ_CP013639.1_T_1
NZ_CP013639.1|179|WP_064842664.1	NZ_CP013639.1	WP_064842664.1	179	tssD	T6SSi	84.7	5.4e-14	9	T6SS	-	NZ_CP013639.1_T_1
NZ_CP013639.1|180|WP_064842666.1	NZ_CP013639.1	WP_064842666.1	180	tssC	T6SSi	96.7	3.5e-203	9	T6SS	-	NZ_CP013639.1_T_1
NZ_CP013639.1|181|WP_064842668.1	NZ_CP013639.1	WP_064842668.1	181	tssB	T6SSi	97.5	3.0e-59	9	T6SS	-	NZ_CP013639.1_T_1
NZ_CP013639.1|184|WP_064842673.1	NZ_CP013639.1	WP_064842673.1	184	tssK	T6SSi	1	4.4e-138	9	T6SS	-	NZ_CP013639.1_T_1
NZ_CP013639.1|186|WP_012489524.1	NZ_CP013639.1	WP_012489524.1	186	tssL	T6SSi	99.5	7.2e-54	9	T6SS	-	NZ_CP013639.1_T_1
NZ_CP013639.1|187|WP_064842679.1	NZ_CP013639.1	WP_064842679.1	187	tssM	T6SSi	98.7	5.6e-218	9	T6SS	-	NZ_CP013639.1_T_1
NZ_CP013646.1|175|WP_064842658.1	NZ_CP013646.1	WP_064842658.1	175	tssG	T6SSi	94	9.3e-80	9	T6SS	-	NZ_CP013646.1_T_1
NZ_CP013646.1|176|WP_065092772.1	NZ_CP013646.1	WP_065092772.1	176	tssF	T6SSi	99.5	1.9e-175	9	T6SS	-	NZ_CP013646.1_T_1
NZ_CP013646.1|177|WP_064842662.1	NZ_CP013646.1	WP_064842662.1	177	tssE	T6SSi	99.3	4.6e-29	9	T6SS	-	NZ_CP013646.1_T_1
NZ_CP013646.1|178|WP_064842664.1	NZ_CP013646.1	WP_064842664.1	178	tssD	T6SSi	84.7	5.3e-14	9	T6SS	-	NZ_CP013646.1_T_1
NZ_CP013646.1|179|WP_064842666.1	NZ_CP013646.1	WP_064842666.1	179	tssC	T6SSi	96.7	3.4e-203	9	T6SS	-	NZ_CP013646.1_T_1
NZ_CP013646.1|180|WP_064842668.1	NZ_CP013646.1	WP_064842668.1	180	tssB	T6SSi	97.5	2.9e-43	9	T6SS	-	NZ_CP013646.1_T_1
NZ_CP013646.1|183|WP_064842673.1	NZ_CP013646.1	WP_064842673.1	183	tssK	T6SSi	1	4.3e-138	9	T6SS	-	NZ_CP013646.1_T_1
NZ_CP013646.1|185|WP_012489524.1	NZ_CP013646.1	WP_012489524.1	185	tssL	T6SSi	99.5	7.0e-54	9	T6SS	-	NZ_CP013646.1_T_1
NZ_CP013646.1|186|WP_064842679.1	NZ_CP013646.1	WP_064842679.1	186	tssM	T6SSi	98.7	5.4e-218	9	T6SS	-	NZ_CP013646.1_T_1
NZ_CP013709.1|220|WP_024931720.1	NZ_CP013709.1	WP_024931720.1	220	tssI	T6SSii	56.1728	5.6e-04	1	Orphan island	tssI island	NZ_CP013709.1_I_1_1
NZ_CP013941.1|67|WP_012815804.1	NZ_CP013941.1	WP_012815804.1	67	tssD	T6SSi	100	3.8e-34	1	Orphan island	tssD island	NZ_CP013941.1_I_0_1
NZ_CP014127.2|183|WP_226892854.1	NZ_CP014127.2	WP_226892854.1	183	tssM	T6SSi	65.7	3.2e-128	2	Incomplete	-	NZ_CP014127.2_D_1
NZ_CP014127.2|184|WP_061060699.1	NZ_CP014127.2	WP_061060699.1	184	tssA	T6SSi	99.1	7.2e-77	2	Incomplete	-	NZ_CP014127.2_D_1
NZ_CP014208.1|88|WP_041457910.1	NZ_CP014208.1	WP_041457910.1	88	tssB	T6SSi	97.5	8.8e-58	14	T6SS	-	NZ_CP014208.1_T_1
NZ_CP014208.1|89|WP_064374310.1	NZ_CP014208.1	WP_064374310.1	89	tssC	T6SSi	96.3	9.0e-200	14	T6SS	-	NZ_CP014208.1_T_1
NZ_CP014208.1|90|WP_064374311.1	NZ_CP014208.1	WP_064374311.1	90	tssK	T6SSi	1	4.6e-136	14	T6SS	-	NZ_CP014208.1_T_1
NZ_CP014208.1|91|WP_064374312.1	NZ_CP014208.1	WP_064374312.1	91	tssL	T6SSi	95.8	3.9e-24	14	T6SS	-	NZ_CP014208.1_T_1
NZ_CP014208.1|93|WP_014598243.1	NZ_CP014208.1	WP_014598243.1	93	tssD	T6SSi	98.8	4.5e-58	14	T6SS	-	NZ_CP014208.1_T_1
NZ_CP014208.1|94|WP_064374314.1	NZ_CP014208.1	WP_064374314.1	94	tssH	T6SSi	99.3	0.0e+00	14	T6SS	-	NZ_CP014208.1_T_1
NZ_CP014208.1|95|WP_064374315.1	NZ_CP014208.1	WP_064374315.1	95	tssI	T6SSi	97.7	4.0e-148	14	T6SS	-	NZ_CP014208.1_T_1
NZ_CP014208.1|100|WP_064374319.1	NZ_CP014208.1	WP_064374319.1	100	tssM	T6SSi	92.4	1.0e-143	14	T6SS	-	NZ_CP014208.1_T_1
NZ_CP014208.1|101|WP_064374320.1	NZ_CP014208.1	WP_064374320.1	101	tssA	T6SSi	99.3	2.0e-86	14	T6SS	-	NZ_CP014208.1_T_1
NZ_CP014208.1|102|WP_064374321.1	NZ_CP014208.1	WP_064374321.1	102	tssF	T6SSi	98.7	2.0e-120	14	T6SS	-	NZ_CP014208.1_T_1
NZ_CP014208.1|103|WP_064374322.1	NZ_CP014208.1	WP_064374322.1	103	tssG	T6SSi	90.4	1.2e-50	14	T6SS	-	NZ_CP014208.1_T_1
NZ_CP014208.1|104|WP_029571389.1	NZ_CP014208.1	WP_029571389.1	104	tssJ	T6SSi	96.8	2.6e-35	14	T6SS	-	NZ_CP014208.1_T_1
NZ_CP014208.1|105|WP_029571388.1	NZ_CP014208.1	WP_029571388.1	105	tssE	T6SSi	95.9	3.3e-28	14	T6SS	-	NZ_CP014208.1_T_1
NZ_CP014208.1|106|WP_064374323.1	NZ_CP014208.1	WP_064374323.1	106	tssA	T6SSi	95.9	2.9e-49	14	T6SS	-	NZ_CP014208.1_T_1
NZ_CP014345.1|1|WP_002779659.1	NZ_CP014345.1	WP_002779659.1	1	tssJ	T6SSi	76.6	1.4e-11	11	T6SS	-	NZ_CP014345.1_T_1
NZ_CP014345.1|2|WP_002813029.1	NZ_CP014345.1	WP_002813029.1	2	tssK	T6SSi	70.8	2.0e-56	11	T6SS	-	NZ_CP014345.1_T_1
NZ_CP014345.1|3|WP_002790607.1	NZ_CP014345.1	WP_002790607.1	3	tssL	T6SSi	93	8.1e-27	11	T6SS	-	NZ_CP014345.1_T_1
NZ_CP014345.1|4|WP_002779662.1	NZ_CP014345.1	WP_002779662.1	4	tssD	T6SSi	92.4	1.8e-44	11	T6SS	-	NZ_CP014345.1_T_1
NZ_CP014345.1|5|WP_002800593.1	NZ_CP014345.1	WP_002800593.1	5	tssM	T6SSi	92.5	3.7e-93	11	T6SS	-	NZ_CP014345.1_T_1
NZ_CP014345.1|68|WP_052800385.1	NZ_CP014345.1	WP_052800385.1	68	tssI	T6SSi	84.9	9.8e-58	11	T6SS	-	NZ_CP014345.1_T_1
NZ_CP014345.1|69|WP_002779653.1	NZ_CP014345.1	WP_002779653.1	69	tssG	T6SSi	84.3	5.8e-41	11	T6SS	-	NZ_CP014345.1_T_1
NZ_CP014345.1|70|WP_002843599.1	NZ_CP014345.1	WP_002843599.1	70	tssF	T6SSi	99.3	7.2e-89	11	T6SS	-	NZ_CP014345.1_T_1
NZ_CP014345.1|71|WP_002834709.1	NZ_CP014345.1	WP_002834709.1	71	tssE	T6SSi	80.1	3.8e-12	11	T6SS	-	NZ_CP014345.1_T_1
NZ_CP014345.1|72|WP_002813025.1	NZ_CP014345.1	WP_002813025.1	72	tssC	T6SSi	98.6	3.7e-198	11	T6SS	-	NZ_CP014345.1_T_1
NZ_CP014345.1|73|WP_002800584.1	NZ_CP014345.1	WP_002800584.1	73	tssB	T6SSi	93.9	3.5e-50	11	T6SS	-	NZ_CP014345.1_T_1
NZ_CP014703.1|160|WP_075466036.1	NZ_CP014703.1	WP_075466036.1	160	tssI	T6SSi	98.5075	2.0e-115	2	Orphan island	tssI island	NZ_CP0147031_I_1_4
NZ_CP014703.1|176|WP_075466068.1	NZ_CP014703.1	WP_075466068.1	176	tssI	T6SSi	97.5124	4.2e-162	2	Orphan island	tssI island	NZ_CP0147031_I_1_4
NZ_CP014703.1|371|WP_075466349.1	NZ_CP014703.1	WP_075466349.1	371	evpJ	T6SSi	91.6	6.1e-19	2	Orphan island	tssI-evpJ island	NZ_CP014703.1_I_5_1
NZ_CP014703.1|374|WP_075466353.1	NZ_CP014703.1	WP_075466353.1	374	tssI	T6SSi	91.4	5.7e-98	2	Orphan island	tssI-evpJ island	NZ_CP014703.1_I_5_1
NZ_CP014703.1|986|WP_075467660.1	NZ_CP014703.1	WP_075467660.1	986	evpJ	T6SSi	88.4	9.1e-15	2	Orphan island	tssI-evpJ island	NZ_CP014703.1_I_5_2
NZ_CP014703.1|988|WP_075467663.1	NZ_CP014703.1	WP_075467663.1	988	tssI	T6SSi	96.2	1.2e-133	2	Orphan island	tssI-evpJ island	NZ_CP014703.1_I_5_2
NZ_CP014703.1|1183|WP_075468040.1	NZ_CP014703.1	WP_075468040.1	1183	evpJ	T6SSi	91.6	3.5e-19	2	Orphan island	tssI-evpJ island	NZ_CP014703.1_I_5_3
NZ_CP014703.1|1186|WP_075468046.1	NZ_CP014703.1	WP_075468046.1	1186	tssI	T6SSi	96.7	1.5e-109	2	Orphan island	tssI-evpJ island	NZ_CP014703.1_I_5_3
NZ_CP014703.1|559|WP_075466662.1	NZ_CP014703.1	WP_075466662.1	559	tssI	T6SSi	97.5	2.8e-161	16	T6SS	-	NZ_CP014703.1_T_1
NZ_CP014703.1|560|WP_075466664.1	NZ_CP014703.1	WP_075466664.1	560	tssL	T6SSi	99.1	1.5e-64	16	T6SS	-	NZ_CP014703.1_T_1
NZ_CP014703.1|561|WP_075466666.1	NZ_CP014703.1	WP_075466666.1	561	tssK	T6SSi	99.5	6.1e-147	16	T6SS	-	NZ_CP014703.1_T_1
NZ_CP014703.1|562|WP_075466668.1	NZ_CP014703.1	WP_075466668.1	562	tssJ	T6SSi	89.6	5.0e-14	16	T6SS	-	NZ_CP014703.1_T_1
NZ_CP014703.1|564|WP_075466672.1	NZ_CP014703.1	WP_075466672.1	564	tssB	T6SSi	98.2	4.8e-68	16	T6SS	-	NZ_CP014703.1_T_1
NZ_CP014703.1|565|WP_075466674.1	NZ_CP014703.1	WP_075466674.1	565	tssC	T6SSi	99.2	2.5e-230	16	T6SS	-	NZ_CP014703.1_T_1
NZ_CP014703.1|566|WP_013209728.1	NZ_CP014703.1	WP_013209728.1	566	tssD	T6SSi	99.4	1.8e-47	16	T6SS	-	NZ_CP014703.1_T_1
NZ_CP014703.1|567|WP_013209729.1	NZ_CP014703.1	WP_013209729.1	567	tssE	T6SSi	99.3	2.0e-43	16	T6SS	-	NZ_CP014703.1_T_1
NZ_CP014703.1|568|WP_075466676.1	NZ_CP014703.1	WP_075466676.1	568	tssF	T6SSi	1	2.4e-203	16	T6SS	-	NZ_CP014703.1_T_1
NZ_CP014703.1|569|WP_075466678.1	NZ_CP014703.1	WP_075466678.1	569	tssG	T6SSi	98.5	5.1e-87	16	T6SS	-	NZ_CP014703.1_T_1
NZ_CP014703.1|570|WP_075466680.1	NZ_CP014703.1	WP_075466680.1	570	tssH	T6SSi	99.9	0.0e+00	16	T6SS	-	NZ_CP014703.1_T_1
NZ_CP014703.1|571|WP_075466682.1	NZ_CP014703.1	WP_075466682.1	571	tssI	T6SSi	97.5	2.2e-172	16	T6SS	-	NZ_CP014703.1_T_1
NZ_CP014703.1|588|WP_075466719.1	NZ_CP014703.1	WP_075466719.1	588	tssL	T6SSi	86.4	4.9e-23	16	T6SS	-	NZ_CP014703.1_T_1
NZ_CP014703.1|590|WP_075466722.1	NZ_CP014703.1	WP_075466722.1	590	tssM	T6SSi	99.5	0.0e+00	16	T6SS	-	NZ_CP014703.1_T_1
NZ_CP014703.1|592|WP_013209756.1	NZ_CP014703.1	WP_013209756.1	592	evpJ	T6SSi	96.8	1.0e-23	16	T6SS	-	NZ_CP014703.1_T_1
NZ_CP014703.1|595|WP_075466731.1	NZ_CP014703.1	WP_075466731.1	595	tssI	T6SSi	99	3.5e-97	16	T6SS	-	NZ_CP014703.1_T_1
NZ_CP014743.1|12|WP_061563617.1	NZ_CP014743.1	WP_061563617.1	12	tssI	T6SSi	84.9	1.5e-57	11	T6SS	-	NZ_CP014743.1_T_1
NZ_CP014743.1|13|WP_061563618.1	NZ_CP014743.1	WP_061563618.1	13	tssG	T6SSi	84.3	1.1e-40	11	T6SS	-	NZ_CP014743.1_T_1
NZ_CP014743.1|14|WP_061563619.1	NZ_CP014743.1	WP_061563619.1	14	tssF	T6SSi	99.3	1.1e-87	11	T6SS	-	NZ_CP014743.1_T_1
NZ_CP014743.1|15|WP_002834709.1	NZ_CP014743.1	WP_002834709.1	15	tssE	T6SSi	80.1	5.9e-12	11	T6SS	-	NZ_CP014743.1_T_1
NZ_CP014743.1|16|WP_002813025.1	NZ_CP014743.1	WP_002813025.1	16	tssC	T6SSi	98.6	5.6e-198	11	T6SS	-	NZ_CP014743.1_T_1
NZ_CP014743.1|17|WP_002800584.1	NZ_CP014743.1	WP_002800584.1	17	tssB	T6SSi	93.9	5.3e-50	11	T6SS	-	NZ_CP014743.1_T_1
NZ_CP014743.1|19|WP_002779659.1	NZ_CP014743.1	WP_002779659.1	19	tssJ	T6SSi	76.6	2.2e-11	11	T6SS	-	NZ_CP014743.1_T_1
NZ_CP014743.1|20|WP_002813029.1	NZ_CP014743.1	WP_002813029.1	20	tssK	T6SSi	70.8	3.1e-56	11	T6SS	-	NZ_CP014743.1_T_1
NZ_CP014743.1|21|WP_002790607.1	NZ_CP014743.1	WP_002790607.1	21	tssL	T6SSi	93	1.2e-26	11	T6SS	-	NZ_CP014743.1_T_1
NZ_CP014743.1|22|WP_002779662.1	NZ_CP014743.1	WP_002779662.1	22	tssD	T6SSi	92.4	2.7e-44	11	T6SS	-	NZ_CP014743.1_T_1
NZ_CP014743.1|23|WP_002800593.1	NZ_CP014743.1	WP_002800593.1	23	tssM	T6SSi	92.5	5.6e-93	11	T6SS	-	NZ_CP014743.1_T_1
NZ_CP014745.1|13|WP_061563617.1	NZ_CP014745.1	WP_061563617.1	13	tssI	T6SSi	84.9	1.4e-57	11	T6SS	-	NZ_CP014745.1_T_1
NZ_CP014745.1|14|WP_061563618.1	NZ_CP014745.1	WP_061563618.1	14	tssG	T6SSi	84.3	1.0e-40	11	T6SS	-	NZ_CP014745.1_T_1
NZ_CP014745.1|15|WP_002843599.1	NZ_CP014745.1	WP_002843599.1	15	tssF	T6SSi	99.3	1.0e-103	11	T6SS	-	NZ_CP014745.1_T_1
NZ_CP014745.1|16|WP_002834709.1	NZ_CP014745.1	WP_002834709.1	16	tssE	T6SSi	80.1	5.5e-12	11	T6SS	-	NZ_CP014745.1_T_1
NZ_CP014745.1|17|WP_061577924.1	NZ_CP014745.1	WP_061577924.1	17	tssC	T6SSi	98.6	9.5e-198	11	T6SS	-	NZ_CP014745.1_T_1
NZ_CP014745.1|18|WP_002800584.1	NZ_CP014745.1	WP_002800584.1	18	tssB	T6SSi	93.9	4.9e-50	11	T6SS	-	NZ_CP014745.1_T_1
NZ_CP014745.1|20|WP_002779659.1	NZ_CP014745.1	WP_002779659.1	20	tssJ	T6SSi	76.6	2.1e-11	11	T6SS	-	NZ_CP014745.1_T_1
NZ_CP014745.1|21|WP_002813029.1	NZ_CP014745.1	WP_002813029.1	21	tssK	T6SSi	70.8	2.9e-56	11	T6SS	-	NZ_CP014745.1_T_1
NZ_CP014745.1|22|WP_002790607.1	NZ_CP014745.1	WP_002790607.1	22	tssL	T6SSi	93	1.1e-26	11	T6SS	-	NZ_CP014745.1_T_1
NZ_CP014745.1|23|WP_002779662.1	NZ_CP014745.1	WP_002779662.1	23	tssD	T6SSi	92.4	2.5e-28	11	T6SS	-	NZ_CP014745.1_T_1
NZ_CP014745.1|24|WP_002800593.1	NZ_CP014745.1	WP_002800593.1	24	tssM	T6SSi	92.5	5.2e-94	11	T6SS	-	NZ_CP014745.1_T_1
NZ_CP015038.1|58|WP_062911766.1	NZ_CP015038.1	WP_062911766.1	58	evpJ	T6SSi	77.9	4.9e-16	3	Orphan island	tssI-evpJ island	NZ_CP015038.1_I_5_1
NZ_CP015038.1|62|WP_062911769.1	NZ_CP015038.1	WP_062911769.1	62	tssI	T6SSi	91.2	3.1e-137	3	Orphan island	tssI-evpJ island	NZ_CP015038.1_I_5_1
NZ_CP015038.1|63|WP_062911770.1	NZ_CP015038.1	WP_062911770.1	63	tssF	T6SSi	1	1.0e-110	3	Orphan island	tssI-evpJ island	NZ_CP015038.1_I_5_1
NZ_CP015063.1|169|WP_013525311.1	NZ_CP015063.1	WP_013525311.1	169	tssH	T6SSi	99.9	0.0e+00	14	T6SS	-	NZ_CP015063.1_T_1
NZ_CP015063.1|171|WP_013525309.1	NZ_CP015063.1	WP_013525309.1	171	tssB	T6SSi	96.3	4.8e-45	14	T6SS	-	NZ_CP015063.1_T_1
NZ_CP015063.1|172|WP_063170590.1	NZ_CP015063.1	WP_063170590.1	172	tssC	T6SSi	95.9	1.4e-168	14	T6SS	-	NZ_CP015063.1_T_1
NZ_CP015063.1|173|WP_013525307.1	NZ_CP015063.1	WP_013525307.1	173	tssD	T6SSi	87.1	5.1e-10	14	T6SS	-	NZ_CP015063.1_T_1
NZ_CP015063.1|174|WP_013525306.1	NZ_CP015063.1	WP_013525306.1	174	tssE	T6SSi	82.2	1.0e-15	14	T6SS	-	NZ_CP015063.1_T_1
NZ_CP015063.1|175|WP_013525305.1	NZ_CP015063.1	WP_013525305.1	175	tssF	T6SSi	99.7	3.6e-117	14	T6SS	-	NZ_CP015063.1_T_1
NZ_CP015063.1|176|WP_063170591.1	NZ_CP015063.1	WP_063170591.1	176	tssG	T6SSi	91.6	8.0e-42	14	T6SS	-	NZ_CP015063.1_T_1
NZ_CP015063.1|178|WP_024504481.1	NZ_CP015063.1	WP_024504481.1	178	tssJ	T6SSi	78.6	1.4e-18	14	T6SS	-	NZ_CP015063.1_T_1
NZ_CP015063.1|179|WP_063170593.1	NZ_CP015063.1	WP_063170593.1	179	tssK	T6SSi	97.7	6.7e-91	14	T6SS	-	NZ_CP015063.1_T_1
NZ_CP015063.1|180|WP_063170594.1	NZ_CP015063.1	WP_063170594.1	180	tssL	T6SSi	97.7	1.0e-31	14	T6SS	-	NZ_CP015063.1_T_1
NZ_CP015063.1|181|WP_063170595.1	NZ_CP015063.1	WP_063170595.1	181	tssM	T6SSi	97.9	2.8e-190	14	T6SS	-	NZ_CP015063.1_T_1
NZ_CP015063.1|190|WP_013525290.1	NZ_CP015063.1	WP_013525290.1	190	tssI	T6SSi	99	3.8e-163	14	T6SS	-	NZ_CP015063.1_T_1
NZ_CP015063.1|192|WP_013525288.1	NZ_CP015063.1	WP_013525288.1	192	tssL	T6SSi	96.7	1.2e-25	14	T6SS	-	NZ_CP015063.1_T_1
NZ_CP015063.1|193|WP_063170598.1	NZ_CP015063.1	WP_063170598.1	193	tssM	T6SSi	98.6	3.3e-197	14	T6SS	-	NZ_CP015063.1_T_1
NZ_CP015065.1|148|WP_063174083.1	NZ_CP015065.1	WP_063174083.1	148	tssH	T6SSi	99.9	0.0e+00	14	T6SS	-	NZ_CP015065.1_T_1
NZ_CP015065.1|150|WP_013525309.1	NZ_CP015065.1	WP_013525309.1	150	tssB	T6SSi	96.3	4.0e-45	14	T6SS	-	NZ_CP015065.1_T_1
NZ_CP015065.1|151|WP_024504477.1	NZ_CP015065.1	WP_024504477.1	151	tssC	T6SSi	95.9	6.7e-185	14	T6SS	-	NZ_CP015065.1_T_1
NZ_CP015065.1|152|WP_013525307.1	NZ_CP015065.1	WP_013525307.1	152	tssD	T6SSi	87.1	4.2e-26	14	T6SS	-	NZ_CP015065.1_T_1
NZ_CP015065.1|153|WP_013525306.1	NZ_CP015065.1	WP_013525306.1	153	tssE	T6SSi	82.2	8.4e-16	14	T6SS	-	NZ_CP015065.1_T_1
NZ_CP015065.1|154|WP_063173911.1	NZ_CP015065.1	WP_063173911.1	154	tssF	T6SSi	99.7	2.0e-117	14	T6SS	-	NZ_CP015065.1_T_1
NZ_CP015065.1|155|WP_063173912.1	NZ_CP015065.1	WP_063173912.1	155	tssG	T6SSi	91.6	6.0e-57	14	T6SS	-	NZ_CP015065.1_T_1
NZ_CP015065.1|157|WP_063173914.1	NZ_CP015065.1	WP_063173914.1	157	tssJ	T6SSi	78.6	6.3e-19	14	T6SS	-	NZ_CP015065.1_T_1
NZ_CP015065.1|158|WP_013525301.1	NZ_CP015065.1	WP_013525301.1	158	tssK	T6SSi	97.7	2.3e-91	14	T6SS	-	NZ_CP015065.1_T_1
NZ_CP015065.1|159|WP_027163187.1	NZ_CP015065.1	WP_027163187.1	159	tssL	T6SSi	97.7	1.4e-15	14	T6SS	-	NZ_CP015065.1_T_1
NZ_CP015065.1|160|WP_063173915.1	NZ_CP015065.1	WP_063173915.1	160	tssM	T6SSi	97.9	1.1e-206	14	T6SS	-	NZ_CP015065.1_T_1
NZ_CP015065.1|169|WP_063173924.1	NZ_CP015065.1	WP_063173924.1	169	tssI	T6SSi	99	3.9e-163	14	T6SS	-	NZ_CP015065.1_T_1
NZ_CP015065.1|171|WP_063173925.1	NZ_CP015065.1	WP_063173925.1	171	tssL	T6SSi	96.7	1.0e-26	14	T6SS	-	NZ_CP015065.1_T_1
NZ_CP015065.1|172|WP_063173926.1	NZ_CP015065.1	WP_063173926.1	172	tssM	T6SSi	98.6	3.4e-196	14	T6SS	-	NZ_CP015065.1_T_1
NZ_CP015116.1|244|WP_071653878.1	NZ_CP015116.1	WP_071653878.1	244	tssI	T6SSi	99.1708	5.1e-113	1	Orphan island	tssI island	NZ_CP015116.1_I_1_1
NZ_CP015116.1|632|WP_071895708.1	NZ_CP015116.1	WP_071895708.1	632	tssI	T6SSi	98.5075	5.4e-154	1	Orphan island	tssI island	NZ_CP015116.1_I_1_3
NZ_CP015116.1|708|WP_071508021.1	NZ_CP015116.1	WP_071508021.1	708	tssI	T6SSi	97.0149	3.7e-133	1	Orphan island	tssI island	NZ_CP015116.1_I_1_4
NZ_CP015116.1|543|WP_019719251.1	NZ_CP015116.1	WP_019719251.1	543	evpJ	T6SSi	92.6	2.1e-19	2	Orphan island	tssI-evpJ island	NZ_CP015116.1_I_5_2
NZ_CP015116.1|546|WP_071507814.1	NZ_CP015116.1	WP_071507814.1	546	tssI	T6SSi	90.2	1.2e-99	2	Orphan island	tssI-evpJ island	NZ_CP015116.1_I_5_2
NZ_CP015116.1|1223|WP_071507662.1	NZ_CP015116.1	WP_071507662.1	1223	evpJ	T6SSi	90.5	4.6e-13	2	Orphan island	tssI-evpJ island	NZ_CP015116.1_I_5_5
NZ_CP015116.1|1225|WP_019719678.1	NZ_CP015116.1	WP_019719678.1	1225	tssI	T6SSi	97.5	2.3e-149	2	Orphan island	tssI-evpJ island	NZ_CP015116.1_I_5_5
NZ_CP015116.1|832|WP_058908676.1	NZ_CP015116.1	WP_058908676.1	832	tssI	T6SSi	97.5	1.5e-149	16	T6SS	-	NZ_CP015116.1_T_1
NZ_CP015116.1|833|WP_028854259.1	NZ_CP015116.1	WP_028854259.1	833	tssL	T6SSi	99.1	5.7e-64	16	T6SS	-	NZ_CP015116.1_T_1
NZ_CP015116.1|834|WP_011004038.1	NZ_CP015116.1	WP_011004038.1	834	tssK	T6SSi	99.5	8.4e-147	16	T6SS	-	NZ_CP015116.1_T_1
NZ_CP015116.1|835|WP_072633706.1	NZ_CP015116.1	WP_072633706.1	835	tssJ	T6SSi	89.6	6.1e-14	16	T6SS	-	NZ_CP015116.1_T_1
NZ_CP015116.1|837|WP_011004041.1	NZ_CP015116.1	WP_011004041.1	837	tssB	T6SSi	98.8	8.1e-68	16	T6SS	-	NZ_CP015116.1_T_1
NZ_CP015116.1|838|WP_058908677.1	NZ_CP015116.1	WP_058908677.1	838	tssC	T6SSi	99.2	4.7e-230	16	T6SS	-	NZ_CP015116.1_T_1
NZ_CP015116.1|839|WP_011004043.1	NZ_CP015116.1	WP_011004043.1	839	tssD	T6SSi	99.4	3.6e-47	16	T6SS	-	NZ_CP015116.1_T_1
NZ_CP015116.1|840|WP_011004044.1	NZ_CP015116.1	WP_011004044.1	840	tssE	T6SSi	99.3	9.9e-44	16	T6SS	-	NZ_CP015116.1_T_1
NZ_CP015116.1|841|WP_058908678.1	NZ_CP015116.1	WP_058908678.1	841	tssF	T6SSi	1	4.8e-202	16	T6SS	-	NZ_CP015116.1_T_1
NZ_CP015116.1|842|WP_058908679.1	NZ_CP015116.1	WP_058908679.1	842	tssG	T6SSi	98.8	1.3e-72	16	T6SS	-	NZ_CP015116.1_T_1
[truncated: 4,875 more rows]

## Sheet: TableS6
Table S6. T6SS proteins retrieved with MacSyFinder in this study in chromosomes.
Hit_ID	Genome	Protein_ID	CDS	T6SS gene	T6SS subtype	i-evalue	Profile coverage (%)	No. T6SS components	Cluster Type	Orphan island type	T6SS cluster ID
NC_002505.1|1274|WP_001142947.1	NC_002505.1	WP_001142947.1	1274	tssD	T6SSi	2e-55	98.2	2	Orphan island	Orphan island	NC_002505.1_I_2_1
NC_002505.1|1275|WP_000212116.1	NC_002505.1	WP_000212116.1	1275	tssI	T6SSi	1.1e-198	96.4	2	Orphan island	Orphan island	NC_002505.1_I_2_1
NC_002506.1|12|WP_001142947.1	NC_002506.1	WP_001142947.1	12	tssD	T6SSi	7.6e-56	98.2	2	Orphan island	Orphan island	NC_002506.1_I_2_1
NC_002506.1|13|WP_000212125.1	NC_002506.1	WP_000212125.1	13	tssI	T6SSi	3.7e-201	95.9	2	Orphan island	Orphan island	NC_002506.1_I_2_1
NC_002506.1|85|WP_000526403.1	NC_002506.1	WP_000526403.1	85	evpJ	T6SSi	5.1e-36	98.9	14	T6SS	T6SS	NC_002506.1_T_1
NC_002506.1|87|WP_000031391.1	NC_002506.1	WP_000031391.1	87	tssB	T6SSi	1.1e-66	94.5	14	T6SS	T6SS	NC_002506.1_T_1
NC_002506.1|88|WP_000108140.1	NC_002506.1	WP_000108140.1	88	tssC	T6SSi	8.9e-230	99.2	14	T6SS	T6SS	NC_002506.1_T_1
NC_002506.1|89|WP_000221000.1	NC_002506.1	WP_000221000.1	89	tssE	T6SSi	1e-46	99.3	14	T6SS	T6SS	NC_002506.1_T_1
NC_002506.1|90|WP_000189792.1	NC_002506.1	WP_000189792.1	90	tssF	T6SSi	9.1e-252	99.8	14	T6SS	T6SS	NC_002506.1_T_1
NC_002506.1|91|WP_000510181.1	NC_002506.1	WP_000510181.1	91	tssG	T6SSi	2e-142	100	14	T6SS	T6SS	NC_002506.1_T_1
NC_002506.1|93|WP_001045311.1	NC_002506.1	WP_001045311.1	93	tssJ	T6SSi	3.1e-60	99.4	14	T6SS	T6SS	NC_002506.1_T_1
NC_002506.1|94|WP_000458007.1	NC_002506.1	WP_000458007.1	94	tssK	T6SSi	2e-204	99.8	14	T6SS	T6SS	NC_002506.1_T_1
NC_002506.1|95|WP_000083409.1	NC_002506.1	WP_000083409.1	95	tssL	T6SSi	3.8e-89	99.5	14	T6SS	T6SS	NC_002506.1_T_1
NC_002506.1|96|WP_000619136.1	NC_002506.1	WP_000619136.1	96	tssH	T6SSi	0	99.9	14	T6SS	T6SS	NC_002506.1_T_1
NC_002506.1|99|WP_000426093.1	NC_002506.1	WP_000426093.1	99	tssA	T6SSi	1e-161	99.8	14	T6SS	T6SS	NC_002506.1_T_1
NC_002506.1|100|WP_000225015.1	NC_002506.1	WP_000225015.1	100	tssM	T6SSi	0	100	14	T6SS	T6SS	NC_002506.1_T_1
NC_002506.1|101|WP_000073077.1	NC_002506.1	WP_000073077.1	101	tssA	T6SSi	6.3e-118	97.7	14	T6SS	T6SS	NC_002506.1_T_1
NC_002506.1|102|WP_000113295.1	NC_002506.1	WP_000113295.1	102	tssI	T6SSi	2.7e-223	99.5	14	T6SS	T6SS	NC_002506.1_T_1
NC_002516.2|263|NP_248953.1	NC_002516.2	NP_248953.1	263	tssI	T6SSi	6.3e-163	98.5	2	Orphan island	Orphan island	NC_002516.2_I_2_1
NC_002516.2|264|NP_248954.1	NC_002516.2	NP_248954.1	264	tssD	T6SSi	4.7e-46	94.1	2	Orphan island	Orphan island	NC_002516.2_I_2_1
NC_002516.2|5269|NP_253953.1	NC_002516.2	NP_253953.1	5269	tssI	T6SSi	1.6e-154	93	2	Orphan island	Orphan island	NC_002516.2_I_2_3
NC_002516.2|5270|NP_253954.1	NC_002516.2	NP_253954.1	5270	tssD	T6SSi	4.7e-46	94.1	2	Orphan island	Orphan island	NC_002516.2_I_2_3
NC_002516.2|1508|NP_250199.1	NC_002516.2	NP_250199.1	1508	evpJ	T6SSi	3.6e-14	88.4	3	Orphan island	Orphan island	NC_002516.2_I_4_2
NC_002516.2|1511|NP_250202.1	NC_002516.2	NP_250202.1	1511	tssI	T6SSi	1.3e-162	98.5	3	Orphan island	Orphan island	NC_002516.2_I_4_2
NC_002516.2|1512|NP_250203.1	NC_002516.2	NP_250203.1	1512	tssD	T6SSi	4.7e-46	94.1	3	Orphan island	Orphan island	NC_002516.2_I_4_2
NC_002516.2|78|NP_248767.1	NC_002516.2	NP_248767.1	78	tssM	T6SSi	0	100	15	T6SS	T6SS	NC_002516.2_T_1
NC_002516.2|79|NP_248768.1	NC_002516.2	NP_248768.1	79	tssL	T6SSi	8.5e-84	99.5	15	T6SS	T6SS	NC_002516.2_T_1
NC_002516.2|80|NP_248769.1	NC_002516.2	NP_248769.1	80	tssK	T6SSi	1.6e-190	100	15	T6SS	T6SS	NC_002516.2_T_1
NC_002516.2|81|NP_248770.1	NC_002516.2	NP_248770.1	81	tssJ	T6SSi	6e-51	98.7	15	T6SS	T6SS	NC_002516.2_T_1
NC_002516.2|83|NP_248772.1	NC_002516.2	NP_248772.1	83	tssA	T6SSi	2.9e-28	50.6	15	T6SS	T6SS	NC_002516.2_T_1
NC_002516.2|84|NP_248773.1	NC_002516.2	NP_248773.1	84	tssB	T6SSi	1.8e-67	98.8	15	T6SS	T6SS	NC_002516.2_T_1
NC_002516.2|85|NP_248774.1	NC_002516.2	NP_248774.1	85	tssC	T6SSi	4.6e-230	99.2	15	T6SS	T6SS	NC_002516.2_T_1
NC_002516.2|86|NP_248775.1	NC_002516.2	NP_248775.1	86	tssD	T6SSi	2.1e-62	100	15	T6SS	T6SS	NC_002516.2_T_1
NC_002516.2|88|NP_248777.1	NC_002516.2	NP_248777.1	88	tssE	T6SSi	1.3e-51	99.3	15	T6SS	T6SS	NC_002516.2_T_1
NC_002516.2|89|NP_248778.1	NC_002516.2	NP_248778.1	89	tssF	T6SSi	1.5e-255	99.8	15	T6SS	T6SS	NC_002516.2_T_1
NC_002516.2|90|NP_248779.1	NC_002516.2	NP_248779.1	90	tssG	T6SSi	9.6e-132	99.4	15	T6SS	T6SS	NC_002516.2_T_1
NC_002516.2|91|NP_248780.1	NC_002516.2	NP_248780.1	91	tssH	T6SSi	0	100	15	T6SS	T6SS	NC_002516.2_T_1
NC_002516.2|92|NP_248781.1	NC_002516.2	NP_248781.1	92	tssI	T6SSi	4.4e-227	93	15	T6SS	T6SS	NC_002516.2_T_1
NC_002516.2|94|NP_248783.1	NC_002516.2	NP_248783.1	94	evpJ	T6SSi	9.9e-39	98.9	15	T6SS	T6SS	NC_002516.2_T_1
NC_002516.2|96|NP_248785.1	NC_002516.2	NP_248785.1	96	tssI	T6SSi	2.7e-243	99.7	15	T6SS	T6SS	NC_002516.2_T_1
NC_002516.2|1658|NP_250347.1	NC_002516.2	NP_250347.1	1658	tssA	T6SSi	1.4e-49	97.9	11	T6SS	T6SS	NC_002516.2_T_2
NC_002516.2|1659|NP_250348.1	NC_002516.2	NP_250348.1	1659	tssB	T6SSi	1.1e-49	94.5	11	T6SS	T6SS	NC_002516.2_T_2
NC_002516.2|1660|NP_250349.1	NC_002516.2	NP_250349.1	1660	tssC	T6SSi	9.8e-211	98.8	11	T6SS	T6SS	NC_002516.2_T_2
NC_002516.2|1661|NP_250350.1	NC_002516.2	NP_250350.1	1661	tssE	T6SSi	2.3e-25	97.9	11	T6SS	T6SS	NC_002516.2_T_2
NC_002516.2|1662|NP_250351.1	NC_002516.2	NP_250351.1	1662	tssF	T6SSi	3.1e-113	88.2	11	T6SS	T6SS	NC_002516.2_T_2
NC_002516.2|1663|NP_250352.1	NC_002516.2	NP_250352.1	1663	tssG	T6SSi	6.1e-88	94.6	11	T6SS	T6SS	NC_002516.2_T_2
NC_002516.2|1664|NP_250353.1	NC_002516.2	NP_250353.1	1664	tssH	T6SSi	0	99.2	11	T6SS	T6SS	NC_002516.2_T_2
NC_002516.2|1668|NP_250357.1	NC_002516.2	NP_250357.1	1668	tssJ	T6SSi	1.5e-35	89	11	T6SS	T6SS	NC_002516.2_T_2
NC_002516.2|1669|NP_250358.1	NC_002516.2	NP_250358.1	1669	tssK	T6SSi	1.1e-128	100	11	T6SS	T6SS	NC_002516.2_T_2
NC_002516.2|1670|NP_250359.1	NC_002516.2	NP_250359.1	1670	tssL	T6SSi	8.2e-60	99.5	11	T6SS	T6SS	NC_002516.2_T_2
NC_002516.2|1671|NP_250360.1	NC_002516.2	NP_250360.1	1671	tssM	T6SSi	3.3e-212	99	11	T6SS	T6SS	NC_002516.2_T_2
NC_002516.2|2362|NP_251050.1	NC_002516.2	NP_251050.1	2362	tssA	T6SSi	4.4e-24	50.3	11	T6SS	T6SS	NC_002516.2_T_3
NC_002516.2|2364|NP_251052.1	NC_002516.2	NP_251052.1	2364	tssL	T6SSi	1e-14	52.3	11	T6SS	T6SS	NC_002516.2_T_3
NC_002516.2|2365|NP_251053.1	NC_002516.2	NP_251053.1	2365	tssK	T6SSi	1.7e-28	69.2	11	T6SS	T6SS	NC_002516.2_T_3
NC_002516.2|2367|NP_251055.1	NC_002516.2	NP_251055.1	2367	tssB	T6SSi	2.5e-56	96.9	11	T6SS	T6SS	NC_002516.2_T_3
NC_002516.2|2368|NP_251056.1	NC_002516.2	NP_251056.1	2368	tssC	T6SSi	7.2e-213	98.8	11	T6SS	T6SS	NC_002516.2_T_3
NC_002516.2|2369|NP_251057.1	NC_002516.2	NP_251057.1	2369	tssD	T6SSi	5.7e-28	93.5	11	T6SS	T6SS	NC_002516.2_T_3
NC_002516.2|2370|NP_251058.1	NC_002516.2	NP_251058.1	2370	tssE	T6SSi	1.6e-16	83.6	11	T6SS	T6SS	NC_002516.2_T_3
NC_002516.2|2371|NP_251059.1	NC_002516.2	NP_251059.1	2371	tssF	T6SSi	4.5e-138	99.3	11	T6SS	T6SS	NC_002516.2_T_3
NC_002516.2|2372|NP_251060.1	NC_002516.2	NP_251060.1	2372	tssG	T6SSi	1.6e-54	96.7	11	T6SS	T6SS	NC_002516.2_T_3
NC_002516.2|2373|NP_251061.1	NC_002516.2	NP_251061.1	2373	tssH	T6SSi	0	97.1	11	T6SS	T6SS	NC_002516.2_T_3
NC_002516.2|2374|NP_251063.1	NC_002516.2	NP_251063.1	2374	tssI	T6SSi	2.4e-146	96.7	11	T6SS	T6SS	NC_002516.2_T_3
NC_002678.2|1807|WP_010910841.1	NC_002678.2	WP_010910841.1	1807	tssH	T6SSi	0	99.9	14	T6SS	T6SS	NC_002678.2_T_1
NC_002678.2|1809|WP_010910843.1	NC_002678.2	WP_010910843.1	1809	tssB	T6SSi	3.4e-45	96.9	14	T6SS	T6SS	NC_002678.2_T_1
NC_002678.2|1810|WP_010910844.1	NC_002678.2	WP_010910844.1	1810	tssC	T6SSi	1.9e-184	95.9	14	T6SS	T6SS	NC_002678.2_T_1
NC_002678.2|1811|WP_162034372.1	NC_002678.2	WP_162034372.1	1811	tssD	T6SSi	1.4e-24	89.4	14	T6SS	T6SS	NC_002678.2_T_1
NC_002678.2|1812|WP_010910846.1	NC_002678.2	WP_010910846.1	1812	tssE	T6SSi	5.4e-15	92.5	14	T6SS	T6SS	NC_002678.2_T_1
NC_002678.2|1813|WP_010910847.1	NC_002678.2	WP_010910847.1	1813	tssF	T6SSi	7.1e-117	99.7	14	T6SS	T6SS	NC_002678.2_T_1
NC_002678.2|1814|WP_010910848.1	NC_002678.2	WP_010910848.1	1814	tssG	T6SSi	1.4e-59	97.6	14	T6SS	T6SS	NC_002678.2_T_1
NC_002678.2|1816|WP_010910850.1	NC_002678.2	WP_010910850.1	1816	tssJ	T6SSi	3.4e-18	77.9	14	T6SS	T6SS	NC_002678.2_T_1
NC_002678.2|1817|WP_010910851.1	NC_002678.2	WP_010910851.1	1817	tssK	T6SSi	5e-94	97.7	14	T6SS	T6SS	NC_002678.2_T_1
NC_002678.2|1818|WP_010910852.1	NC_002678.2	WP_010910852.1	1818	tssL	T6SSi	2.8e-33	97.7	14	T6SS	T6SS	NC_002678.2_T_1
NC_002678.2|1819|WP_010910853.1	NC_002678.2	WP_010910853.1	1819	tssM	T6SSi	5.4e-208	97.2	14	T6SS	T6SS	NC_002678.2_T_1
NC_002678.2|1827|WP_010910861.1	NC_002678.2	WP_010910861.1	1827	tssI	T6SSi	1.9e-162	98.8	14	T6SS	T6SS	NC_002678.2_T_1
NC_002678.2|1829|WP_010910863.1	NC_002678.2	WP_010910863.1	1829	tssL	T6SSi	1.9e-36	96.3	14	T6SS	T6SS	NC_002678.2_T_1
NC_002678.2|1830|WP_010910864.1	NC_002678.2	WP_010910864.1	1830	tssM	T6SSi	3.3e-221	98.7	14	T6SS	T6SS	NC_002678.2_T_1
NC_002695.2|566|NP_308632.1	NC_002695.2	NP_308632.1	566	evpJ	T6SSi	2.1e-08	51.6	2	Orphan island	Orphan island	NC_002695.2_I_5_1
NC_002695.2|568|NP_308634.1	NC_002695.2	NP_308634.1	568	tssI	T6SSi	4.9e-155	89.7	2	Orphan island	Orphan island	NC_002695.2_I_5_1
NC_002695.2|212|NP_308243.1	NC_002695.2	NP_308243.1	212	tssD	T6SSi	1.3e-17	81.2	13	T6SS	T6SS	NC_002695.2_T_1
NC_002695.2|214|NP_308245.2	NC_002695.2	NP_308245.2	214	tssM	T6SSi	5.2e-259	99.9	13	T6SS	T6SS	NC_002695.2_T_1
NC_002695.2|216|NP_308250.1	NC_002695.2	NP_308250.1	216	tssH	T6SSi	0	99.9	13	T6SS	T6SS	NC_002695.2_T_1
NC_002695.2|217|NP_308251.1	NC_002695.2	NP_308251.1	217	tssL	T6SSi	5.6e-58	99.5	13	T6SS	T6SS	NC_002695.2_T_1
NC_002695.2|218|NP_308252.1	NC_002695.2	NP_308252.1	218	tssK	T6SSi	1.9e-140	99.8	13	T6SS	T6SS	NC_002695.2_T_1
NC_002695.2|219|NP_308253.1	NC_002695.2	NP_308253.1	219	tssJ	T6SSi	3.3e-33	95.5	13	T6SS	T6SS	NC_002695.2_T_1
NC_002695.2|221|NP_308255.1	NC_002695.2	NP_308255.1	221	tssG	T6SSi	2.3e-91	95.5	13	T6SS	T6SS	NC_002695.2_T_1
NC_002695.2|222|NP_308256.1	NC_002695.2	NP_308256.1	222	tssF	T6SSi	1.1e-152	99.7	13	T6SS	T6SS	NC_002695.2_T_1
NC_002695.2|223|NP_308257.1	NC_002695.2	NP_308257.1	223	tssE	T6SSi	1.9e-20	98.6	13	T6SS	T6SS	NC_002695.2_T_1
NC_002695.2|224|NP_308258.1	NC_002695.2	NP_308258.1	224	tssC	T6SSi	3.7e-206	93	13	T6SS	T6SS	NC_002695.2_T_1
NC_002695.2|226|NP_308260.1	NC_002695.2	NP_308260.1	226	tssB	T6SSi	2.1e-50	93.9	13	T6SS	T6SS	NC_002695.2_T_1
NC_002695.2|227|NP_308261.1	NC_002695.2	NP_308261.1	227	tssD	T6SSi	3.9e-53	97.1	13	T6SS	T6SS	NC_002695.2_T_1
NC_002695.2|228|NP_308263.1	NC_002695.2	NP_308263.1	228	tssI	T6SSi	5.9e-156	94.4	13	T6SS	T6SS	NC_002695.2_T_1
NC_002927.3|792|WP_003808272.1	NC_002927.3	WP_003808272.1	792	tssI	T6SSi	1.1e-164	97.5	12	T6SS	T6SS	NC_002927.3_T_1
NC_002927.3|798|WP_003808284.1	NC_002927.3	WP_003808284.1	798	tssB	T6SSi	5.6e-58	98.2	12	T6SS	T6SS	NC_002927.3_T_1
NC_002927.3|799|WP_003808286.1	NC_002927.3	WP_003808286.1	799	tssC	T6SSi	1e-213	97.3	12	T6SS	T6SS	NC_002927.3_T_1
NC_002927.3|800|WP_033449640.1	NC_002927.3	WP_033449640.1	800	tssD	T6SSi	8.6e-32	100	12	T6SS	T6SS	NC_002927.3_T_1
NC_002927.3|802|WP_003808292.1	NC_002927.3	WP_003808292.1	802	tssE	T6SSi	1.2e-24	98.6	12	T6SS	T6SS	NC_002927.3_T_1
NC_002927.3|803|WP_010925948.1	NC_002927.3	WP_010925948.1	803	tssF	T6SSi	7.8e-163	99.7	12	T6SS	T6SS	NC_002927.3_T_1
NC_002927.3|805|WP_010925950.1	NC_002927.3	WP_010925950.1	805	tssG	T6SSi	7e-75	93.4	12	T6SS	T6SS	NC_002927.3_T_1
NC_002927.3|808|WP_010925951.1	NC_002927.3	WP_010925951.1	808	tssH	T6SSi	0	99.9	12	T6SS	T6SS	NC_002927.3_T_1
NC_002927.3|811|WP_010925953.1	NC_002927.3	WP_010925953.1	811	tssJ	T6SSi	1.9e-31	85.1	12	T6SS	T6SS	NC_002927.3_T_1
NC_002927.3|812|WP_003808316.1	NC_002927.3	WP_003808316.1	812	tssK	T6SSi	2.4e-139	99.5	12	T6SS	T6SS	NC_002927.3_T_1
NC_002927.3|813|WP_003808318.1	NC_002927.3	WP_003808318.1	813	tssL	T6SSi	7.8e-63	99.5	12	T6SS	T6SS	NC_002927.3_T_1
NC_002927.3|814|WP_010925954.1	NC_002927.3	WP_010925954.1	814	tssM	T6SSi	9.3e-238	98.1	12	T6SS	T6SS	NC_002927.3_T_1
NC_002928.3|692|WP_049788687.1	NC_002928.3	WP_049788687.1	692	tssI	T6SSi	9.1e-84	51.9	12	T6SS	T6SS	NC_002928.3_T_1
NC_002928.3|699|WP_003808284.1	NC_002928.3	WP_003808284.1	699	tssB	T6SSi	4.7e-58	98.2	12	T6SS	T6SS	NC_002928.3_T_1
NC_002928.3|700|WP_010927645.1	NC_002928.3	WP_010927645.1	700	tssC	T6SSi	7.8e-213	97.3	12	T6SS	T6SS	NC_002928.3_T_1
NC_002928.3|701|WP_010927646.1	NC_002928.3	WP_010927646.1	701	tssD	T6SSi	2.7e-31	100	12	T6SS	T6SS	NC_002928.3_T_1
NC_002928.3|703|WP_003808292.1	NC_002928.3	WP_003808292.1	703	tssE	T6SSi	1e-24	98.6	12	T6SS	T6SS	NC_002928.3_T_1
NC_002928.3|704|WP_010927647.1	NC_002928.3	WP_010927647.1	704	tssF	T6SSi	4e-162	99.7	12	T6SS	T6SS	NC_002928.3_T_1
NC_002928.3|706|WP_041937105.1	NC_002928.3	WP_041937105.1	706	tssG	T6SSi	2.7e-73	93.4	12	T6SS	T6SS	NC_002928.3_T_1
NC_002928.3|709|WP_010927650.1	NC_002928.3	WP_010927650.1	709	tssH	T6SSi	0	99.9	12	T6SS	T6SS	NC_002928.3_T_1
NC_002928.3|712|WP_010927652.1	NC_002928.3	WP_010927652.1	712	tssJ	T6SSi	1.3e-31	85.1	12	T6SS	T6SS	NC_002928.3_T_1
NC_002928.3|713|WP_010927653.1	NC_002928.3	WP_010927653.1	713	tssK	T6SSi	7.2e-139	99.5	12	T6SS	T6SS	NC_002928.3_T_1
NC_002928.3|714|WP_003808318.1	NC_002928.3	WP_003808318.1	714	tssL	T6SSi	6.6e-63	99.5	12	T6SS	T6SS	NC_002928.3_T_1
NC_002928.3|715|WP_010927654.1	NC_002928.3	WP_010927654.1	715	tssM	T6SSi	1.1e-237	98.1	12	T6SS	T6SS	NC_002928.3_T_1
NC_002939.5|416|WP_235044952.1	NC_002939.5	WP_235044952.1	416	tssJ	T6SSi	4e-05	74.7	6	Incomplete	Incomplete	NC_002939.5_D_1
NC_002939.5|417|WP_010941098.1	NC_002939.5	WP_010941098.1	417	tssK	T6SSi	2e-59	98.6	6	Incomplete	Incomplete	NC_002939.5_D_1
NC_002939.5|418|WP_010941099.1	NC_002939.5	WP_010941099.1	418	tssE	T6SSi	1.1e-20	95.9	6	Incomplete	Incomplete	NC_002939.5_D_1
NC_002939.5|419|WP_010941100.1	NC_002939.5	WP_010941100.1	419	tssF	T6SSi	9.6e-134	99.5	6	Incomplete	Incomplete	NC_002939.5_D_1
NC_002939.5|420|WP_010941101.1	NC_002939.5	WP_010941101.1	420	tssG	T6SSi	1.3e-55	92.2	6	Incomplete	Incomplete	NC_002939.5_D_1
NC_002939.5|421|WP_010941102.1	NC_002939.5	WP_010941102.1	421	tssH	T6SSi	0	99.5	6	Incomplete	Incomplete	NC_002939.5_D_1
NC_002939.5|3105|WP_235044923.1	NC_002939.5	WP_235044923.1	3105	tssL	T6SSi	7.6e-23	53.3	6	Orphan island	Orphan island	NC_002939.5_I_2_1
NC_002939.5|3107|WP_010943787.1	NC_002939.5	WP_010943787.1	3107	tssA	T6SSi	5.2e-42	82.8	6	Orphan island	Orphan island	NC_002939.5_I_2_1
NC_002939.5|3112|WP_010943792.1	NC_002939.5	WP_010943792.1	3112	tssB	T6SSi	2.4e-48	93.9	6	Orphan island	Orphan island	NC_002939.5_I_2_1
NC_002939.5|3113|WP_010943793.1	NC_002939.5	WP_010943793.1	3113	tssC	T6SSi	5e-202	99	6	Orphan island	Orphan island	NC_002939.5_I_2_1
NC_002939.5|3114|WP_010943794.1	NC_002939.5	WP_010943794.1	3114	tssD	T6SSi	6.2e-40	92.4	6	Orphan island	Orphan island	NC_002939.5_I_2_1
NC_002939.5|3117|WP_010943797.1	NC_002939.5	WP_010943797.1	3117	tssI	T6SSi	4.8e-156	92.4	6	Orphan island	Orphan island	NC_002939.5_I_2_1
NC_002942.5|442|WP_010946207.1	NC_002942.5	WP_010946207.1	442	tssM	T6SSi	4.7e-47	59.5	2	Incomplete	Incomplete	NC_002942.5_D_1
NC_002942.5|443|WP_010946208.1	NC_002942.5	WP_010946208.1	443	tssL	T6SSi	1.1e-19	99.1	2	Incomplete	Incomplete	NC_002942.5_D_1
NC_002947.4|3408|WP_010954257.1	NC_002947.4	WP_010954257.1	3408	tssL	T6SSi	5.1e-52	100	2	Incomplete	Incomplete	NC_002947.4_D_1
NC_002947.4|3409|WP_010954258.1	NC_002947.4	WP_010954258.1	3409	tssI	T6SSi	3e-155	98.7	2	Incomplete	Incomplete	NC_002947.4_D_1
NC_002947.4|659|WP_010951904.1	NC_002947.4	WP_010951904.1	659	evpJ	T6SSi	0.00038	54.7	2	Orphan island	Orphan island	NC_002947.4_I_3_1
NC_002947.4|667|WP_079732571.1	NC_002947.4	WP_079732571.1	667	tssD	T6SSi	6e-22	50.6	2	Orphan island	Orphan island	NC_002947.4_I_3_1
NC_002947.4|2627|WP_003250871.1	NC_002947.4	WP_003250871.1	2627	evpJ	T6SSi	5.1e-13	96.8	13	T6SS	T6SS	NC_002947.4_T_1
NC_002947.4|2631|WP_010953534.1	NC_002947.4	WP_010953534.1	2631	tssI	T6SSi	3.2e-157	97	13	T6SS	T6SS	NC_002947.4_T_1
NC_002947.4|2632|WP_010953535.1	NC_002947.4	WP_010953535.1	2632	tssD	T6SSi	4.8e-51	97.6	13	T6SS	T6SS	NC_002947.4_T_1
NC_002947.4|2633|WP_010953536.1	NC_002947.4	WP_010953536.1	2633	tssL	T6SSi	8.9e-58	99.5	13	T6SS	T6SS	NC_002947.4_T_1
NC_002947.4|2634|WP_010953537.1	NC_002947.4	WP_010953537.1	2634	tssK	T6SSi	5.7e-147	99.8	13	T6SS	T6SS	NC_002947.4_T_1
NC_002947.4|2635|WP_010953538.1	NC_002947.4	WP_010953538.1	2635	tssJ	T6SSi	1.1e-21	63.6	13	T6SS	T6SS	NC_002947.4_T_1
NC_002947.4|2637|WP_010953540.1	NC_002947.4	WP_010953540.1	2637	tssG	T6SSi	1e-85	97	13	T6SS	T6SS	NC_002947.4_T_1
NC_002947.4|2638|WP_010953541.1	NC_002947.4	WP_010953541.1	2638	tssF	T6SSi	1.7e-175	99.5	13	T6SS	T6SS	NC_002947.4_T_1
NC_002947.4|2639|WP_010953542.1	NC_002947.4	WP_010953542.1	2639	tssE	T6SSi	7.4e-24	97.9	13	T6SS	T6SS	NC_002947.4_T_1
NC_002947.4|2640|WP_010953543.1	NC_002947.4	WP_010953543.1	2640	tssC	T6SSi	1.7e-201	97.7	13	T6SS	T6SS	NC_002947.4_T_1
NC_002947.4|2641|WP_010953544.1	NC_002947.4	WP_010953544.1	2641	tssB	T6SSi	2.4e-48	95.1	13	T6SS	T6SS	NC_002947.4_T_1
NC_002947.4|2643|WP_010953546.1	NC_002947.4	WP_010953546.1	2643	tssA	T6SSi	8.2e-41	98.6	13	T6SS	T6SS	NC_002947.4_T_1
NC_002947.4|2644|WP_010953547.1	NC_002947.4	WP_010953547.1	2644	tssM	T6SSi	1.2e-245	99.6	13	T6SS	T6SS	NC_002947.4_T_1
NC_002947.4|3098|WP_049586088.1	NC_002947.4	WP_049586088.1	3098	tssD	T6SSi	3.5e-62	100	13	T6SS	T6SS	NC_002947.4_T_2
NC_002947.4|3101|WP_010953989.1	NC_002947.4	WP_010953989.1	3101	tssM	T6SSi	0	99.9	13	T6SS	T6SS	NC_002947.4_T_2
NC_002947.4|3102|WP_010953990.1	NC_002947.4	WP_010953990.1	3102	tssL	T6SSi	1.3e-75	98.6	13	T6SS	T6SS	NC_002947.4_T_2
NC_002947.4|3103|WP_010953991.1	NC_002947.4	WP_010953991.1	3103	tssK	T6SSi	1e-180	100	13	T6SS	T6SS	NC_002947.4_T_2
NC_002947.4|3104|WP_004576638.1	NC_002947.4	WP_004576638.1	3104	tssJ	T6SSi	5e-46	96.1	13	T6SS	T6SS	NC_002947.4_T_2
NC_002947.4|3105|WP_049586082.1	NC_002947.4	WP_049586082.1	3105	tssH	T6SSi	0	99.9	13	T6SS	T6SS	NC_002947.4_T_2
NC_002947.4|3106|WP_003248350.1	NC_002947.4	WP_003248350.1	3106	tssG	T6SSi	4.1e-128	100	13	T6SS	T6SS	NC_002947.4_T_2
NC_002947.4|3107|WP_010953993.1	NC_002947.4	WP_010953993.1	3107	tssF	T6SSi	2.7e-255	100	13	T6SS	T6SS	NC_002947.4_T_2
NC_002947.4|3108|WP_003248355.1	NC_002947.4	WP_003248355.1	3108	tssE	T6SSi	2e-49	99.3	13	T6SS	T6SS	NC_002947.4_T_2
NC_002947.4|3109|WP_003248356.1	NC_002947.4	WP_003248356.1	3109	tssC	T6SSi	6.5e-240	99.4	13	T6SS	T6SS	NC_002947.4_T_2
NC_002947.4|3110|WP_049586301.1	NC_002947.4	WP_049586301.1	3110	tssB	T6SSi	1.4e-74	98.8	13	T6SS	T6SS	NC_002947.4_T_2
NC_002947.4|3123|WP_010953999.1	NC_002947.4	WP_010953999.1	3123	tssI	T6SSi	4.3e-194	89.6	13	T6SS	T6SS	NC_002947.4_T_2
NC_002947.4|3126|WP_010954001.1	NC_002947.4	WP_010954001.1	3126	evpJ	T6SSi	8.1e-15	80	13	T6SS	T6SS	NC_002947.4_T_2
NC_002947.4|4074|WP_049588262.1	NC_002947.4	WP_049588262.1	4074	evpJ	T6SSi	9.3e-14	93.7	13	T6SS	T6SS	NC_002947.4_T_3
NC_002947.4|4078|WP_010954844.1	NC_002947.4	WP_010954844.1	4078	tssI	T6SSi	6.6e-150	97.3	13	T6SS	T6SS	NC_002947.4_T_3
NC_002947.4|4099|WP_010954863.1	NC_002947.4	WP_010954863.1	4099	tssM	T6SSi	4.9e-248	99.6	13	T6SS	T6SS	NC_002947.4_T_3
NC_002947.4|4100|WP_010954864.1	NC_002947.4	WP_010954864.1	4100	tssA	T6SSi	7.9e-43	99.1	13	T6SS	T6SS	NC_002947.4_T_3
NC_002947.4|4102|WP_010954866.1	NC_002947.4	WP_010954866.1	4102	tssB	T6SSi	8.5e-49	95.1	13	T6SS	T6SS	NC_002947.4_T_3
NC_002947.4|4103|WP_010954867.1	NC_002947.4	WP_010954867.1	4103	tssE	T6SSi	1.7e-21	97.9	13	T6SS	T6SS	NC_002947.4_T_3
NC_002947.4|4104|WP_010954868.1	NC_002947.4	WP_010954868.1	4104	tssF	T6SSi	6.1e-174	99.8	13	T6SS	T6SS	NC_002947.4_T_3
NC_002947.4|4105|WP_010954869.1	NC_002947.4	WP_010954869.1	4105	tssG	T6SSi	7.4e-88	96.7	13	T6SS	T6SS	NC_002947.4_T_3
NC_002947.4|4106|WP_010954870.1	NC_002947.4	WP_010954870.1	4106	tssJ	T6SSi	1.6e-21	64.9	13	T6SS	T6SS	NC_002947.4_T_3
NC_002947.4|4107|WP_003251351.1	NC_002947.4	WP_003251351.1	4107	tssK	T6SSi	1.6e-145	99.8	13	T6SS	T6SS	NC_002947.4_T_3
NC_002947.4|4108|WP_051122586.1	NC_002947.4	WP_051122586.1	4108	tssL	T6SSi	3.2e-55	99.5	13	T6SS	T6SS	NC_002947.4_T_3
NC_002947.4|4109|WP_010954872.1	NC_002947.4	WP_010954872.1	4109	tssD	T6SSi	2.9e-51	97.6	13	T6SS	T6SS	NC_002947.4_T_3
NC_002947.4|4111|WP_010954874.1	NC_002947.4	WP_010954874.1	4111	evpJ	T6SSi	5e-09	50.5	13	T6SS	T6SS	NC_002947.4_T_3
NC_003063.2|1260|WP_010973755.1	NC_003063.2	WP_010973755.1	1260	tssM	T6SSi	1.7e-199	98.7	13	T6SS	T6SS	NC_003063.2_T_1
NC_003063.2|1261|WP_010973756.1	NC_003063.2	WP_010973756.1	1261	tssL	T6SSi	5.2e-43	98.6	13	T6SS	T6SS	NC_003063.2_T_1
NC_003063.2|1262|WP_010973757.1	NC_003063.2	WP_010973757.1	1262	tssK	T6SSi	1.7e-143	99.3	13	T6SS	T6SS	NC_003063.2_T_1
NC_003063.2|1264|WP_010973759.1	NC_003063.2	WP_010973759.1	1264	tssG	T6SSi	9.8e-51	75.3	13	T6SS	T6SS	NC_003063.2_T_1
NC_003063.2|1265|WP_010973760.1	NC_003063.2	WP_010973760.1	1265	tssF	T6SSi	1.1e-158	99.8	13	T6SS	T6SS	NC_003063.2_T_1
NC_003063.2|1266|WP_006315898.1	NC_003063.2	WP_006315898.1	1266	tssE	T6SSi	8e-23	97.9	13	T6SS	T6SS	NC_003063.2_T_1
NC_003063.2|1268|WP_006315896.1	NC_003063.2	WP_006315896.1	1268	tssC	T6SSi	8.5e-131	87.7	13	T6SS	T6SS	NC_003063.2_T_1
NC_003063.2|1269|WP_006315895.1	NC_003063.2	WP_006315895.1	1269	tssC	T6SSi	6.4e-210	98.8	13	T6SS	T6SS	NC_003063.2_T_1
NC_003063.2|1270|WP_010973761.1	NC_003063.2	WP_010973761.1	1270	tssB	T6SSi	1.2e-63	98.8	13	T6SS	T6SS	NC_003063.2_T_1
NC_003063.2|1272|WP_010973763.1	NC_003063.2	WP_010973763.1	1272	tssH	T6SSi	1e-301	99.4	13	T6SS	T6SS	NC_003063.2_T_1
NC_003063.2|1273|WP_003504561.1	NC_003063.2	WP_003504561.1	1273	tssD	T6SSi	2.7e-28	96.5	13	T6SS	T6SS	NC_003063.2_T_1
NC_003063.2|1276|WP_010973765.1	NC_003063.2	WP_010973765.1	1276	tssI	T6SSi	1.1e-131	93	13	T6SS	T6SS	NC_003063.2_T_1
NC_003063.2|1280|WP_010973769.1	NC_003063.2	WP_010973769.1	1280	evpJ	T6SSi	3.3e-13	81.1	13	T6SS	T6SS	NC_003063.2_T_1
NC_003143.1|3525|WP_002215774.1	NC_003143.1	WP_002215774.1	3525	tssF	T6SSi	2.5e-114	58.3	5	Incomplete	Incomplete	NC_003143.1_D_1
NC_003143.1|3526|WP_002212100.1	NC_003143.1	WP_002212100.1	3526	tssE	T6SSi	3e-32	97.3	5	Incomplete	Incomplete	NC_003143.1_D_1
NC_003143.1|3527|WP_002212099.1	NC_003143.1	WP_002212099.1	3527	tssC	T6SSi	2.1e-213	98.1	5	Incomplete	Incomplete	NC_003143.1_D_1
NC_003143.1|3528|WP_002212098.1	NC_003143.1	WP_002212098.1	3528	tssB	T6SSi	3.2e-56	96.9	5	Incomplete	Incomplete	NC_003143.1_D_1
NC_003143.1|3529|WP_002212097.1	NC_003143.1	WP_002212097.1	3529	tssD	T6SSi	1.3e-55	98.2	5	Incomplete	Incomplete	NC_003143.1_D_1
NC_003143.1|915|WP_002210012.1	NC_003143.1	WP_002210012.1	915	tssI	T6SSi	7.9e-156	95	7	Orphan island	Orphan island	NC_003143.1_I_2_1
NC_003143.1|916|WP_002210013.1	NC_003143.1	WP_002210013.1	916	tssH	T6SSi	0	99.9	7	Orphan island	Orphan island	NC_003143.1_I_2_1
NC_003143.1|917|WP_002210014.1	NC_003143.1	WP_002210014.1	917	tssD	T6SSi	1.4e-55	98.8	7	Orphan island	Orphan island	NC_003143.1_I_2_1
NC_003143.1|919|WP_002210015.1	NC_003143.1	WP_002210015.1	919	tssL	T6SSi	1.3e-36	96.3	7	Orphan island	Orphan island	NC_003143.1_I_2_1
NC_003143.1|920|WP_002211664.1	NC_003143.1	WP_002211664.1	920	tssK	T6SSi	9.9e-134	100	7	Orphan island	Orphan island	NC_003143.1_I_2_1
NC_003143.1|921|WP_002215896.1	NC_003143.1	WP_002215896.1	921	tssC	T6SSi	2.3e-208	96.1	7	Orphan island	Orphan island	NC_003143.1_I_2_1
NC_003143.1|922|WP_002211662.1	NC_003143.1	WP_002211662.1	922	tssB	T6SSi	9.6e-61	98.2	7	Orphan island	Orphan island	NC_003143.1_I_2_1
NC_003143.1|2589|WP_002214843.1	NC_003143.1	WP_002214843.1	2589	tssM	T6SSi	7.3e-166	97.7	4	Orphan island	Orphan island	NC_003143.1_I_5_2
NC_003143.1|2590|WP_002222244.1	NC_003143.1	WP_002222244.1	2590	tssI	T6SSi	2.8e-134	92.4	4	Orphan island	Orphan island	NC_003143.1_I_5_2
NC_003143.1|2591|WP_002209684.1	NC_003143.1	WP_002209684.1	2591	evpJ	T6SSi	1.6e-13	93.7	4	Orphan island	Orphan island	NC_003143.1_I_5_2
NC_003143.1|2594|WP_002209686.1	NC_003143.1	WP_002209686.1	2594	tssE	T6SSi	4.4e-16	95.2	4	Orphan island	Orphan island	NC_003143.1_I_5_2
NC_003143.1|473|WP_002210481.1	NC_003143.1	WP_002210481.1	473	tssB	T6SSi	3.2e-57	96.9	12	T6SS	T6SS	NC_003143.1_T_1
NC_003143.1|474|WP_002210480.1	NC_003143.1	WP_002210480.1	474	tssC	T6SSi	8.6e-198	96.9	12	T6SS	T6SS	NC_003143.1_T_1
NC_003143.1|475|WP_002210479.1	NC_003143.1	WP_002210479.1	475	tssD	T6SSi	8.1e-31	97.6	12	T6SS	T6SS	NC_003143.1_T_1
NC_003143.1|476|WP_002210478.1	NC_003143.1	WP_002210478.1	476	tssE	T6SSi	1.9e-14	84.9	12	T6SS	T6SS	NC_003143.1_T_1
NC_003143.1|477|WP_002210477.1	NC_003143.1	WP_002210477.1	477	tssF	T6SSi	8.7e-88	98.5	12	T6SS	T6SS	NC_003143.1_T_1
NC_003143.1|478|WP_002210476.1	NC_003143.1	WP_002210476.1	478	tssG	T6SSi	2.2e-41	89.8	12	T6SS	T6SS	NC_003143.1_T_1
NC_003143.1|479|WP_002210475.1	NC_003143.1	WP_002210475.1	479	tssH	T6SSi	6e-301	99.9	12	T6SS	T6SS	NC_003143.1_T_1
NC_003143.1|480|WP_002210474.1	NC_003143.1	WP_002210474.1	480	tssI	T6SSi	9.8e-139	87.2	12	T6SS	T6SS	NC_003143.1_T_1
NC_003143.1|486|WP_002210471.1	NC_003143.1	WP_002210471.1	486	tssJ	T6SSi	1.5e-08	77.9	12	T6SS	T6SS	NC_003143.1_T_1
NC_003143.1|487|WP_002210470.1	NC_003143.1	WP_002210470.1	487	tssK	T6SSi	7.7e-92	99.3	12	T6SS	T6SS	NC_003143.1_T_1
NC_003143.1|488|WP_002210469.1	NC_003143.1	WP_002210469.1	488	tssL	T6SSi	1.9e-29	98.6	12	T6SS	T6SS	NC_003143.1_T_1
NC_003143.1|489|WP_002214734.1	NC_003143.1	WP_002214734.1	489	tssM	T6SSi	9.3e-130	96.8	12	T6SS	T6SS	NC_003143.1_T_1
NC_003143.1|1381|WP_002213014.1	NC_003143.1	WP_002213014.1	1381	tssB	T6SSi	1.2e-60	98.2	15	T6SS	T6SS	NC_003143.1_T_2
NC_003143.1|1382|WP_002214707.1	NC_003143.1	WP_002214707.1	1382	tssC	T6SSi	1.1e-210	96.1	15	T6SS	T6SS	NC_003143.1_T_2
NC_003143.1|1383|WP_002213011.1	NC_003143.1	WP_002213011.1	1383	tssK	T6SSi	2.2e-133	100	15	T6SS	T6SS	NC_003143.1_T_2
NC_003143.1|1384|WP_002210015.1	NC_003143.1	WP_002210015.1	1384	tssL	T6SSi	1.3e-36	96.3	15	T6SS	T6SS	NC_003143.1_T_2
NC_003143.1|1386|WP_002210014.1	NC_003143.1	WP_002210014.1	1386	tssD	T6SSi	1.4e-55	98.8	15	T6SS	T6SS	NC_003143.1_T_2
NC_003143.1|1387|WP_002211927.1	NC_003143.1	WP_002211927.1	1387	tssH	T6SSi	0	99.7	15	T6SS	T6SS	NC_003143.1_T_2
NC_003143.1|1388|WP_002211928.1	NC_003143.1	WP_002211928.1	1388	tssI	T6SSi	7.6e-154	95	15	T6SS	T6SS	NC_003143.1_T_2
NC_003143.1|1395|WP_002211936.1	NC_003143.1	WP_002211936.1	1395	tssM	T6SSi	1e-159	67.5	15	T6SS	T6SS	NC_003143.1_T_2
NC_003143.1|1396|WP_002211937.1	NC_003143.1	WP_002211937.1	1396	tssA	T6SSi	5.5e-90	99.8	15	T6SS	T6SS	NC_003143.1_T_2
NC_003143.1|1397|WP_002211938.1	NC_003143.1	WP_002211938.1	1397	evpJ	T6SSi	0.00011	62.1	15	T6SS	T6SS	NC_003143.1_T_2
NC_003143.1|1399|WP_002211940.1	NC_003143.1	WP_002211940.1	1399	tssF	T6SSi	3.2e-119	98.5	15	T6SS	T6SS	NC_003143.1_T_2
NC_003143.1|1400|WP_002211941.1	NC_003143.1	WP_002211941.1	1400	tssG	T6SSi	4.3e-48	91	15	T6SS	T6SS	NC_003143.1_T_2
NC_003143.1|1401|WP_002214552.1	NC_003143.1	WP_002214552.1	1401	tssJ	T6SSi	4.7e-36	96.8	15	T6SS	T6SS	NC_003143.1_T_2
NC_003143.1|1402|WP_002211943.1	NC_003143.1	WP_002211943.1	1402	tssE	T6SSi	5.8e-27	82.2	15	T6SS	T6SS	NC_003143.1_T_2
NC_003143.1|1403|WP_002211944.1	NC_003143.1	WP_002211944.1	1403	tssA	T6SSi	3.2e-48	95.9	15	T6SS	T6SS	NC_003143.1_T_2
NC_003143.1|2788|WP_002211571.1	NC_003143.1	WP_002211571.1	2788	tssK	T6SSi	1.9e-113	100	9	T6SS	T6SS	NC_003143.1_T_3
NC_003143.1|2789|WP_002211572.1	NC_003143.1	WP_002211572.1	2789	tssJ	T6SSi	8.6e-27	85.7	9	T6SS	T6SS	NC_003143.1_T_3
NC_003143.1|2790|WP_002211573.1	NC_003143.1	WP_002211573.1	2790	tssD	T6SSi	7.1e-40	97.6	9	T6SS	T6SS	NC_003143.1_T_3
NC_003143.1|2791|WP_002211574.1	NC_003143.1	WP_002211574.1	2791	tssC	T6SSi	3.3e-211	99	9	T6SS	T6SS	NC_003143.1_T_3
NC_003143.1|2792|WP_002211575.1	NC_003143.1	WP_002211575.1	2792	tssB	T6SSi	3.4e-62	98.2	9	T6SS	T6SS	NC_003143.1_T_3
NC_003143.1|2799|WP_002215317.1	NC_003143.1	WP_002215317.1	2799	tssH	T6SSi	0	99.8	9	T6SS	T6SS	NC_003143.1_T_3
NC_003143.1|2800|WP_002211582.1	NC_003143.1	WP_002211582.1	2800	tssF	T6SSi	1.2e-150	99.3	9	T6SS	T6SS	NC_003143.1_T_3
NC_003143.1|2801|WP_002211583.1	NC_003143.1	WP_002211583.1	2801	tssG	T6SSi	1.7e-57	91.9	9	T6SS	T6SS	NC_003143.1_T_3
NC_003143.1|2814|WP_002354621.1	NC_003143.1	WP_002354621.1	2814	tssD	T6SSi	2.2e-20	90.6	9	T6SS	T6SS	NC_003143.1_T_3
NC_003143.1|3414|WP_002213885.1	NC_003143.1	WP_002213885.1	3414	tssG	T6SSi	3.5e-103	97	11	T6SS	T6SS	NC_003143.1_T_4
NC_003143.1|3416|WP_002212104.1	NC_003143.1	WP_002212104.1	3416	tssJ	T6SSi	3.3e-39	96.1	11	T6SS	T6SS	NC_003143.1_T_4
NC_003143.1|3417|WP_002212105.1	NC_003143.1	WP_002212105.1	3417	tssK	T6SSi	1.4e-151	99.5	11	T6SS	T6SS	NC_003143.1_T_4
NC_003143.1|3418|WP_002212106.1	NC_003143.1	WP_002212106.1	3418	tssL	T6SSi	3.4e-62	99.5	11	T6SS	T6SS	NC_003143.1_T_4
NC_003143.1|3419|WP_002212107.1	NC_003143.1	WP_002212107.1	3419	tssH	T6SSi	0	99.9	11	T6SS	T6SS	NC_003143.1_T_4
NC_003143.1|3422|WP_002212110.1	NC_003143.1	WP_002212110.1	3422	tssA	T6SSi	4.5e-62	95.2	11	T6SS	T6SS	NC_003143.1_T_4
NC_003143.1|3423|WP_002212111.1	NC_003143.1	WP_002212111.1	3423	tssM	T6SSi	3.6e-284	98.4	11	T6SS	T6SS	NC_003143.1_T_4
NC_003143.1|3426|WP_080375381.1	NC_003143.1	WP_080375381.1	3426	tssI	T6SSi	1.2e-178	92.7	11	T6SS	T6SS	NC_003143.1_T_4
NC_003143.1|3428|WP_002213873.1	NC_003143.1	WP_002213873.1	3428	evpJ	T6SSi	4.5e-09	78.9	11	T6SS	T6SS	NC_003143.1_T_4
NC_003143.1|3435|WP_002213863.1	NC_003143.1	WP_002213863.1	3435	tssI	T6SSi	1.3e-173	86.2	11	T6SS	T6SS	NC_003143.1_T_4
NC_003143.1|3437|WP_002210022.1	NC_003143.1	WP_002210022.1	3437	evpJ	T6SSi	5.6e-16	88.4	11	T6SS	T6SS	NC_003143.1_T_4
NC_003197.2|3033|NP_462045.1	NC_003197.2	NP_462045.1	3033	tssE	T6SSi	1.3e-05	52.1	2	Incomplete	Incomplete	NC_003197.2_D_1
NC_003197.2|3034|NP_462046.1	NC_003197.2	NP_462046.1	3034	tssD	T6SSi	1.2e-27	95.9	2	Incomplete	Incomplete	NC_003197.2_D_1
NC_003197.2|259|NP_459264.1	NC_003197.2	NP_459264.1	259	tssG	T6SSi	1.6e-67	95.8	14	T6SS	T6SS	NC_003197.2_T_1
NC_003197.2|260|NP_459265.1	NC_003197.2	NP_459265.1	260	tssF	T6SSi	1.6e-143	99.3	14	T6SS	T6SS	NC_003197.2_T_1
NC_003197.2|261|NP_459266.1	NC_003197.2	NP_459266.1	261	tssE	T6SSi	5.3e-23	94.5	14	T6SS	T6SS	NC_003197.2_T_1
NC_003197.2|264|NP_459269.1	NC_003197.2	NP_459269.1	264	tssH	T6SSi	0	99.5	14	T6SS	T6SS	NC_003197.2_T_1
NC_003197.2|265|NP_459270.1	NC_003197.2	NP_459270.1	265	tssB	T6SSi	2e-61	98.2	14	T6SS	T6SS	NC_003197.2_T_1
NC_003197.2|266|NP_459271.1	NC_003197.2	NP_459271.1	266	tssC	T6SSi	1.4e-206	98.1	14	T6SS	T6SS	NC_003197.2_T_1
NC_003197.2|269|NP_459274.1	NC_003197.2	NP_459274.1	269	tssD	T6SSi	3.1e-39	99.4	14	T6SS	T6SS	NC_003197.2_T_1
NC_003197.2|272|NP_459277.1	NC_003197.2	NP_459277.1	272	tssD	T6SSi	5.8e-40	99.4	14	T6SS	T6SS	NC_003197.2_T_1
NC_003197.2|273|NP_459278.1	NC_003197.2	NP_459278.1	273	tssJ	T6SSi	6.7e-36	87	14	T6SS	T6SS	NC_003197.2_T_1
NC_003197.2|274|NP_459279.1	NC_003197.2	NP_459279.1	274	tssK	T6SSi	1.8e-110	100	14	T6SS	T6SS	NC_003197.2_T_1
NC_003197.2|275|NP_459280.1	NC_003197.2	NP_459280.1	275	tssL	T6SSi	1.4e-39	97.7	14	T6SS	T6SS	NC_003197.2_T_1
NC_003197.2|278|NP_459283.1	NC_003197.2	NP_459283.1	278	tssM	T6SSi	5.9e-186	95.9	14	T6SS	T6SS	NC_003197.2_T_1
NC_003197.2|282|NP_459287.1	NC_003197.2	NP_459287.1	282	tssI	T6SSi	3.9e-144	90	14	T6SS	T6SS	NC_003197.2_T_1
NC_003197.2|284|NP_459289.1	NC_003197.2	NP_459289.1	284	evpJ	T6SSi	2.4e-13	81.1	14	T6SS	T6SS	NC_003197.2_T_1
NC_003198.1|2842|WP_001141622.1	NC_003198.1	WP_001141622.1	2842	evpJ	T6SSi	6e-06	54.7	3	Orphan island	Orphan island	NC_003198.1_I_3_1
NC_003198.1|2854|WP_001772482.1	NC_003198.1	WP_001772482.1	2854	tssE	T6SSi	3.5e-05	50.7	3	Orphan island	Orphan island	NC_003198.1_I_3_1
NC_003198.1|2855|WP_000338756.1	NC_003198.1	WP_000338756.1	2855	tssD	T6SSi	1e-27	90.6	3	Orphan island	Orphan island	NC_003198.1_I_3_1
NC_003198.1|250|WP_000145233.1	NC_003198.1	WP_000145233.1	250	tssG	T6SSi	9e-66	96.1	11	T6SS	T6SS	NC_003198.1_T_1
NC_003198.1|251|WP_000371495.1	NC_003198.1	WP_000371495.1	251	tssF	T6SSi	1.4e-143	99.3	11	T6SS	T6SS	NC_003198.1_T_1
NC_003198.1|252|WP_000108006.1	NC_003198.1	WP_000108006.1	252	tssE	T6SSi	5.7e-23	94.5	11	T6SS	T6SS	NC_003198.1_T_1
NC_003198.1|255|WP_000449770.1	NC_003198.1	WP_000449770.1	255	tssH	T6SSi	0	99.3	11	T6SS	T6SS	NC_003198.1_T_1
NC_003198.1|257|WP_000996818.1	NC_003198.1	WP_000996818.1	257	tssB	T6SSi	1.9e-61	98.2	11	T6SS	T6SS	NC_003198.1_T_1
NC_003198.1|260|WP_000312802.1	NC_003198.1	WP_000312802.1	260	tssD	T6SSi	3e-39	99.4	11	T6SS	T6SS	NC_003198.1_T_1
NC_003198.1|261|WP_001007105.1	NC_003198.1	WP_001007105.1	261	tssJ	T6SSi	6.9e-36	87	11	T6SS	T6SS	NC_003198.1_T_1
NC_003198.1|262|WP_000118739.1	NC_003198.1	WP_000118739.1	262	tssK	T6SSi	2.3e-110	100	11	T6SS	T6SS	NC_003198.1_T_1
NC_003198.1|263|WP_000132484.1	NC_003198.1	WP_000132484.1	263	tssL	T6SSi	1.4e-39	97.7	11	T6SS	T6SS	NC_003198.1_T_1
NC_003198.1|271|WP_000011527.1	NC_003198.1	WP_000011527.1	271	tssI	T6SSi	3.8e-144	90	11	T6SS	T6SS	NC_003198.1_T_1
NC_003198.1|273|WP_000272669.1	NC_003198.1	WP_000272669.1	273	evpJ	T6SSi	3.8e-13	81.1	11	T6SS	T6SS	NC_003198.1_T_1
NC_003228.3|1836|WP_010992791.1	NC_003228.3	WP_010992791.1	1836	tssQ	T6SSiii	0	100	16	T6SS	T6SS	NC_003228.3_T_1
NC_003228.3|1837|WP_010992792.1	NC_003228.3	WP_010992792.1	1837	tssP	T6SSiii	3.9e-107	100	16	T6SS	T6SS	NC_003228.3_T_1
NC_003228.3|1840|WP_010992793.1	NC_003228.3	WP_010992793.1	1840	tssG	T6SSiii	2.7e-151	100	16	T6SS	T6SS	NC_003228.3_T_1
NC_003228.3|1841|WP_010992794.1	NC_003228.3	WP_010992794.1	1841	tssK	T6SSiii	1.6e-195	100	16	T6SS	T6SS	NC_003228.3_T_1
NC_003228.3|1842|WP_010992795.1	NC_003228.3	WP_010992795.1	1842	tssN	T6SSiii	3.3e-130	100	16	T6SS	T6SS	NC_003228.3_T_1
NC_003228.3|1847|WP_010992800.1	NC_003228.3	WP_010992800.1	1847	tssI	T6SSiii	0	99.7	16	T6SS	T6SS	NC_003228.3_T_1
NC_003228.3|1848|WP_010992801.1	NC_003228.3	WP_010992801.1	1848	tssF	T6SSiii	3.3e-296	100	16	T6SS	T6SS	NC_003228.3_T_1
NC_003228.3|1849|WP_005787083.1	NC_003228.3	WP_005787083.1	1849	tssE	T6SSiii	2.7e-72	100	16	T6SS	T6SS	NC_003228.3_T_1
NC_003228.3|1851|WP_009292156.1	NC_003228.3	WP_009292156.1	1851	tssD	T6SSiii	3.3e-06	60.3	16	T6SS	T6SS	NC_003228.3_T_1
NC_003228.3|1852|WP_005787089.1	NC_003228.3	WP_005787089.1	1852	tssD	T6SSiii	1.8e-43	100	16	T6SS	T6SS	NC_003228.3_T_1
NC_003228.3|1855|WP_005787094.1	NC_003228.3	WP_005787094.1	1855	tssD	T6SSiii	2.9e-42	100	16	T6SS	T6SS	NC_003228.3_T_1
NC_003228.3|1856|WP_010992804.1	NC_003228.3	WP_010992804.1	1856	tssD	T6SSiii	7.7e-45	95.9	16	T6SS	T6SS	NC_003228.3_T_1
NC_003228.3|1857|WP_010992805.1	NC_003228.3	WP_010992805.1	1857	tssH	T6SSiii	0	100	16	T6SS	T6SS	NC_003228.3_T_1
NC_003228.3|1858|WP_005794652.1	NC_003228.3	WP_005794652.1	1858	tssC	T6SSiii	4.1e-277	100	16	T6SS	T6SS	NC_003228.3_T_1
NC_003228.3|1859|WP_005787103.1	NC_003228.3	WP_005787103.1	1859	tssB	T6SSiii	4.9e-80	100	16	T6SS	T6SS	NC_003228.3_T_1
NC_003228.3|1860|WP_005787106.1	NC_003228.3	WP_005787106.1	1860	tssD	T6SSiii	4.1e-51	100	16	T6SS	T6SS	NC_003228.3_T_1
NC_003295.1|946|WP_043876725.1	NC_003295.1	WP_043876725.1	946	tssI	T6SSi	6.4e-118	95	2	Orphan island	Orphan island	NC_003295.1_I_5_1
NC_003295.1|949|WP_011000913.1	NC_003295.1	WP_011000913.1	949	evpJ	T6SSi	4.4e-19	92.6	2	Orphan island	Orphan island	NC_003295.1_I_5_1
NC_003295.1|3371|WP_011003305.1	NC_003295.1	WP_011003305.1	3371	evpJ	T6SSi	4.3e-19	85.3	2	Orphan island	Orphan island	NC_003295.1_I_5_2
NC_003295.1|3375|WP_011003309.1	NC_003295.1	WP_011003309.1	3375	tssI	T6SSi	4.9e-146	89.4	2	Orphan island	Orphan island	NC_003295.1_I_5_2
NC_003919.1|3930|WP_011052743.1	NC_003919.1	WP_011052743.1	3930	tssM	T6SSi	1e-214	97.9	12	T6SS	T6SS	NC_003919.1_T_1
NC_003919.1|3931|WP_015463727.1	NC_003919.1	WP_015463727.1	3931	tssL	T6SSi	1.7e-55	98.1	12	T6SS	T6SS	NC_003919.1_T_1
NC_003919.1|3932|WP_011052745.1	NC_003919.1	WP_011052745.1	3932	tssK	T6SSi	6e-146	100	12	T6SS	T6SS	NC_003919.1_T_1
NC_003919.1|3935|WP_015463729.1	NC_003919.1	WP_015463729.1	3935	tssI	T6SSi	2.6e-142	92.2	12	T6SS	T6SS	NC_003919.1_T_1
NC_003919.1|3937|WP_171843867.1	NC_003919.1	WP_171843867.1	3937	evpJ	T6SSi	7.2e-16	88.4	12	T6SS	T6SS	NC_003919.1_T_1
NC_003919.1|3950|WP_011052760.1	NC_003919.1	WP_011052760.1	3950	tssH	T6SSi	0	100	12	T6SS	T6SS	NC_003919.1_T_1
NC_003919.1|3951|WP_011052761.1	NC_003919.1	WP_011052761.1	3951	tssG	T6SSi	3.1e-83	94.3	12	T6SS	T6SS	NC_003919.1_T_1
NC_003919.1|3952|WP_011052762.1	NC_003919.1	WP_011052762.1	3952	tssF	T6SSi	1.6e-192	99.7	12	T6SS	T6SS	NC_003919.1_T_1
NC_003919.1|3953|WP_003489896.1	NC_003919.1	WP_003489896.1	3953	tssE	T6SSi	6.9e-33	99.3	12	T6SS	T6SS	NC_003919.1_T_1
NC_003919.1|3955|WP_003489893.1	NC_003919.1	WP_003489893.1	3955	tssD	T6SSi	1.4e-26	97.6	12	T6SS	T6SS	NC_003919.1_T_1
NC_003919.1|3956|WP_011052764.1	NC_003919.1	WP_011052764.1	3956	tssC	T6SSi	4.3e-212	97.1	12	T6SS	T6SS	NC_003919.1_T_1
NC_003919.1|3957|WP_011052765.1	NC_003919.1	WP_011052765.1	3957	tssB	T6SSi	1.8e-58	96.9	12	T6SS	T6SS	NC_003919.1_T_1
NC_004088.1|31|WP_002212097.1	NC_004088.1	WP_002212097.1	31	tssD	T6SSi	1.3e-55	98.2	5	Incomplete	Incomplete	NC_004088.1_D_1
NC_004088.1|32|WP_002212098.1	NC_004088.1	WP_002212098.1	32	tssB	T6SSi	3.1e-56	96.9	5	Incomplete	Incomplete	NC_004088.1_D_1
NC_004088.1|33|WP_002212099.1	NC_004088.1	WP_002212099.1	33	tssC	T6SSi	2.1e-213	98.1	5	Incomplete	Incomplete	NC_004088.1_D_1
NC_004088.1|34|WP_002212100.1	NC_004088.1	WP_002212100.1	34	tssE	T6SSi	2.9e-32	97.3	5	Incomplete	Incomplete	NC_004088.1_D_1
NC_004088.1|35|WP_002215774.1	NC_004088.1	WP_002215774.1	35	tssF	T6SSi	2.4e-114	58.3	5	Incomplete	Incomplete	NC_004088.1_D_1
NC_004088.1|3134|WP_002210012.1	NC_004088.1	WP_002210012.1	3134	tssI	T6SSi	7.8e-156	95	7	Orphan island	Orphan island	NC_004088.1_I_2_1
NC_004088.1|3135|WP_002210013.1	NC_004088.1	WP_002210013.1	3135	tssH	T6SSi	0	99.9	7	Orphan island	Orphan island	NC_004088.1_I_2_1
NC_004088.1|3136|WP_002210014.1	NC_004088.1	WP_002210014.1	3136	tssD	T6SSi	1.4e-55	98.8	7	Orphan island	Orphan island	NC_004088.1_I_2_1
NC_004088.1|3138|WP_002210015.1	NC_004088.1	WP_002210015.1	3138	tssL	T6SSi	1.3e-36	96.3	7	Orphan island	Orphan island	NC_004088.1_I_2_1
NC_004088.1|3139|WP_011055741.1	NC_004088.1	WP_011055741.1	3139	tssK	T6SSi	1.9e-133	100	7	Orphan island	Orphan island	NC_004088.1_I_2_1
NC_004088.1|3140|WP_002215896.1	NC_004088.1	WP_002215896.1	3140	tssC	T6SSi	2.3e-208	96.1	7	Orphan island	Orphan island	NC_004088.1_I_2_1
NC_004088.1|3141|WP_002211662.1	NC_004088.1	WP_002211662.1	3141	tssB	T6SSi	9.4e-61	98.2	7	Orphan island	Orphan island	NC_004088.1_I_2_1
NC_004088.1|228|WP_002210022.1	NC_004088.1	WP_002210022.1	228	evpJ	T6SSi	5.4e-16	88.4	10	T6SS	T6SS	NC_004088.1_T_1
NC_004088.1|230|WP_250697973.1	NC_004088.1	WP_250697973.1	230	tssI	T6SSi	1.1e-173	86.2	10	T6SS	T6SS	NC_004088.1_T_1
NC_004088.1|237|WP_002213873.1	NC_004088.1	WP_002213873.1	237	evpJ	T6SSi	4.4e-09	78.9	10	T6SS	T6SS	NC_004088.1_T_1
NC_004088.1|239|WP_080375381.1	NC_004088.1	WP_080375381.1	239	tssI	T6SSi	1.2e-178	92.7	10	T6SS	T6SS	NC_004088.1_T_1
NC_004088.1|242|WP_002212110.1	NC_004088.1	WP_002212110.1	242	tssA	T6SSi	4.4e-62	95.2	10	T6SS	T6SS	NC_004088.1_T_1
NC_004088.1|245|WP_002212107.1	NC_004088.1	WP_002212107.1	245	tssH	T6SSi	0	99.9	10	T6SS	T6SS	NC_004088.1_T_1
NC_004088.1|246|WP_002212106.1	NC_004088.1	WP_002212106.1	246	tssL	T6SSi	3.4e-62	99.5	10	T6SS	T6SS	NC_004088.1_T_1
NC_004088.1|247|WP_002223800.1	NC_004088.1	WP_002223800.1	247	tssK	T6SSi	1.5e-151	99.5	10	T6SS	T6SS	NC_004088.1_T_1
NC_004088.1|248|WP_002212104.1	NC_004088.1	WP_002212104.1	248	tssJ	T6SSi	3.3e-39	96.1	10	T6SS	T6SS	NC_004088.1_T_1
NC_004088.1|250|WP_002213885.1	NC_004088.1	WP_002213885.1	250	tssG	T6SSi	3.4e-103	97	10	T6SS	T6SS	NC_004088.1_T_1
NC_004088.1|1425|WP_002354621.1	NC_004088.1	WP_002354621.1	1425	tssD	T6SSi	2.2e-20	90.6	13	T6SS	T6SS	NC_004088.1_T_2
NC_004088.1|1438|WP_002211583.1	NC_004088.1	WP_002211583.1	1438	tssG	T6SSi	1.7e-57	91.9	13	T6SS	T6SS	NC_004088.1_T_2
NC_004088.1|1439|WP_002211582.1	NC_004088.1	WP_002211582.1	1439	tssF	T6SSi	1.2e-150	99.3	13	T6SS	T6SS	NC_004088.1_T_2
NC_004088.1|1440|WP_002215317.1	NC_004088.1	WP_002215317.1	1440	tssH	T6SSi	0	99.8	13	T6SS	T6SS	NC_004088.1_T_2
NC_004088.1|1447|WP_002211575.1	NC_004088.1	WP_002211575.1	1447	tssB	T6SSi	3.3e-62	98.2	13	T6SS	T6SS	NC_004088.1_T_2
NC_004088.1|1448|WP_002211574.1	NC_004088.1	WP_002211574.1	1448	tssC	T6SSi	3.3e-211	99	13	T6SS	T6SS	NC_004088.1_T_2
NC_004088.1|1449|WP_002211573.1	NC_004088.1	WP_002211573.1	1449	tssD	T6SSi	6.9e-40	97.6	13	T6SS	T6SS	NC_004088.1_T_2
NC_004088.1|1450|WP_002211572.1	NC_004088.1	WP_002211572.1	1450	tssJ	T6SSi	8.4e-27	85.7	13	T6SS	T6SS	NC_004088.1_T_2
NC_004088.1|1451|WP_002211571.1	NC_004088.1	WP_002211571.1	1451	tssK	T6SSi	1.9e-113	100	13	T6SS	T6SS	NC_004088.1_T_2
NC_004088.1|1455|WP_002214843.1	NC_004088.1	WP_002214843.1	1455	tssM	T6SSi	7.1e-166	97.7	13	T6SS	T6SS	NC_004088.1_T_2
NC_004088.1|1456|WP_011055427.1	NC_004088.1	WP_011055427.1	1456	tssI	T6SSi	1.8e-134	92.4	13	T6SS	T6SS	NC_004088.1_T_2
NC_004088.1|1457|WP_002209684.1	NC_004088.1	WP_002209684.1	1457	evpJ	T6SSi	1.5e-13	93.7	13	T6SS	T6SS	NC_004088.1_T_2
NC_004088.1|1460|WP_002209686.1	NC_004088.1	WP_002209686.1	1460	tssE	T6SSi	4.3e-16	95.2	13	T6SS	T6SS	NC_004088.1_T_2
NC_004088.1|2516|WP_002211944.1	NC_004088.1	WP_002211944.1	2516	tssA	T6SSi	3.1e-48	95.9	14	T6SS	T6SS	NC_004088.1_T_3
NC_004088.1|2517|WP_002214552.1	NC_004088.1	WP_002214552.1	2517	tssJ	T6SSi	4.6e-36	96.8	14	T6SS	T6SS	NC_004088.1_T_3
NC_004088.1|2518|WP_002211941.1	NC_004088.1	WP_002211941.1	2518	tssG	T6SSi	4.2e-48	91	14	T6SS	T6SS	NC_004088.1_T_3
NC_004088.1|2519|WP_002211940.1	NC_004088.1	WP_002211940.1	2519	tssF	T6SSi	3.2e-119	98.5	14	T6SS	T6SS	NC_004088.1_T_3
NC_004088.1|2521|WP_002211938.1	NC_004088.1	WP_002211938.1	2521	evpJ	T6SSi	0.00011	62.1	14	T6SS	T6SS	NC_004088.1_T_3
NC_004088.1|2522|WP_002211937.1	NC_004088.1	WP_002211937.1	2522	tssA	T6SSi	5.4e-90	99.8	14	T6SS	T6SS	NC_004088.1_T_3
NC_004088.1|2523|WP_002211936.1	NC_004088.1	WP_002211936.1	2523	tssM	T6SSi	1e-159	67.5	14	T6SS	T6SS	NC_004088.1_T_3
NC_004088.1|2530|WP_002231240.1	NC_004088.1	WP_002231240.1	2530	tssI	T6SSi	7.4e-154	95	14	T6SS	T6SS	NC_004088.1_T_3
NC_004088.1|2531|WP_002223447.1	NC_004088.1	WP_002223447.1	2531	tssH	T6SSi	0	99.7	14	T6SS	T6SS	NC_004088.1_T_3
NC_004088.1|2532|WP_002210014.1	NC_004088.1	WP_002210014.1	2532	tssD	T6SSi	1.4e-55	98.8	14	T6SS	T6SS	NC_004088.1_T_3
NC_004088.1|2534|WP_002210015.1	NC_004088.1	WP_002210015.1	2534	tssL	T6SSi	1.3e-36	96.3	14	T6SS	T6SS	NC_004088.1_T_3
NC_004088.1|2535|WP_002211664.1	NC_004088.1	WP_002211664.1	2535	tssK	T6SSi	9.7e-134	100	14	T6SS	T6SS	NC_004088.1_T_3
NC_004088.1|2536|WP_002215896.1	NC_004088.1	WP_002215896.1	2536	tssC	T6SSi	2.3e-208	96.1	14	T6SS	T6SS	NC_004088.1_T_3
NC_004088.1|2537|WP_002211662.1	NC_004088.1	WP_002211662.1	2537	tssB	T6SSi	9.4e-61	98.2	14	T6SS	T6SS	NC_004088.1_T_3
NC_004088.1|3394|WP_002228281.1	NC_004088.1	WP_002228281.1	3394	tssM	T6SSi	9.7e-130	96.8	12	T6SS	T6SS	NC_004088.1_T_4
NC_004088.1|3395|WP_002210469.1	NC_004088.1	WP_002210469.1	3395	tssL	T6SSi	1.8e-29	98.6	12	T6SS	T6SS	NC_004088.1_T_4
NC_004088.1|3396|WP_002210470.1	NC_004088.1	WP_002210470.1	3396	tssK	T6SSi	7.6e-92	99.3	12	T6SS	T6SS	NC_004088.1_T_4
NC_004088.1|3397|WP_002210471.1	NC_004088.1	WP_002210471.1	3397	tssJ	T6SSi	1.5e-08	77.9	12	T6SS	T6SS	NC_004088.1_T_4
NC_004088.1|3402|WP_002210474.1	NC_004088.1	WP_002210474.1	3402	tssI	T6SSi	9.7e-139	87.2	12	T6SS	T6SS	NC_004088.1_T_4
NC_004088.1|3403|WP_002210475.1	NC_004088.1	WP_002210475.1	3403	tssH	T6SSi	5.8e-301	99.9	12	T6SS	T6SS	NC_004088.1_T_4
NC_004088.1|3404|WP_002210476.1	NC_004088.1	WP_002210476.1	3404	tssG	T6SSi	2.2e-41	89.8	12	T6SS	T6SS	NC_004088.1_T_4
NC_004088.1|3405|WP_002210477.1	NC_004088.1	WP_002210477.1	3405	tssF	T6SSi	8.5e-88	98.5	12	T6SS	T6SS	NC_004088.1_T_4
NC_004088.1|3406|WP_002210478.1	NC_004088.1	WP_002210478.1	3406	tssE	T6SSi	1.8e-14	84.9	12	T6SS	T6SS	NC_004088.1_T_4
NC_004088.1|3407|WP_002210479.1	NC_004088.1	WP_002210479.1	3407	tssD	T6SSi	7.9e-31	97.6	12	T6SS	T6SS	NC_004088.1_T_4
NC_004088.1|3408|WP_002210480.1	NC_004088.1	WP_002210480.1	3408	tssC	T6SSi	8.4e-198	96.9	12	T6SS	T6SS	NC_004088.1_T_4
NC_004088.1|3409|WP_002210481.1	NC_004088.1	WP_002210481.1	3409	tssB	T6SSi	3.2e-57	96.9	12	T6SS	T6SS	NC_004088.1_T_4
NC_004129.6|6092|WP_011064249.1	NC_004129.6	WP_011064249.1	6092	tssM	T6SSi	0	99.7	12	T6SS	T6SS	NC_004129.6_T_1
NC_004129.6|6093|WP_011064250.1	NC_004129.6	WP_011064250.1	6093	tssL	T6SSi	6.5e-74	99.5	12	T6SS	T6SS	NC_004129.6_T_1
NC_004129.6|6094|WP_011064251.1	NC_004129.6	WP_011064251.1	6094	tssK	T6SSi	3.8e-173	100	12	T6SS	T6SS	NC_004129.6_T_1
NC_004129.6|6095|WP_011064252.1	NC_004129.6	WP_011064252.1	6095	tssJ	T6SSi	6.4e-30	92.9	12	T6SS	T6SS	NC_004129.6_T_1
NC_004129.6|6098|WP_011064255.1	NC_004129.6	WP_011064255.1	6098	tssB	T6SSi	8.7e-66	98.2	12	T6SS	T6SS	NC_004129.6_T_1
NC_004129.6|6099|WP_011064256.1	NC_004129.6	WP_011064256.1	6099	tssC	T6SSi	2.9e-227	99.4	12	T6SS	T6SS	NC_004129.6_T_1
NC_004129.6|6100|WP_011064257.1	NC_004129.6	WP_011064257.1	6100	tssD	T6SSi	1.8e-57	100	12	T6SS	T6SS	NC_004129.6_T_1
NC_004129.6|6101|WP_011064258.1	NC_004129.6	WP_011064258.1	6101	tssE	T6SSi	1.1e-42	99.3	12	T6SS	T6SS	NC_004129.6_T_1
NC_004129.6|6102|WP_011064259.1	NC_004129.6	WP_011064259.1	6102	tssF	T6SSi	7.4e-227	99.7	12	T6SS	T6SS	NC_004129.6_T_1
NC_004129.6|6103|WP_011064260.1	NC_004129.6	WP_011064260.1	6103	tssG	T6SSi	1.7e-114	97.6	12	T6SS	T6SS	NC_004129.6_T_1
NC_004129.6|6104|WP_011064261.1	NC_004129.6	WP_011064261.1	6104	tssH	T6SSi	0	100	12	T6SS	T6SS	NC_004129.6_T_1
NC_004129.6|6105|WP_011064262.1	NC_004129.6	WP_011064262.1	6105	tssI	T6SSi	5e-213	92.4	12	T6SS	T6SS	NC_004129.6_T_1
NC_004337.2|196|NP_706159.1	NC_004337.2	NP_706159.1	196	tssF	T6SSi	4.3e-147	99.3	2	Incomplete	Incomplete	NC_004337.2_D_1
NC_004337.2|197|NP_706160.2	NC_004337.2	NP_706160.2	197	tssE	T6SSi	7.2e-25	96.6	2	Incomplete	Incomplete	NC_004337.2_D_1
NC_004337.2|249|NP_706218.1	NC_004337.2	NP_706218.1	249	tssI	T6SSi	1.5e-146	91.7	2	Orphan island	Orphan island	NC_004337.2_I_5_1
NC_004337.2|250|NP_706219.1	NC_004337.2	NP_706219.1	250	evpJ	T6SSi	2.2e-06	53.7	2	Orphan island	Orphan island	NC_004337.2_I_5_1
NC_004431.1|1562|WP_001127491.1	NC_004431.1	WP_001127491.1	1562	evpJ	T6SSi	5.5e-28	92.6	4	Orphan island	Orphan island	NC_004431.1_I_5_1
NC_004431.1|1563|WP_001529089.1	NC_004431.1	WP_001529089.1	1563	tssI	T6SSi	5.9e-157	99.2	4	Orphan island	Orphan island	NC_004431.1_I_5_1
NC_004431.1|1567|WP_001127502.1	NC_004431.1	WP_001127502.1	1567	evpJ	T6SSi	7.8e-30	94.7	4	Orphan island	Orphan island	NC_004431.1_I_5_1
NC_004431.1|1568|WP_000053640.1	NC_004431.1	WP_000053640.1	1568	tssI	T6SSi	2.9e-155	99.2	4	Orphan island	Orphan island	NC_004431.1_I_5_1
NC_004431.1|2888|WP_001443093.1	NC_004431.1	WP_001443093.1	2888	tssB	T6SSi	4.7e-64	98.2	14	T6SS	T6SS	NC_004431.1_T_1
NC_004431.1|2889|WP_001350147.1	NC_004431.1	WP_001350147.1	2889	tssC	T6SSi	1.2e-222	99.8	14	T6SS	T6SS	NC_004431.1_T_1
NC_004431.1|2890|WP_000686689.1	NC_004431.1	WP_000686689.1	2890	tssK	T6SSi	2.6e-182	100	14	T6SS	T6SS	NC_004431.1_T_1
NC_004431.1|2891|WP_000712315.1	NC_004431.1	WP_000712315.1	2891	tssL	T6SSi	9.8e-75	99.5	14	T6SS	T6SS	NC_004431.1_T_1
NC_004431.1|2893|WP_000997068.1	NC_004431.1	WP_000997068.1	2893	tssD	T6SSi	2e-62	98.8	14	T6SS	T6SS	NC_004431.1_T_1
NC_004431.1|2894|WP_000147339.1	NC_004431.1	WP_000147339.1	2894	tssH	T6SSi	0	99.9	14	T6SS	T6SS	NC_004431.1_T_1
NC_004431.1|2895|WP_001529381.1	NC_004431.1	WP_001529381.1	2895	tssI	T6SSi	2.1e-192	99.7	14	T6SS	T6SS	NC_004431.1_T_1
NC_004431.1|2898|WP_001443095.1	NC_004431.1	WP_001443095.1	2898	evpJ	T6SSi	1.4e-27	100	14	T6SS	T6SS	NC_004431.1_T_1
NC_004431.1|2900|WP_000832727.1	NC_004431.1	WP_000832727.1	2900	tssM	T6SSi	0	100	14	T6SS	T6SS	NC_004431.1_T_1
NC_004431.1|2901|WP_001443097.1	NC_004431.1	WP_001443097.1	2901	tssA	T6SSi	2e-143	99.5	14	T6SS	T6SS	NC_004431.1_T_1
NC_004431.1|2902|WP_000373314.1	NC_004431.1	WP_000373314.1	2902	tssG	T6SSi	2.2e-44	92.5	14	T6SS	T6SS	NC_004431.1_T_1
NC_004431.1|2903|WP_000484008.1	NC_004431.1	WP_000484008.1	2903	tssJ	T6SSi	3.8e-56	99.4	14	T6SS	T6SS	NC_004431.1_T_1
NC_004431.1|2904|WP_000106967.1	NC_004431.1	WP_000106967.1	2904	tssE	T6SSi	2.5e-43	99.3	14	T6SS	T6SS	NC_004431.1_T_1
NC_004431.1|2905|WP_000157817.1	NC_004431.1	WP_000157817.1	2905	tssA	T6SSi	1.1e-132	99.8	14	T6SS	T6SS	NC_004431.1_T_1
NC_004460.2|383|WP_011081381.1	NC_004460.2	WP_011081381.1	383	evpJ	T6SSi	3.3e-27	100	15	T6SS	T6SS	NC_004460.2_T_1
NC_004460.2|384|WP_011081382.1	NC_004460.2	WP_011081382.1	384	tssI	T6SSi	1.9e-171	97	15	T6SS	T6SS	NC_004460.2_T_1
NC_004460.2|385|WP_011081383.1	NC_004460.2	WP_011081383.1	385	tssD	T6SSi	1.1e-51	99.4	15	T6SS	T6SS	NC_004460.2_T_1
NC_004460.2|386|WP_011081384.1	NC_004460.2	WP_011081384.1	386	tssH	T6SSi	0	99.9	15	T6SS	T6SS	NC_004460.2_T_1
NC_004460.2|387|WP_011081385.1	NC_004460.2	WP_011081385.1	387	tssG	T6SSi	1.8e-67	93.4	15	T6SS	T6SS	NC_004460.2_T_1
NC_004460.2|388|WP_011081386.1	NC_004460.2	WP_011081386.1	388	tssF	T6SSi	1.1e-193	99.8	15	T6SS	T6SS	NC_004460.2_T_1
NC_004460.2|389|WP_011081387.1	NC_004460.2	WP_011081387.1	389	tssE	T6SSi	1.7e-37	98.6	15	T6SS	T6SS	NC_004460.2_T_1
NC_004460.2|391|WP_043921133.1	NC_004460.2	WP_043921133.1	391	tssC	T6SSi	1.1e-171	92.2	15	T6SS	T6SS	NC_004460.2_T_1
NC_004460.2|392|WP_011081390.1	NC_004460.2	WP_011081390.1	392	tssC	T6SSi	3.5e-226	99.8	15	T6SS	T6SS	NC_004460.2_T_1
NC_004460.2|393|WP_011081391.1	NC_004460.2	WP_011081391.1	393	tssB	T6SSi	8.6e-72	99.4	15	T6SS	T6SS	NC_004460.2_T_1
NC_004460.2|394|WP_011081392.1	NC_004460.2	WP_011081392.1	394	tssA	T6SSi	3.8e-19	54	15	T6SS	T6SS	NC_004460.2_T_1
NC_004460.2|397|WP_011081395.1	NC_004460.2	WP_011081395.1	397	tssM	T6SSi	0	100	15	T6SS	T6SS	NC_004460.2_T_1
NC_004460.2|398|WP_011081396.1	NC_004460.2	WP_011081396.1	398	tssL	T6SSi	2.3e-67	99.5	15	T6SS	T6SS	NC_004460.2_T_1
NC_004460.2|399|WP_011081397.1	NC_004460.2	WP_011081397.1	399	tssK	T6SSi	3.6e-146	99.5	15	T6SS	T6SS	NC_004460.2_T_1
NC_004460.2|400|WP_011081398.1	NC_004460.2	WP_011081398.1	400	tssJ	T6SSi	9.6e-39	97.4	15	T6SS	T6SS	NC_004460.2_T_1
NC_004463.1|3433|WP_011086368.1	NC_004463.1	WP_011086368.1	3433	tssH	T6SSi	0	99.5	9	T6SS	T6SS	NC_004463.1_T_1
NC_004463.1|3434|WP_011086369.1	NC_004463.1	WP_011086369.1	3434	tssG	T6SSi	5.8e-74	95.2	9	T6SS	T6SS	NC_004463.1_T_1
NC_004463.1|3436|WP_011086372.1	NC_004463.1	WP_011086372.1	3436	tssE	T6SSi	1.9e-17	81.5	9	T6SS	T6SS	NC_004463.1_T_1
NC_004463.1|3437|WP_011086373.1	NC_004463.1	WP_011086373.1	3437	tssD	T6SSi	1.3e-42	99.4	9	T6SS	T6SS	NC_004463.1_T_1
NC_004463.1|3438|WP_038967726.1	NC_004463.1	WP_038967726.1	3438	tssC	T6SSi	1.8e-197	97.1	9	T6SS	T6SS	NC_004463.1_T_1
NC_004463.1|3439|WP_063713277.1	NC_004463.1	WP_063713277.1	3439	tssB	T6SSi	1.5e-47	96.9	9	T6SS	T6SS	NC_004463.1_T_1
NC_004463.1|3441|WP_011086377.1	NC_004463.1	WP_011086377.1	3441	tssI	T6SSi	3.5e-155	92.2	9	T6SS	T6SS	NC_004463.1_T_1
NC_004463.1|3444|WP_027548748.1	NC_004463.1	WP_027548748.1	3444	tssK	T6SSi	7.4e-112	100	9	T6SS	T6SS	NC_004463.1_T_1
NC_004463.1|3445|WP_011086382.1	NC_004463.1	WP_011086382.1	3445	tssM	T6SSi	6.4e-201	87.4	9	T6SS	T6SS	NC_004463.1_T_1
NC_004547.2|2765|WP_011094399.1	NC_004547.2	WP_011094399.1	2765	tssD	T6SSi	7.4e-59	93.5	3	Orphan island	Orphan island	NC_004547.2_I_4_2
NC_004547.2|2766|WP_043878072.1	NC_004547.2	WP_043878072.1	2766	tssI	T6SSi	1e-196	96.7	3	Orphan island	Orphan island	NC_004547.2_I_4_2
NC_004547.2|2768|WP_011094402.1	NC_004547.2	WP_011094402.1	2768	evpJ	T6SSi	8.7e-17	78.9	3	Orphan island	Orphan island	NC_004547.2_I_4_2
NC_004547.2|4142|WP_011095744.1	NC_004547.2	WP_011095744.1	4142	tssD	T6SSi	4.5e-58	97.6	3	Orphan island	Orphan island	NC_004547.2_I_4_3
NC_004547.2|4143|WP_011095745.1	NC_004547.2	WP_011095745.1	4143	tssI	T6SSi	8e-197	96.7	3	Orphan island	Orphan island	NC_004547.2_I_4_3
NC_004547.2|4145|WP_011095747.1	NC_004547.2	WP_011095747.1	4145	evpJ	T6SSi	5e-17	78.9	3	Orphan island	Orphan island	NC_004547.2_I_4_3
NC_004547.2|2025|WP_011093665.1	NC_004547.2	WP_011093665.1	2025	tssI	T6SSi	2e-204	99.7	2	Orphan island	Orphan island	NC_004547.2_I_5_1
NC_004547.2|2031|WP_011093671.1	NC_004547.2	WP_011093671.1	2031	evpJ	T6SSi	7.9e-23	96.8	2	Orphan island	Orphan island	NC_004547.2_I_5_1
NC_004547.2|3310|WP_011094935.1	NC_004547.2	WP_011094935.1	3310	evpJ	T6SSi	1.4e-21	94.7	15	T6SS	T6SS	NC_004547.2_T_1
NC_004547.2|3311|WP_011094936.1	NC_004547.2	WP_011094936.1	3311	tssI	T6SSi	1.2e-194	92	15	T6SS	T6SS	NC_004547.2_T_1
NC_004547.2|3312|WP_011094937.1	NC_004547.2	WP_011094937.1	3312	tssD	T6SSi	4.4e-58	93.5	15	T6SS	T6SS	NC_004547.2_T_1
NC_004547.2|3314|WP_011094939.1	NC_004547.2	WP_011094939.1	3314	tssA	T6SSi	1.8e-96	96.6	15	T6SS	T6SS	NC_004547.2_T_1
NC_004547.2|3315|WP_011094940.1	NC_004547.2	WP_011094940.1	3315	tssM	T6SSi	0	100	15	T6SS	T6SS	NC_004547.2_T_1
NC_004547.2|3316|WP_011094941.1	NC_004547.2	WP_011094941.1	3316	tssA	T6SSi	6.2e-95	99.1	15	T6SS	T6SS	NC_004547.2_T_1
NC_004547.2|3319|WP_011094944.1	NC_004547.2	WP_011094944.1	3319	tssH	T6SSi	0	100	15	T6SS	T6SS	NC_004547.2_T_1
NC_004547.2|3320|WP_011094945.1	NC_004547.2	WP_011094945.1	3320	tssL	T6SSi	2.2e-76	99.5	15	T6SS	T6SS	NC_004547.2_T_1
NC_004547.2|3321|WP_011094946.1	NC_004547.2	WP_011094946.1	3321	tssK	T6SSi	1e-190	99.8	15	T6SS	T6SS	NC_004547.2_T_1
NC_004547.2|3322|WP_011094947.1	NC_004547.2	WP_011094947.1	3322	tssJ	T6SSi	3.3e-48	98.7	15	T6SS	T6SS	NC_004547.2_T_1
NC_004547.2|3324|WP_011094949.1	NC_004547.2	WP_011094949.1	3324	tssG	T6SSi	2.5e-123	97.3	15	T6SS	T6SS	NC_004547.2_T_1
NC_004547.2|3325|WP_011094950.1	NC_004547.2	WP_011094950.1	3325	tssF	T6SSi	1.4e-229	99.8	15	T6SS	T6SS	NC_004547.2_T_1
NC_004547.2|3326|WP_011094951.1	NC_004547.2	WP_011094951.1	3326	tssE	T6SSi	3.3e-40	98.6	15	T6SS	T6SS	NC_004547.2_T_1
NC_004547.2|3327|WP_011094952.1	NC_004547.2	WP_011094952.1	3327	tssC	T6SSi	6.7e-223	99.8	15	T6SS	T6SS	NC_004547.2_T_1
NC_004547.2|3328|WP_011094953.1	NC_004547.2	WP_011094953.1	3328	tssB	T6SSi	1.5e-60	94.5	15	T6SS	T6SS	NC_004547.2_T_1
NC_004578.1|2473|WP_011104070.1	NC_004578.1	WP_011104070.1	2473	tssI	T6SSi	7.4e-156	95.4	12	T6SS	T6SS	NC_004578.1_T_1
NC_004578.1|2474|WP_007246961.1	NC_004578.1	WP_007246961.1	2474	tssD	T6SSi	4.4e-30	91.8	12	T6SS	T6SS	NC_004578.1_T_1
NC_004578.1|2477|WP_011104071.1	NC_004578.1	WP_011104071.1	2477	tssB	T6SSi	1.8e-50	93.3	12	T6SS	T6SS	NC_004578.1_T_1
NC_004578.1|2478|WP_011104072.1	NC_004578.1	WP_011104072.1	2478	tssC	T6SSi	2.1e-207	99.6	12	T6SS	T6SS	NC_004578.1_T_1
NC_004578.1|2479|WP_011104073.1	NC_004578.1	WP_011104073.1	2479	tssE	T6SSi	1.2e-23	91.8	12	T6SS	T6SS	NC_004578.1_T_1
NC_004578.1|2480|WP_011104074.1	NC_004578.1	WP_011104074.1	2480	tssF	T6SSi	4.9e-145	99.8	12	T6SS	T6SS	NC_004578.1_T_1
NC_004578.1|2481|WP_011104075.1	NC_004578.1	WP_011104075.1	2481	tssG	T6SSi	1.8e-74	93.7	12	T6SS	T6SS	NC_004578.1_T_1
NC_004578.1|2482|WP_011104076.1	NC_004578.1	WP_011104076.1	2482	tssH	T6SSi	0	99.7	12	T6SS	T6SS	NC_004578.1_T_1
NC_004578.1|2484|WP_007246952.1	NC_004578.1	WP_007246952.1	2484	tssJ	T6SSi	9.3e-33	94.8	12	T6SS	T6SS	NC_004578.1_T_1
NC_004578.1|2485|WP_010213774.1	NC_004578.1	WP_010213774.1	2485	tssK	T6SSi	2.4e-117	100	12	T6SS	T6SS	NC_004578.1_T_1
NC_004578.1|2486|WP_046463302.1	NC_004578.1	WP_046463302.1	2486	tssL	T6SSi	8.4e-56	99.5	12	T6SS	T6SS	NC_004578.1_T_1
NC_004578.1|2487|WP_011104079.1	NC_004578.1	WP_011104079.1	2487	tssM	T6SSi	8.8e-189	95.9	12	T6SS	T6SS	NC_004578.1_T_1
NC_004578.1|5271|WP_011105476.1	NC_004578.1	WP_011105476.1	5271	tssI	T6SSi	1.4e-155	96.7	15	T6SS	T6SS	NC_004578.1_T_2
NC_004578.1|5274|WP_046464016.1	NC_004578.1	WP_046464016.1	5274	tssM	T6SSi	7.4e-220	99.1	15	T6SS	T6SS	NC_004578.1_T_2
NC_004578.1|5275|WP_011105480.1	NC_004578.1	WP_011105480.1	5275	tssL	T6SSi	1.8e-58	99.5	15	T6SS	T6SS	NC_004578.1_T_2
NC_004578.1|5276|WP_011105481.1	NC_004578.1	WP_011105481.1	5276	tssK	T6SSi	2.8e-129	100	15	T6SS	T6SS	NC_004578.1_T_2
NC_004578.1|5277|WP_011105482.1	NC_004578.1	WP_011105482.1	5277	tssJ	T6SSi	3.9e-35	85.7	15	T6SS	T6SS	NC_004578.1_T_2
NC_004578.1|5281|WP_011105486.1	NC_004578.1	WP_011105486.1	5281	tssH	T6SSi	0	99.2	15	T6SS	T6SS	NC_004578.1_T_2
NC_004578.1|5282|WP_011105487.1	NC_004578.1	WP_011105487.1	5282	tssG	T6SSi	3.6e-86	93.1	15	T6SS	T6SS	NC_004578.1_T_2
NC_004578.1|5283|WP_046464013.1	NC_004578.1	WP_046464013.1	5283	tssF	T6SSi	7.7e-145	99.8	15	T6SS	T6SS	NC_004578.1_T_2
NC_004578.1|5289|WP_003413692.1	NC_004578.1	WP_003413692.1	5289	evpJ	T6SSi	4.8e-12	58.9	15	T6SS	T6SS	NC_004578.1_T_2
NC_004578.1|5290|WP_011105491.1	NC_004578.1	WP_011105491.1	5290	tssE	T6SSi	1.9e-26	97.9	15	T6SS	T6SS	NC_004578.1_T_2
NC_004578.1|5291|WP_011105492.1	NC_004578.1	WP_011105492.1	5291	tssC	T6SSi	2.7e-211	99.4	15	T6SS	T6SS	NC_004578.1_T_2
NC_004578.1|5292|WP_011105493.1	NC_004578.1	WP_011105493.1	5292	tssB	T6SSi	5.1e-48	94.5	15	T6SS	T6SS	NC_004578.1_T_2
NC_004578.1|5293|WP_011105494.1	NC_004578.1	WP_011105494.1	5293	tssA	T6SSi	2.1e-49	99.3	15	T6SS	T6SS	NC_004578.1_T_2
NC_004578.1|5294|WP_011105495.1	NC_004578.1	WP_011105495.1	5294	tssD	T6SSi	1.1e-46	94.1	15	T6SS	T6SS	NC_004578.1_T_2
NC_004578.1|5295|WP_011105496.1	NC_004578.1	WP_011105496.1	5295	tssI	T6SSi	2.1e-159	99	15	T6SS	T6SS	NC_004578.1_T_2
NC_004603.1|1298|WP_005480775.1	NC_004603.1	WP_005480775.1	1298	tssH	T6SSi	0	99.7	13	T6SS	T6SS	NC_004603.1_T_1
NC_004603.1|1299|WP_005480650.1	NC_004603.1	WP_005480650.1	1299	tssD	T6SSi	1.9e-40	98.2	13	T6SS	T6SS	NC_004603.1_T_1
NC_004603.1|1300|WP_005480708.1	NC_004603.1	WP_005480708.1	1300	tssI	T6SSi	2.5e-168	98.2	13	T6SS	T6SS	NC_004603.1_T_1
NC_004603.1|1305|WP_005480735.1	NC_004603.1	WP_005480735.1	1305	tssA	T6SSi	3.6e-47	82.1	13	T6SS	T6SS	NC_004603.1_T_1
NC_004603.1|1306|WP_005480589.1	NC_004603.1	WP_005480589.1	1306	tssB	T6SSi	4.9e-59	93.3	13	T6SS	T6SS	NC_004603.1_T_1
NC_004603.1|1307|WP_005480731.1	NC_004603.1	WP_005480731.1	1307	tssC	T6SSi	3.2e-204	97.9	13	T6SS	T6SS	NC_004603.1_T_1
NC_004603.1|1308|WP_005480585.1	NC_004603.1	WP_005480585.1	1308	tssE	T6SSi	4.2e-21	91.1	13	T6SS	T6SS	NC_004603.1_T_1
NC_004603.1|1309|WP_005480666.1	NC_004603.1	WP_005480666.1	1309	tssF	T6SSi	1.5e-168	99.5	13	T6SS	T6SS	NC_004603.1_T_1
NC_004603.1|1310|WP_005480692.1	NC_004603.1	WP_005480692.1	1310	tssG	T6SSi	2.6e-83	94.6	13	T6SS	T6SS	NC_004603.1_T_1
NC_004603.1|1312|WP_005480685.1	NC_004603.1	WP_005480685.1	1312	tssM	T6SSi	9.4e-136	97.2	13	T6SS	T6SS	NC_004603.1_T_1
NC_004603.1|1316|WP_011105829.1	NC_004603.1	WP_011105829.1	1316	tssJ	T6SSi	1.6e-27	92.2	13	T6SS	T6SS	NC_004603.1_T_1
NC_004603.1|1317|WP_005480714.1	NC_004603.1	WP_005480714.1	1317	tssK	T6SSi	1.3e-130	99.5	13	T6SS	T6SS	NC_004603.1_T_1
NC_004603.1|1318|WP_005449458.1	NC_004603.1	WP_005449458.1	1318	tssL	T6SSi	1.2e-43	88.3	13	T6SS	T6SS	NC_004603.1_T_1
NC_004605.1|944|WP_228763185.1	NC_004605.1	WP_228763185.1	944	evpJ	T6SSi	1.9e-24	74.7	15	T6SS	T6SS	NC_004605.1_T_1
NC_004605.1|945|WP_005480263.1	NC_004605.1	WP_005480263.1	945	tssI	T6SSi	3e-196	95.7	15	T6SS	T6SS	NC_004605.1_T_1
NC_004605.1|946|WP_005375967.1	NC_004605.1	WP_005375967.1	946	tssD	T6SSi	3.9e-53	99.4	15	T6SS	T6SS	NC_004605.1_T_1
NC_004605.1|947|WP_005480296.1	NC_004605.1	WP_005480296.1	947	tssH	T6SSi	0	99.9	15	T6SS	T6SS	NC_004605.1_T_1
NC_004605.1|948|WP_005480294.1	NC_004605.1	WP_005480294.1	948	tssG	T6SSi	5.5e-117	94	15	T6SS	T6SS	NC_004605.1_T_1
NC_004605.1|949|WP_005463819.1	NC_004605.1	WP_005463819.1	949	tssF	T6SSi	9.1e-258	100	15	T6SS	T6SS	NC_004605.1_T_1
NC_004605.1|950|WP_005463817.1	NC_004605.1	WP_005463817.1	950	tssE	T6SSi	3.4e-54	99.3	15	T6SS	T6SS	NC_004605.1_T_1
NC_004605.1|952|WP_005480259.1	NC_004605.1	WP_005480259.1	952	tssC	T6SSi	1.9e-214	99.6	15	T6SS	T6SS	NC_004605.1_T_1
NC_004605.1|953|WP_005463811.1	NC_004605.1	WP_005463811.1	953	tssC	T6SSi	1.6e-229	99.8	15	T6SS	T6SS	NC_004605.1_T_1
NC_004605.1|954|WP_005463809.1	NC_004605.1	WP_005463809.1	954	tssB	T6SSi	1.7e-74	99.4	15	T6SS	T6SS	NC_004605.1_T_1
NC_004605.1|955|WP_005480330.1	NC_004605.1	WP_005480330.1	955	tssA	T6SSi	5.4e-41	54.3	15	T6SS	T6SS	NC_004605.1_T_1
NC_004605.1|958|WP_005463801.1	NC_004605.1	WP_005463801.1	958	tssM	T6SSi	0	100	15	T6SS	T6SS	NC_004605.1_T_1
NC_004605.1|959|WP_005463799.1	NC_004605.1	WP_005463799.1	959	tssL	T6SSi	1.8e-85	100	15	T6SS	T6SS	NC_004605.1_T_1
NC_004605.1|960|WP_005493677.1	NC_004605.1	WP_005493677.1	960	tssK	T6SSi	3.3e-179	97.5	15	T6SS	T6SS	NC_004605.1_T_1
NC_004605.1|961|WP_005463795.1	NC_004605.1	WP_005463795.1	961	tssJ	T6SSi	5.8e-54	98.7	15	T6SS	T6SS	NC_004605.1_T_1
NC_004631.1|2806|WP_001141622.1	NC_004631.1	WP_001141622.1	2806	evpJ	T6SSi	5.9e-06	54.7	3	Orphan island	Orphan island	NC_004631.1_I_3_1
NC_004631.1|2818|WP_001772482.1	NC_004631.1	WP_001772482.1	2818	tssE	T6SSi	3.4e-05	50.7	3	Orphan island	Orphan island	NC_004631.1_I_3_1
NC_004631.1|2819|WP_000338756.1	NC_004631.1	WP_000338756.1	2819	tssD	T6SSi	9.9e-28	90.6	3	Orphan island	Orphan island	NC_004631.1_I_3_1
NC_004631.1|2390|WP_000272669.1	NC_004631.1	WP_000272669.1	2390	evpJ	T6SSi	3.8e-13	81.1	12	T6SS	T6SS	NC_004631.1_T_1
NC_004631.1|2392|WP_000011527.1	NC_004631.1	WP_000011527.1	2392	tssI	T6SSi	3.8e-144	90	12	T6SS	T6SS	NC_004631.1_T_1
NC_004631.1|2398|WP_000132484.1	NC_004631.1	WP_000132484.1	2398	tssL	T6SSi	1.4e-39	97.7	12	T6SS	T6SS	NC_004631.1_T_1
NC_004631.1|2399|WP_000118732.1	NC_004631.1	WP_000118732.1	2399	tssK	T6SSi	1.8e-110	100	12	T6SS	T6SS	NC_004631.1_T_1
NC_004631.1|2400|WP_001007105.1	NC_004631.1	WP_001007105.1	2400	tssJ	T6SSi	6.9e-36	87	12	T6SS	T6SS	NC_004631.1_T_1
NC_004631.1|2401|WP_000312802.1	NC_004631.1	WP_000312802.1	2401	tssD	T6SSi	3e-39	99.4	12	T6SS	T6SS	NC_004631.1_T_1
NC_004631.1|2404|WP_000996818.1	NC_004631.1	WP_000996818.1	2404	tssB	T6SSi	1.9e-61	98.2	12	T6SS	T6SS	NC_004631.1_T_1
NC_004631.1|2406|WP_000449770.1	NC_004631.1	WP_000449770.1	2406	tssH	T6SSi	0	99.3	12	T6SS	T6SS	NC_004631.1_T_1
NC_004631.1|2409|WP_000108006.1	NC_004631.1	WP_000108006.1	2409	tssE	T6SSi	5.7e-23	94.5	12	T6SS	T6SS	NC_004631.1_T_1
NC_004631.1|2410|WP_000371490.1	NC_004631.1	WP_000371490.1	2410	tssF	T6SSi	6.5e-143	99.3	12	T6SS	T6SS	NC_004631.1_T_1
NC_004631.1|2411|WP_000145233.1	NC_004631.1	WP_000145233.1	2411	tssG	T6SSi	8.9e-66	96.1	12	T6SS	T6SS	NC_004631.1_T_1
NC_004631.1|2422|WP_001235094.1	NC_004631.1	WP_001235094.1	2422	tssH	T6SSi	1.1e-243	98.6	12	T6SS	T6SS	NC_004631.1_T_1
NC_004741.1|200|WP_000371478.1	NC_004741.1	WP_000371478.1	200	tssF	T6SSi	4e-147	99.3	2	Incomplete	Incomplete	NC_004741.1_D_1
NC_004741.1|201|WP_001276640.1	NC_004741.1	WP_001276640.1	201	tssE	T6SSi	6.8e-25	96.6	2	Incomplete	Incomplete	NC_004741.1_D_1
NC_004741.1|248|WP_000011500.1	NC_004741.1	WP_000011500.1	248	tssI	T6SSi	1.4e-146	91.7	2	Orphan island	Orphan island	NC_004741.1_I_5_1
NC_004741.1|249|WP_005053237.1	NC_004741.1	WP_005053237.1	249	evpJ	T6SSi	2.1e-06	53.7	2	Orphan island	Orphan island	NC_004741.1_I_5_1
NC_004917.1|229|WP_011115086.1	NC_004917.1	WP_011115086.1	229	tssI	T6SSi	1.4e-42	85.9	10	T6SS	T6SS	NC_004917.1_T_1
NC_004917.1|230|WP_011115087.1	NC_004917.1	WP_011115087.1	230	tssD	T6SSi	4.5e-44	92.4	10	T6SS	T6SS	NC_004917.1_T_1
NC_004917.1|231|WP_011115088.1	NC_004917.1	WP_011115088.1	231	tssG	T6SSi	5.3e-36	81.6	10	T6SS	T6SS	NC_004917.1_T_1
NC_004917.1|232|WP_011115089.1	NC_004917.1	WP_011115089.1	232	tssF	T6SSi	3.1e-104	99.3	10	T6SS	T6SS	NC_004917.1_T_1
NC_004917.1|234|WP_011115091.1	NC_004917.1	WP_011115091.1	234	tssC	T6SSi	5.4e-191	98.8	10	T6SS	T6SS	NC_004917.1_T_1
NC_004917.1|235|WP_011115092.1	NC_004917.1	WP_011115092.1	235	tssB	T6SSi	7e-49	93.3	10	T6SS	T6SS	NC_004917.1_T_1
NC_004917.1|236|WP_011115093.1	NC_004917.1	WP_011115093.1	236	tssJ	T6SSi	2.9e-11	63.6	10	T6SS	T6SS	NC_004917.1_T_1
NC_004917.1|237|WP_011115094.1	NC_004917.1	WP_011115094.1	237	tssK	T6SSi	1.2e-73	99.1	10	T6SS	T6SS	NC_004917.1_T_1
NC_004917.1|238|WP_011115095.1	NC_004917.1	WP_011115095.1	238	tssL	T6SSi	5.6e-26	82.2	10	T6SS	T6SS	NC_004917.1_T_1
NC_004917.1|239|WP_011115096.1	NC_004917.1	WP_011115096.1	239	tssM	T6SSi	1.5e-108	93	10	T6SS	T6SS	NC_004917.1_T_1
NC_005027.1|3689|WP_231845820.1	NC_005027.1	WP_231845820.1	3689	tssK	T6SSi	2.3e-45	77.4	10	T6SS	T6SS	NC_005027.1_T_1
NC_005027.1|3690|WP_164922257.1	NC_005027.1	WP_164922257.1	3690	tssL	T6SSi	2.7e-12	72	10	T6SS	T6SS	NC_005027.1_T_1
NC_005027.1|3693|WP_007328775.1	NC_005027.1	WP_007328775.1	3693	tssB	T6SSi	3e-61	97.5	10	T6SS	T6SS	NC_005027.1_T_1
NC_005027.1|3694|WP_007328776.1	NC_005027.1	WP_007328776.1	3694	tssC	T6SSi	5.4e-209	95.9	10	T6SS	T6SS	NC_005027.1_T_1
NC_005027.1|3695|WP_007328777.1	NC_005027.1	WP_007328777.1	3695	tssD	T6SSi	8.3e-25	96.5	10	T6SS	T6SS	NC_005027.1_T_1
NC_005027.1|3696|WP_011122429.1	NC_005027.1	WP_011122429.1	3696	tssE	T6SSi	5e-17	69.9	10	T6SS	T6SS	NC_005027.1_T_1
NC_005027.1|3697|WP_011122430.1	NC_005027.1	WP_011122430.1	3697	tssF	T6SSi	1.8e-158	99.7	10	T6SS	T6SS	NC_005027.1_T_1
NC_005027.1|3698|WP_011122431.1	NC_005027.1	WP_011122431.1	3698	tssG	T6SSi	8.5e-63	92.2	10	T6SS	T6SS	NC_005027.1_T_1
NC_005027.1|3699|WP_164922258.1	NC_005027.1	WP_164922258.1	3699	tssI	T6SSi	1e-145	94	10	T6SS	T6SS	NC_005027.1_T_1
NC_005027.1|3701|WP_007340539.1	NC_005027.1	WP_007340539.1	3701	evpJ	T6SSi	1e-15	87.4	10	T6SS	T6SS	NC_005027.1_T_1
NC_005085.1|3869|WP_043596788.1	NC_005085.1	WP_043596788.1	3869	evpJ	T6SSi	3.9e-18	96.8	14	T6SS	T6SS	NC_005085.1_T_1
NC_005085.1|3871|WP_043596793.1	NC_005085.1	WP_043596793.1	3871	tssH	T6SSi	0	99.9	14	T6SS	T6SS	NC_005085.1_T_1
NC_005085.1|3873|WP_043598348.1	NC_005085.1	WP_043598348.1	3873	tssG	T6SSi	6.1e-76	97	14	T6SS	T6SS	NC_005085.1_T_1
NC_005085.1|3875|WP_011137516.1	NC_005085.1	WP_011137516.1	3875	tssF	T6SSi	2.8e-196	99.3	14	T6SS	T6SS	NC_005085.1_T_1
NC_005085.1|3881|WP_011137522.1	NC_005085.1	WP_011137522.1	3881	tssI	T6SSi	2e-160	98.2	14	T6SS	T6SS	NC_005085.1_T_1
NC_005085.1|3883|WP_011137524.1	NC_005085.1	WP_011137524.1	3883	tssD	T6SSi	1.9e-52	100	14	T6SS	T6SS	NC_005085.1_T_1
NC_005085.1|3884|WP_011137525.1	NC_005085.1	WP_011137525.1	3884	tssC	T6SSi	1.6e-227	99.2	14	T6SS	T6SS	NC_005085.1_T_1
NC_005085.1|3885|WP_011137526.1	NC_005085.1	WP_011137526.1	3885	tssB	T6SSi	1.1e-68	97.5	14	T6SS	T6SS	NC_005085.1_T_1
NC_005085.1|3887|WP_227590059.1	NC_005085.1	WP_227590059.1	3887	tssM	T6SSi	3.5e-256	99.6	14	T6SS	T6SS	NC_005085.1_T_1
NC_005085.1|3889|WP_158303335.1	NC_005085.1	WP_158303335.1	3889	tssJ	T6SSi	6.2e-25	72.7	14	T6SS	T6SS	NC_005085.1_T_1
NC_005085.1|3890|WP_011137530.1	NC_005085.1	WP_011137530.1	3890	tssK	T6SSi	3e-132	99.8	14	T6SS	T6SS	NC_005085.1_T_1
NC_005085.1|3891|WP_011137531.1	NC_005085.1	WP_011137531.1	3891	tssL	T6SSi	6.6e-61	97.7	14	T6SS	T6SS	NC_005085.1_T_1
NC_005085.1|3892|WP_011137532.1	NC_005085.1	WP_011137532.1	3892	tssE	T6SSi	1.6e-37	99.3	14	T6SS	T6SS	NC_005085.1_T_1
NC_005085.1|3893|WP_011137533.1	NC_005085.1	WP_011137533.1	3893	tssI	T6SSi	2.4e-161	97.3	14	T6SS	T6SS	NC_005085.1_T_1
NC_005126.1|434|WP_011144848.1	NC_005126.1	WP_011144848.1	434	tssI	T6SSi	4.9e-145	94.4	2	Orphan island	Orphan island	NC_005126.1_I_5_1
NC_005126.1|439|WP_011144853.1	NC_005126.1	WP_011144853.1	439	evpJ	T6SSi	3.9e-07	85.3	2	Orphan island	Orphan island	NC_005126.1_I_5_1
NC_005126.1|779|WP_011145191.1	NC_005126.1	WP_011145191.1	779	evpJ	T6SSi	1.2e-10	85.3	2	Orphan island	Orphan island	NC_005126.1_I_5_2
NC_005126.1|785|WP_041379930.1	NC_005126.1	WP_041379930.1	785	tssI	T6SSi	7.7e-144	94.4	2	Orphan island	Orphan island	NC_005126.1_I_5_2
NC_005126.1|1416|WP_041380006.1	NC_005126.1	WP_041380006.1	1416	tssI	T6SSi	1e-143	94.2	2	Orphan island	Orphan island	NC_005126.1_I_5_3
NC_005126.1|1420|WP_011145798.1	NC_005126.1	WP_011145798.1	1420	evpJ	T6SSi	4.2e-09	85.3	2	Orphan island	Orphan island	NC_005126.1_I_5_3
NC_005126.1|1820|WP_011146188.1	NC_005126.1	WP_011146188.1	1820	tssI	T6SSi	4e-160	99.3	2	Orphan island	Orphan island	NC_005126.1_I_5_4
NC_005126.1|1824|WP_011146192.1	NC_005126.1	WP_011146192.1	1824	evpJ	T6SSi	1.6e-23	96.8	2	Orphan island	Orphan island	NC_005126.1_I_5_4
NC_005126.1|4372|WP_011148672.1	NC_005126.1	WP_011148672.1	4372	evpJ	T6SSi	7.9e-12	66.3	5	Orphan island	Orphan island	NC_005126.1_I_5_5
NC_005126.1|4373|WP_109791898.1	NC_005126.1	WP_109791898.1	4373	tssF	T6SSi	1.2e-54	99.2	5	Orphan island	Orphan island	NC_005126.1_I_5_5
NC_005126.1|4374|WP_011148674.1	NC_005126.1	WP_011148674.1	4374	tssI	T6SSi	4.1e-133	90.4	5	Orphan island	Orphan island	NC_005126.1_I_5_5
NC_005126.1|4379|WP_011148679.1	NC_005126.1	WP_011148679.1	4379	evpJ	T6SSi	5.7e-17	93.7	5	Orphan island	Orphan island	NC_005126.1_I_5_5
NC_005126.1|4382|WP_011148682.1	NC_005126.1	WP_011148682.1	4382	evpJ	T6SSi	3.3e-17	93.7	5	Orphan island	Orphan island	NC_005126.1_I_5_5
NC_005126.1|312|WP_011144729.1	NC_005126.1	WP_011144729.1	312	tssM	T6SSi	9.6e-268	100	15	T6SS	T6SS	NC_005126.1_T_1
NC_005126.1|328|WP_011144745.1	NC_005126.1	WP_011144745.1	328	evpJ	T6SSi	7.3e-22	94.7	15	T6SS	T6SS	NC_005126.1_T_1
NC_005126.1|330|WP_011144747.1	NC_005126.1	WP_011144747.1	330	tssI	T6SSi	2.5e-182	95	15	T6SS	T6SS	NC_005126.1_T_1
NC_005126.1|333|WP_011144748.1	NC_005126.1	WP_011144748.1	333	tssM	T6SSi	1.3e-269	100	15	T6SS	T6SS	NC_005126.1_T_1
NC_005126.1|334|WP_011144749.1	NC_005126.1	WP_011144749.1	334	tssA	T6SSi	1.1e-66	94.9	15	T6SS	T6SS	NC_005126.1_T_1
NC_005126.1|337|WP_011144752.1	NC_005126.1	WP_011144752.1	337	tssH	T6SSi	0	99.8	15	T6SS	T6SS	NC_005126.1_T_1
NC_005126.1|338|WP_011144753.1	NC_005126.1	WP_011144753.1	338	tssL	T6SSi	1.2e-62	99.5	15	T6SS	T6SS	NC_005126.1_T_1
NC_005126.1|339|WP_011144754.1	NC_005126.1	WP_011144754.1	339	tssK	T6SSi	1.6e-142	99.5	15	T6SS	T6SS	NC_005126.1_T_1
NC_005126.1|340|WP_232507917.1	NC_005126.1	WP_232507917.1	340	tssJ	T6SSi	1e-37	92.2	15	T6SS	T6SS	NC_005126.1_T_1
NC_005126.1|342|WP_041379883.1	NC_005126.1	WP_041379883.1	342	tssG	T6SSi	7e-96	94.6	15	T6SS	T6SS	NC_005126.1_T_1
NC_005126.1|343|WP_011144758.1	NC_005126.1	WP_011144758.1	343	tssF	T6SSi	2.3e-136	82.2	15	T6SS	T6SS	NC_005126.1_T_1
NC_005126.1|344|WP_011144759.1	NC_005126.1	WP_011144759.1	344	tssE	T6SSi	2.5e-34	97.3	15	T6SS	T6SS	NC_005126.1_T_1
NC_005126.1|345|WP_011144760.1	NC_005126.1	WP_011144760.1	345	tssC	T6SSi	3.6e-218	98.4	15	T6SS	T6SS	NC_005126.1_T_1
NC_005126.1|346|WP_011144761.1	NC_005126.1	WP_011144761.1	346	tssB	T6SSi	3.5e-56	94.5	15	T6SS	T6SS	NC_005126.1_T_1
NC_005126.1|347|WP_011144762.1	NC_005126.1	WP_011144762.1	347	tssD	T6SSi	1e-57	97.6	15	T6SS	T6SS	NC_005126.1_T_1
NC_005126.1|2170|WP_011146535.1	NC_005126.1	WP_011146535.1	2170	tssH	T6SSi	0	97	12	T6SS	T6SS	NC_005126.1_T_2
NC_005126.1|2172|WP_109791564.1	NC_005126.1	WP_109791564.1	2172	tssL	T6SSi	3.1e-20	70.1	12	T6SS	T6SS	NC_005126.1_T_2
NC_005126.1|2173|WP_011146538.1	NC_005126.1	WP_011146538.1	2173	tssK	T6SSi	4.7e-65	98.4	12	T6SS	T6SS	NC_005126.1_T_2
NC_005126.1|2174|WP_011146539.1	NC_005126.1	WP_011146539.1	2174	tssJ	T6SSi	4.1e-07	83.1	12	T6SS	T6SS	NC_005126.1_T_2
NC_005126.1|2176|WP_173362525.1	NC_005126.1	WP_173362525.1	2176	evpJ	T6SSi	3.9e-13	83.2	12	T6SS	T6SS	NC_005126.1_T_2
NC_005126.1|2178|WP_011146543.1	NC_005126.1	WP_011146543.1	2178	tssI	T6SSi	3.2e-130	90.7	12	T6SS	T6SS	NC_005126.1_T_2
NC_005126.1|2179|WP_011146544.1	NC_005126.1	WP_011146544.1	2179	tssG	T6SSi	1.4e-45	91	12	T6SS	T6SS	NC_005126.1_T_2
NC_005126.1|2180|WP_011146545.1	NC_005126.1	WP_011146545.1	2180	tssF	T6SSi	1.4e-135	99.2	12	T6SS	T6SS	NC_005126.1_T_2
NC_005126.1|2181|WP_110826451.1	NC_005126.1	WP_110826451.1	2181	tssE	T6SSi	1.7e-18	87	12	T6SS	T6SS	NC_005126.1_T_2
NC_005126.1|2182|WP_011146547.1	NC_005126.1	WP_011146547.1	2182	tssD	T6SSi	9.2e-26	98.8	12	T6SS	T6SS	NC_005126.1_T_2
NC_005126.1|2183|WP_011146548.1	NC_005126.1	WP_011146548.1	2183	tssC	T6SSi	4.3e-199	99.4	12	T6SS	T6SS	NC_005126.1_T_2
NC_005126.1|2184|WP_011146549.1	NC_005126.1	WP_011146549.1	2184	tssB	T6SSi	1.1e-51	92	12	T6SS	T6SS	NC_005126.1_T_2
NC_005126.1|3072|WP_011147426.1	NC_005126.1	WP_011147426.1	3072	tssE	T6SSi	9.7e-28	95.2	16	T6SS	T6SS	NC_005126.1_T_3
NC_005126.1|3073|WP_011147427.1	NC_005126.1	WP_011147427.1	3073	tssJ	T6SSi	2.2e-29	85.1	16	T6SS	T6SS	NC_005126.1_T_3
NC_005126.1|3074|WP_011147428.1	NC_005126.1	WP_011147428.1	3074	tssG	T6SSi	2.8e-48	92.5	16	T6SS	T6SS	NC_005126.1_T_3
NC_005126.1|3075|WP_011147429.1	NC_005126.1	WP_011147429.1	3075	tssF	T6SSi	5e-118	98.8	16	T6SS	T6SS	NC_005126.1_T_3
NC_005126.1|3081|WP_011147435.1	NC_005126.1	WP_011147435.1	3081	tssM	T6SSi	3.3e-156	92.7	16	T6SS	T6SS	NC_005126.1_T_3
NC_005126.1|3085|WP_011147441.1	NC_005126.1	WP_011147441.1	3085	tssI	T6SSi	9.8e-134	95.4	16	T6SS	T6SS	NC_005126.1_T_3
NC_005126.1|3086|WP_165828660.1	NC_005126.1	WP_165828660.1	3086	tssM	T6SSi	1.4e-157	92.7	16	T6SS	T6SS	NC_005126.1_T_3
NC_005126.1|3088|WP_011147444.1	NC_005126.1	WP_011147444.1	3088	evpJ	T6SSi	2e-12	74.7	16	T6SS	T6SS	NC_005126.1_T_3
NC_005126.1|3094|WP_011147450.1	NC_005126.1	WP_011147450.1	3094	tssI	T6SSi	4.3e-131	94.5	16	T6SS	T6SS	NC_005126.1_T_3
NC_005126.1|3096|WP_011147451.1	NC_005126.1	WP_011147451.1	3096	tssM	T6SSi	1.3e-158	92.7	16	T6SS	T6SS	NC_005126.1_T_3
NC_005126.1|3101|WP_011147457.1	NC_005126.1	WP_011147457.1	3101	tssI	T6SSi	2.2e-134	95.4	16	T6SS	T6SS	NC_005126.1_T_3
NC_005126.1|3102|WP_011147458.1	NC_005126.1	WP_011147458.1	3102	tssD	T6SSi	1.6e-55	98.2	16	T6SS	T6SS	NC_005126.1_T_3
NC_005126.1|3109|WP_041380999.1	NC_005126.1	WP_041380999.1	3109	tssL	T6SSi	7.6e-22	53.7	16	T6SS	T6SS	NC_005126.1_T_3
NC_005126.1|3110|WP_011147460.1	NC_005126.1	WP_011147460.1	3110	tssK	T6SSi	3.8e-135	100	16	T6SS	T6SS	NC_005126.1_T_3
NC_005126.1|3111|WP_011147461.1	NC_005126.1	WP_011147461.1	3111	tssC	T6SSi	1.1e-209	97.9	16	T6SS	T6SS	NC_005126.1_T_3
NC_005126.1|3112|WP_011147462.1	NC_005126.1	WP_011147462.1	3112	tssB	T6SSi	3.2e-59	97.5	16	T6SS	T6SS	NC_005126.1_T_3
NC_005126.1|3976|WP_011148281.1	NC_005126.1	WP_011148281.1	3976	evpJ	T6SSi	1.9e-08	77.9	15	T6SS	T6SS	NC_005126.1_T_4
NC_005126.1|3997|WP_011148302.1	NC_005126.1	WP_011148302.1	3997	tssA	T6SSi	3.6e-64	96.1	15	T6SS	T6SS	NC_005126.1_T_4
NC_005126.1|3998|WP_011148303.1	NC_005126.1	WP_011148303.1	3998	tssE	T6SSi	1.5e-28	95.2	15	T6SS	T6SS	NC_005126.1_T_4
NC_005126.1|3999|WP_228956842.1	NC_005126.1	WP_228956842.1	3999	tssJ	T6SSi	5.4e-32	92.9	15	T6SS	T6SS	NC_005126.1_T_4
NC_005126.1|4000|WP_041380379.1	NC_005126.1	WP_041380379.1	4000	tssG	T6SSi	5.7e-53	96.1	15	T6SS	T6SS	NC_005126.1_T_4
NC_005126.1|4001|WP_011148306.1	NC_005126.1	WP_011148306.1	4001	tssF	T6SSi	5.5e-124	98.7	15	T6SS	T6SS	NC_005126.1_T_4
NC_005126.1|4002|WP_011148307.1	NC_005126.1	WP_011148307.1	4002	tssA	T6SSi	3.9e-86	99.3	15	T6SS	T6SS	NC_005126.1_T_4
NC_005126.1|4009|WP_011148312.1	NC_005126.1	WP_011148312.1	4009	tssD	T6SSi	7.6e-55	98.8	15	T6SS	T6SS	NC_005126.1_T_4
NC_005126.1|4010|WP_011148315.1	NC_005126.1	WP_011148315.1	4010	tssM	T6SSi	3.1e-148	67.6	15	T6SS	T6SS	NC_005126.1_T_4
NC_005126.1|4012|WP_041380383.1	NC_005126.1	WP_041380383.1	4012	evpJ	T6SSi	6e-14	92.6	15	T6SS	T6SS	NC_005126.1_T_4
NC_005126.1|4018|WP_011148323.1	NC_005126.1	WP_011148323.1	4018	tssI	T6SSi	2.5e-133	95.2	15	T6SS	T6SS	NC_005126.1_T_4
NC_005126.1|4019|WP_011148324.1	NC_005126.1	WP_011148324.1	4019	tssH	T6SSi	0	99.5	15	T6SS	T6SS	NC_005126.1_T_4
NC_005126.1|4021|WP_011148326.1	NC_005126.1	WP_011148326.1	4021	tssL	T6SSi	8.8e-29	95.3	15	T6SS	T6SS	NC_005126.1_T_4
NC_005126.1|4022|WP_041380387.1	NC_005126.1	WP_041380387.1	4022	tssK	T6SSi	8.4e-147	100	15	T6SS	T6SS	NC_005126.1_T_4
NC_005126.1|4023|WP_011148328.1	NC_005126.1	WP_011148328.1	4023	tssC	T6SSi	6.2e-198	94.2	15	T6SS	T6SS	NC_005126.1_T_4
NC_005140.1|884|WP_011081381.1	NC_005140.1	WP_011081381.1	884	evpJ	T6SSi	3.3e-27	100	14	T6SS	T6SS	NC_005140.1_T_1
NC_005140.1|885|WP_011152273.1	NC_005140.1	WP_011152273.1	885	tssI	T6SSi	3.4e-171	97	14	T6SS	T6SS	NC_005140.1_T_1
NC_005140.1|886|WP_011081383.1	NC_005140.1	WP_011081383.1	886	tssD	T6SSi	1.1e-51	99.4	14	T6SS	T6SS	NC_005140.1_T_1
NC_005140.1|887|WP_011152274.1	NC_005140.1	WP_011152274.1	887	tssH	T6SSi	0	99.9	14	T6SS	T6SS	NC_005140.1_T_1
NC_005140.1|888|WP_043877537.1	NC_005140.1	WP_043877537.1	888	tssG	T6SSi	8.3e-69	93.4	14	T6SS	T6SS	NC_005140.1_T_1
NC_005140.1|889|WP_011081386.1	NC_005140.1	WP_011081386.1	889	tssF	T6SSi	1.1e-193	99.8	14	T6SS	T6SS	NC_005140.1_T_1
NC_005140.1|890|WP_011081387.1	NC_005140.1	WP_011081387.1	890	tssE	T6SSi	1.7e-37	98.6	14	T6SS	T6SS	NC_005140.1_T_1
NC_005140.1|892|WP_011152277.1	NC_005140.1	WP_011152277.1	892	tssC	T6SSi	1.4e-171	92.2	14	T6SS	T6SS	NC_005140.1_T_1
NC_005140.1|893|WP_011081390.1	NC_005140.1	WP_011081390.1	893	tssC	T6SSi	3.5e-226	99.8	14	T6SS	T6SS	NC_005140.1_T_1
NC_005140.1|894|WP_011081391.1	NC_005140.1	WP_011081391.1	894	tssB	T6SSi	8.7e-72	99.4	14	T6SS	T6SS	NC_005140.1_T_1
NC_005140.1|898|WP_011152281.1	NC_005140.1	WP_011152281.1	898	tssM	T6SSi	0	100	14	T6SS	T6SS	NC_005140.1_T_1
NC_005140.1|899|WP_011152282.1	NC_005140.1	WP_011152282.1	899	tssL	T6SSi	1.1e-66	99.5	14	T6SS	T6SS	NC_005140.1_T_1
NC_005140.1|900|WP_011152283.1	NC_005140.1	WP_011152283.1	900	tssK	T6SSi	1.1e-145	99.5	14	T6SS	T6SS	NC_005140.1_T_1
NC_005140.1|901|WP_011081398.1	NC_005140.1	WP_011081398.1	901	tssJ	T6SSi	9.7e-39	97.4	14	T6SS	T6SS	NC_005140.1_T_1
NC_005773.3|4784|WP_011169879.1	NC_005773.3	WP_011169879.1	4784	tssI	T6SSi	5.7e-186	90	2	Orphan island	Orphan island	NC_005773.3_I_5_1
NC_005773.3|4787|WP_004666571.1	NC_005773.3	WP_004666571.1	4787	evpJ	T6SSi	3.4e-17	80	2	Orphan island	Orphan island	NC_005773.3_I_5_1
NC_005773.3|112|WP_003343651.1	NC_005773.3	WP_003343651.1	112	evpJ	T6SSi	2.7e-28	96.8	12	T6SS	T6SS	NC_005773.3_T_1
NC_005773.3|115|WP_002551414.1	NC_005773.3	WP_002551414.1	115	tssD	T6SSi	3.3e-65	100	12	T6SS	T6SS	NC_005773.3_T_1
NC_005773.3|118|WP_011167350.1	NC_005773.3	WP_011167350.1	118	tssM	T6SSi	0	100	12	T6SS	T6SS	NC_005773.3_T_1
NC_005773.3|119|WP_002551418.1	NC_005773.3	WP_002551418.1	119	tssL	T6SSi	8.3e-82	99.1	12	T6SS	T6SS	NC_005773.3_T_1
NC_005773.3|120|WP_005781681.1	NC_005773.3	WP_005781681.1	120	tssK	T6SSi	1e-187	100	12	T6SS	T6SS	NC_005773.3_T_1
NC_005773.3|121|WP_011167351.1	NC_005773.3	WP_011167351.1	121	tssJ	T6SSi	1.3e-55	99.4	12	T6SS	T6SS	NC_005773.3_T_1
NC_005773.3|122|WP_011167352.1	NC_005773.3	WP_011167352.1	122	tssH	T6SSi	0	99.9	12	T6SS	T6SS	NC_005773.3_T_1
NC_005773.3|123|WP_002551422.1	NC_005773.3	WP_002551422.1	123	tssG	T6SSi	1.6e-141	100	12	T6SS	T6SS	NC_005773.3_T_1
NC_005773.3|124|WP_002551423.1	NC_005773.3	WP_002551423.1	124	tssF	T6SSi	1.5e-273	100	12	T6SS	T6SS	NC_005773.3_T_1
NC_005773.3|125|WP_003420335.1	NC_005773.3	WP_003420335.1	125	tssE	T6SSi	1.4e-53	99.3	12	T6SS	T6SS	NC_005773.3_T_1
NC_005773.3|126|WP_003343625.1	NC_005773.3	WP_003343625.1	126	tssC	T6SSi	3.4e-240	99.8	12	T6SS	T6SS	NC_005773.3_T_1
NC_005773.3|127|WP_002551425.1	NC_005773.3	WP_002551425.1	127	tssB	T6SSi	2.7e-75	98.8	12	T6SS	T6SS	NC_005773.3_T_1
NC_005810.1|2443|WP_002215317.1	NC_005810.1	WP_002215317.1	2443	tssH	T6SSi	0	99.8	4	Incomplete	Incomplete	NC_005810.1_D_1
NC_005810.1|2444|WP_002211582.1	NC_005810.1	WP_002211582.1	2444	tssF	T6SSi	1.2e-150	99.3	4	Incomplete	Incomplete	NC_005810.1_D_1
NC_005810.1|2445|WP_002211583.1	NC_005810.1	WP_002211583.1	2445	tssG	T6SSi	1.7e-57	91.9	4	Incomplete	Incomplete	NC_005810.1_D_1
NC_005810.1|2457|WP_002354621.1	NC_005810.1	WP_002354621.1	2457	tssD	T6SSi	2.2e-20	90.6	4	Incomplete	Incomplete	NC_005810.1_D_1
NC_005810.1|2600|WP_002209806.1	NC_005810.1	WP_002209806.1	2600	tssD	T6SSi	5.5e-21	90	6	Orphan island	tssD island	NC_0058101_03
NC_005810.1|2621|WP_002211575.1	NC_005810.1	WP_002211575.1	2621	tssB	T6SSi	3.3e-62	98.2	6	Orphan island	tssD island	NC_0058101_03
NC_005810.1|2622|WP_002211574.1	NC_005810.1	WP_002211574.1	2622	tssC	T6SSi	3.2e-211	99	6	Orphan island	tssD island	NC_0058101_03
NC_005810.1|2623|WP_002211573.1	NC_005810.1	WP_002211573.1	2623	tssD	T6SSi	6.9e-40	97.6	6	Orphan island	tssD island	NC_0058101_03
NC_005810.1|2624|WP_002211572.1	NC_005810.1	WP_002211572.1	2624	tssJ	T6SSi	8.4e-27	85.7	6	Orphan island	tssD island	NC_0058101_03
NC_005810.1|2625|WP_002211571.1	NC_005810.1	WP_002211571.1	2625	tssK	T6SSi	1.9e-113	100	6	Orphan island	tssD island	NC_0058101_03
NC_005810.1|2909|WP_002215774.1	NC_005810.1	WP_002215774.1	2909	tssF	T6SSi	2.4e-114	58.3	5	Incomplete	Incomplete	NC_005810.1_D_3
NC_005810.1|2910|WP_002212100.1	NC_005810.1	WP_002212100.1	2910	tssE	T6SSi	2.9e-32	97.3	5	Incomplete	Incomplete	NC_005810.1_D_3
NC_005810.1|2911|WP_002230616.1	NC_005810.1	WP_002230616.1	2911	tssC	T6SSi	1.6e-213	98.1	5	Incomplete	Incomplete	NC_005810.1_D_3
NC_005810.1|2912|WP_002212098.1	NC_005810.1	WP_002212098.1	2912	tssB	T6SSi	3.1e-56	96.9	5	Incomplete	Incomplete	NC_005810.1_D_3
NC_005810.1|2913|WP_002212097.1	NC_005810.1	WP_002212097.1	2913	tssD	T6SSi	1.3e-55	98.2	5	Incomplete	Incomplete	NC_005810.1_D_3
NC_005810.1|3258|WP_002211400.1	NC_005810.1	WP_002211400.1	3258	tssI	T6SSi	8.4e-180	99	8	Orphan island	Orphan island	NC_005810.1_I_2_2
NC_005810.1|3279|WP_002230478.1	NC_005810.1	WP_002230478.1	3279	tssB	T6SSi	4.6e-60	98.2	8	Orphan island	Orphan island	NC_005810.1_I_2_2
NC_005810.1|3280|WP_002214707.1	NC_005810.1	WP_002214707.1	3280	tssC	T6SSi	1.1e-210	96.1	8	Orphan island	Orphan island	NC_005810.1_I_2_2
NC_005810.1|3281|WP_002213011.1	NC_005810.1	WP_002213011.1	3281	tssK	T6SSi	2.1e-133	100	8	Orphan island	Orphan island	NC_005810.1_I_2_2
NC_005810.1|3282|WP_002210015.1	NC_005810.1	WP_002210015.1	3282	tssL	T6SSi	1.3e-36	96.3	8	Orphan island	Orphan island	NC_005810.1_I_2_2
NC_005810.1|3284|WP_002210014.1	NC_005810.1	WP_002210014.1	3284	tssD	T6SSi	1.4e-55	98.8	8	Orphan island	Orphan island	NC_005810.1_I_2_2
NC_005810.1|3285|WP_011171956.1	NC_005810.1	WP_011171956.1	3285	tssH	T6SSi	0	99.9	8	Orphan island	Orphan island	NC_005810.1_I_2_2
NC_005810.1|3286|WP_011171957.1	NC_005810.1	WP_011171957.1	3286	tssI	T6SSi	8.1e-156	95	8	Orphan island	Orphan island	NC_005810.1_I_2_2
NC_005810.1|2309|WP_002209686.1	NC_005810.1	WP_002209686.1	2309	tssE	T6SSi	4.3e-16	95.2	4	Orphan island	Orphan island	NC_005810.1_I_5_1
NC_005810.1|2311|WP_002209684.1	NC_005810.1	WP_002209684.1	2311	evpJ	T6SSi	1.5e-13	93.7	4	Orphan island	Orphan island	NC_005810.1_I_5_1
NC_005810.1|2312|WP_011171885.1	NC_005810.1	WP_011171885.1	2312	tssI	T6SSi	1.3e-134	92.4	4	Orphan island	Orphan island	NC_005810.1_I_5_1
NC_005810.1|2313|WP_002214843.1	NC_005810.1	WP_002214843.1	2313	tssM	T6SSi	7.1e-166	97.7	4	Orphan island	Orphan island	NC_005810.1_I_5_1
NC_005810.1|1274|WP_002213014.1	NC_005810.1	WP_002213014.1	1274	tssB	T6SSi	1.2e-60	98.2	14	T6SS	T6SS	NC_005810.1_T_1
NC_005810.1|1275|WP_002215896.1	NC_005810.1	WP_002215896.1	1275	tssC	T6SSi	2.3e-208	96.1	14	T6SS	T6SS	NC_005810.1_T_1
NC_005810.1|1276|WP_002211664.1	NC_005810.1	WP_002211664.1	1276	tssK	T6SSi	9.7e-134	100	14	T6SS	T6SS	NC_005810.1_T_1
NC_005810.1|1277|WP_002210015.1	NC_005810.1	WP_002210015.1	1277	tssL	T6SSi	1.3e-36	96.3	14	T6SS	T6SS	NC_005810.1_T_1
NC_005810.1|1279|WP_002210014.1	NC_005810.1	WP_002210014.1	1279	tssD	T6SSi	1.4e-55	98.8	14	T6SS	T6SS	NC_005810.1_T_1
NC_005810.1|1280|WP_002211927.1	NC_005810.1	WP_002211927.1	1280	tssH	T6SSi	0	99.7	14	T6SS	T6SS	NC_005810.1_T_1
NC_005810.1|1281|WP_002211928.1	NC_005810.1	WP_002211928.1	1281	tssI	T6SSi	7.4e-154	95	14	T6SS	T6SS	NC_005810.1_T_1
NC_005810.1|1288|WP_002211936.1	NC_005810.1	WP_002211936.1	1288	tssM	T6SSi	1e-159	67.5	14	T6SS	T6SS	NC_005810.1_T_1
NC_005810.1|1289|WP_002211938.1	NC_005810.1	WP_002211938.1	1289	evpJ	T6SSi	0.00011	62.1	14	T6SS	T6SS	NC_005810.1_T_1
NC_005810.1|1291|WP_002211940.1	NC_005810.1	WP_002211940.1	1291	tssF	T6SSi	3.1e-119	98.5	14	T6SS	T6SS	NC_005810.1_T_1
NC_005810.1|1292|WP_002211941.1	NC_005810.1	WP_002211941.1	1292	tssG	T6SSi	4.2e-48	91	14	T6SS	T6SS	NC_005810.1_T_1
NC_005810.1|1293|WP_002214552.1	NC_005810.1	WP_002214552.1	1293	tssJ	T6SSi	4.5e-36	96.8	14	T6SS	T6SS	NC_005810.1_T_1
NC_005810.1|1294|WP_002211943.1	NC_005810.1	WP_002211943.1	1294	tssE	T6SSi	5.7e-27	82.2	14	T6SS	T6SS	NC_005810.1_T_1
NC_005810.1|1295|WP_002211944.1	NC_005810.1	WP_002211944.1	1295	tssA	T6SSi	3.1e-48	95.9	14	T6SS	T6SS	NC_005810.1_T_1
NC_005810.1|3466|WP_002228281.1	NC_005810.1	WP_002228281.1	3466	tssM	T6SSi	9.6e-130	96.8	12	T6SS	T6SS	NC_005810.1_T_2
NC_005810.1|3467|WP_002210469.1	NC_005810.1	WP_002210469.1	3467	tssL	T6SSi	1.8e-29	98.6	12	T6SS	T6SS	NC_005810.1_T_2
NC_005810.1|3468|WP_002210470.1	NC_005810.1	WP_002210470.1	3468	tssK	T6SSi	7.5e-92	99.3	12	T6SS	T6SS	NC_005810.1_T_2
NC_005810.1|3469|WP_002210471.1	NC_005810.1	WP_002210471.1	3469	tssJ	T6SSi	1.5e-08	77.9	12	T6SS	T6SS	NC_005810.1_T_2
NC_005810.1|3474|WP_002210474.1	NC_005810.1	WP_002210474.1	3474	tssI	T6SSi	9.6e-139	87.2	12	T6SS	T6SS	NC_005810.1_T_2
NC_005810.1|3475|WP_002210475.1	NC_005810.1	WP_002210475.1	3475	tssH	T6SSi	5.8e-301	99.9	12	T6SS	T6SS	NC_005810.1_T_2
NC_005810.1|3476|WP_002210476.1	NC_005810.1	WP_002210476.1	3476	tssG	T6SSi	2.2e-41	89.8	12	T6SS	T6SS	NC_005810.1_T_2
NC_005810.1|3477|WP_002210477.1	NC_005810.1	WP_002210477.1	3477	tssF	T6SSi	8.5e-88	98.5	12	T6SS	T6SS	NC_005810.1_T_2
NC_005810.1|3478|WP_002210478.1	NC_005810.1	WP_002210478.1	3478	tssE	T6SSi	1.8e-14	84.9	12	T6SS	T6SS	NC_005810.1_T_2
NC_005810.1|3479|WP_002210479.1	NC_005810.1	WP_002210479.1	3479	tssD	T6SSi	7.9e-31	97.6	12	T6SS	T6SS	NC_005810.1_T_2
NC_005810.1|3480|WP_002210480.1	NC_005810.1	WP_002210480.1	3480	tssC	T6SSi	8.4e-198	96.9	12	T6SS	T6SS	NC_005810.1_T_2
NC_005810.1|3481|WP_002210481.1	NC_005810.1	WP_002210481.1	3481	tssB	T6SSi	3.2e-57	96.9	12	T6SS	T6SS	NC_005810.1_T_2
NC_005810.1|3720|WP_016607350.1	NC_005810.1	WP_016607350.1	3720	evpJ	T6SSi	5.3e-16	90.5	11	T6SS	T6SS	NC_005810.1_T_3
NC_005810.1|3722|WP_002210020.1	NC_005810.1	WP_002210020.1	3722	tssI	T6SSi	1.3e-173	86.2	11	T6SS	T6SS	NC_005810.1_T_3
NC_005810.1|3729|WP_002213873.1	NC_005810.1	WP_002213873.1	3729	evpJ	T6SSi	4.4e-09	78.9	11	T6SS	T6SS	NC_005810.1_T_3
NC_005810.1|3731|WP_080375381.1	NC_005810.1	WP_080375381.1	3731	tssI	T6SSi	1.1e-178	92.7	11	T6SS	T6SS	NC_005810.1_T_3
NC_005810.1|3734|WP_002212111.1	NC_005810.1	WP_002212111.1	3734	tssM	T6SSi	3.5e-284	98.4	11	T6SS	T6SS	NC_005810.1_T_3
NC_005810.1|3735|WP_002230500.1	NC_005810.1	WP_002230500.1	3735	tssA	T6SSi	1.9e-62	95.2	11	T6SS	T6SS	NC_005810.1_T_3
NC_005810.1|3738|WP_002212107.1	NC_005810.1	WP_002212107.1	3738	tssH	T6SSi	0	99.9	11	T6SS	T6SS	NC_005810.1_T_3
NC_005810.1|3739|WP_002212106.1	NC_005810.1	WP_002212106.1	3739	tssL	T6SSi	3.4e-62	99.5	11	T6SS	T6SS	NC_005810.1_T_3
NC_005810.1|3740|WP_002212105.1	NC_005810.1	WP_002212105.1	3740	tssK	T6SSi	1.3e-151	99.5	11	T6SS	T6SS	NC_005810.1_T_3
NC_005810.1|3741|WP_002212104.1	NC_005810.1	WP_002212104.1	3741	tssJ	T6SSi	3.2e-39	96.1	11	T6SS	T6SS	NC_005810.1_T_3
NC_005810.1|3743|WP_002213885.1	NC_005810.1	WP_002213885.1	3743	tssG	T6SSi	3.4e-103	97	11	T6SS	T6SS	NC_005810.1_T_3
NC_005966.1|2369|WP_004928977.1	NC_005966.1	WP_004928977.1	2369	evpJ	T6SSi	1.3e-13	94.7	12	T6SS	T6SS	NC_005966.1_T_1
NC_005966.1|2370|WP_004928979.1	NC_005966.1	WP_004928979.1	2370	tssL	T6SSi	1.3e-08	78	12	T6SS	T6SS	NC_005966.1_T_1
NC_005966.1|2372|WP_004928993.1	NC_005966.1	WP_004928993.1	2372	tssM	T6SSi	1.6e-267	95.9	12	T6SS	T6SS	NC_005966.1_T_1
NC_005966.1|2374|WP_004928999.1	NC_005966.1	WP_004928999.1	2374	tssG	T6SSi	5.5e-51	92.8	12	T6SS	T6SS	NC_005966.1_T_1
NC_005966.1|2375|WP_004929001.1	NC_005966.1	WP_004929001.1	2375	tssF	T6SSi	1e-136	99.8	12	T6SS	T6SS	NC_005966.1_T_1
NC_005966.1|2376|WP_004929004.1	NC_005966.1	WP_004929004.1	2376	tssE	T6SSi	1.3e-34	97.3	12	T6SS	T6SS	NC_005966.1_T_1
NC_005966.1|2377|WP_004929007.1	NC_005966.1	WP_004929007.1	2377	tssD	T6SSi	7.8e-48	98.8	12	T6SS	T6SS	NC_005966.1_T_1
NC_005966.1|2378|WP_004929011.1	NC_005966.1	WP_004929011.1	2378	tssC	T6SSi	3.2e-220	98.4	12	T6SS	T6SS	NC_005966.1_T_1
NC_005966.1|2379|WP_004929014.1	NC_005966.1	WP_004929014.1	2379	tssB	T6SSi	2.8e-62	99.4	12	T6SS	T6SS	NC_005966.1_T_1
NC_005966.1|2381|WP_100222860.1	NC_005966.1	WP_100222860.1	2381	tssH	T6SSi	0	100	12	T6SS	T6SS	NC_005966.1_T_1
NC_005966.1|2383|WP_004929024.1	NC_005966.1	WP_004929024.1	2383	tssK	T6SSi	3.4e-127	99.8	12	T6SS	T6SS	NC_005966.1_T_1
NC_005966.1|2384|WP_004929028.1	NC_005966.1	WP_004929028.1	2384	tssL	T6SSi	4.2e-48	98.1	12	T6SS	T6SS	NC_005966.1_T_1
NC_006155.1|3247|WP_011192990.1	NC_006155.1	WP_011192990.1	3247	tssI	T6SSi	4.8e-156	95	7	Orphan island	Orphan island	NC_006155.1_I_2_1
NC_006155.1|3248|WP_011192991.1	NC_006155.1	WP_011192991.1	3248	tssH	T6SSi	0	99.9	7	Orphan island	Orphan island	NC_006155.1_I_2_1
NC_006155.1|3249|WP_002210014.1	NC_006155.1	WP_002210014.1	3249	tssD	T6SSi	1.5e-55	98.8	7	Orphan island	Orphan island	NC_006155.1_I_2_1
NC_006155.1|3251|WP_011192993.1	NC_006155.1	WP_011192993.1	3251	tssL	T6SSi	1.1e-35	93.9	7	Orphan island	Orphan island	NC_006155.1_I_2_1
NC_006155.1|3252|WP_011192077.1	NC_006155.1	WP_011192077.1	3252	tssK	T6SSi	2.7e-133	100	7	Orphan island	Orphan island	NC_006155.1_I_2_1
NC_006155.1|3253|WP_002214707.1	NC_006155.1	WP_002214707.1	3253	tssC	T6SSi	1.1e-210	96.1	7	Orphan island	Orphan island	NC_006155.1_I_2_1
NC_006155.1|3254|WP_002211662.1	NC_006155.1	WP_002211662.1	3254	tssB	T6SSi	9.7e-61	98.2	7	Orphan island	Orphan island	NC_006155.1_I_2_1
NC_006155.1|641|WP_002210481.1	NC_006155.1	WP_002210481.1	641	tssB	T6SSi	3.3e-57	96.9	12	T6SS	T6SS	NC_006155.1_T_1
NC_006155.1|642|WP_002210480.1	NC_006155.1	WP_002210480.1	642	tssC	T6SSi	8.7e-198	96.9	12	T6SS	T6SS	NC_006155.1_T_1
NC_006155.1|643|WP_002210479.1	NC_006155.1	WP_002210479.1	643	tssD	T6SSi	8.2e-31	97.6	12	T6SS	T6SS	NC_006155.1_T_1
NC_006155.1|644|WP_002210478.1	NC_006155.1	WP_002210478.1	644	tssE	T6SSi	1.9e-14	84.9	12	T6SS	T6SS	NC_006155.1_T_1
NC_006155.1|645|WP_011191714.1	NC_006155.1	WP_011191714.1	645	tssF	T6SSi	1.6e-87	98.5	12	T6SS	T6SS	NC_006155.1_T_1
NC_006155.1|646|WP_002210476.1	NC_006155.1	WP_002210476.1	646	tssG	T6SSi	2.2e-41	89.8	12	T6SS	T6SS	NC_006155.1_T_1
NC_006155.1|647|WP_002210475.1	NC_006155.1	WP_002210475.1	647	tssH	T6SSi	6e-301	99.9	12	T6SS	T6SS	NC_006155.1_T_1
NC_006155.1|648|WP_011191715.1	NC_006155.1	WP_011191715.1	648	tssI	T6SSi	1e-138	87.2	12	T6SS	T6SS	NC_006155.1_T_1
NC_006155.1|653|WP_011191717.1	NC_006155.1	WP_011191717.1	653	tssJ	T6SSi	1.5e-08	77.9	12	T6SS	T6SS	NC_006155.1_T_1
NC_006155.1|654|WP_002210470.1	NC_006155.1	WP_002210470.1	654	tssK	T6SSi	7.8e-92	99.3	12	T6SS	T6SS	NC_006155.1_T_1
NC_006155.1|655|WP_011191718.1	NC_006155.1	WP_011191718.1	655	tssL	T6SSi	1.9e-29	98.6	12	T6SS	T6SS	NC_006155.1_T_1
NC_006155.1|656|WP_002228281.1	NC_006155.1	WP_002228281.1	656	tssM	T6SSi	1e-129	96.8	12	T6SS	T6SS	NC_006155.1_T_1
NC_006155.1|1479|WP_002211662.1	NC_006155.1	WP_002211662.1	1479	tssB	T6SSi	9.7e-61	98.2	16	T6SS	T6SS	NC_006155.1_T_2
NC_006155.1|1480|WP_011192076.1	NC_006155.1	WP_011192076.1	1480	tssC	T6SSi	8.3e-211	96.1	16	T6SS	T6SS	NC_006155.1_T_2
NC_006155.1|1481|WP_011192077.1	NC_006155.1	WP_011192077.1	1481	tssK	T6SSi	2.7e-133	100	16	T6SS	T6SS	NC_006155.1_T_2
NC_006155.1|1482|WP_011192078.1	NC_006155.1	WP_011192078.1	1482	tssL	T6SSi	3.2e-36	95.3	16	T6SS	T6SS	NC_006155.1_T_2
NC_006155.1|1484|WP_002210014.1	NC_006155.1	WP_002210014.1	1484	tssD	T6SSi	1.5e-55	98.8	16	T6SS	T6SS	NC_006155.1_T_2
NC_006155.1|1485|WP_011192079.1	NC_006155.1	WP_011192079.1	1485	tssH	T6SSi	0	99.9	16	T6SS	T6SS	NC_006155.1_T_2
NC_006155.1|1486|WP_011192080.1	NC_006155.1	WP_011192080.1	1486	tssI	T6SSi	6.6e-156	95	16	T6SS	T6SS	NC_006155.1_T_2
NC_006155.1|1489|WP_011192083.1	NC_006155.1	WP_011192083.1	1489	tssI	T6SSi	2.5e-154	97	16	T6SS	T6SS	NC_006155.1_T_2
NC_006155.1|1494|WP_011192088.1	NC_006155.1	WP_011192088.1	1494	tssM	T6SSi	1.7e-165	91.4	16	T6SS	T6SS	NC_006155.1_T_2
NC_006155.1|1495|WP_011192089.1	NC_006155.1	WP_011192089.1	1495	tssA	T6SSi	3.4e-89	99.8	16	T6SS	T6SS	NC_006155.1_T_2
NC_006155.1|1496|WP_011192090.1	NC_006155.1	WP_011192090.1	1496	evpJ	T6SSi	0.00011	62.1	16	T6SS	T6SS	NC_006155.1_T_2
NC_006155.1|1498|WP_011192091.1	NC_006155.1	WP_011192091.1	1498	tssF	T6SSi	6.1e-120	98.5	16	T6SS	T6SS	NC_006155.1_T_2
NC_006155.1|1499|WP_002211941.1	NC_006155.1	WP_002211941.1	1499	tssG	T6SSi	4.4e-48	91	16	T6SS	T6SS	NC_006155.1_T_2
NC_006155.1|1500|WP_032466235.1	NC_006155.1	WP_032466235.1	1500	tssJ	T6SSi	5.4e-36	96.8	16	T6SS	T6SS	NC_006155.1_T_2
NC_006155.1|1501|WP_011192093.1	NC_006155.1	WP_011192093.1	1501	tssE	T6SSi	5.9e-27	82.2	16	T6SS	T6SS	NC_006155.1_T_2
NC_006155.1|1502|WP_011192094.1	NC_006155.1	WP_011192094.1	1502	tssA	T6SSi	1.8e-46	95.9	16	T6SS	T6SS	NC_006155.1_T_2
NC_006155.1|2659|WP_002209686.1	NC_006155.1	WP_002209686.1	2659	tssE	T6SSi	4.5e-16	95.2	13	T6SS	T6SS	NC_006155.1_T_3
NC_006155.1|2662|WP_002209684.1	NC_006155.1	WP_002209684.1	2662	evpJ	T6SSi	1.6e-13	93.7	13	T6SS	T6SS	NC_006155.1_T_3
NC_006155.1|2663|WP_011192705.1	NC_006155.1	WP_011192705.1	2663	tssM	T6SSi	1e-165	97.7	13	T6SS	T6SS	NC_006155.1_T_3
NC_006155.1|2664|WP_011192706.1	NC_006155.1	WP_011192706.1	2664	tssL	T6SSi	5.9e-27	98.6	13	T6SS	T6SS	NC_006155.1_T_3
NC_006155.1|2665|WP_002211571.1	NC_006155.1	WP_002211571.1	2665	tssK	T6SSi	2e-113	100	13	T6SS	T6SS	NC_006155.1_T_3
NC_006155.1|2666|WP_002211572.1	NC_006155.1	WP_002211572.1	2666	tssJ	T6SSi	8.7e-27	85.7	13	T6SS	T6SS	NC_006155.1_T_3
NC_006155.1|2667|WP_002211573.1	NC_006155.1	WP_002211573.1	2667	tssD	T6SSi	7.2e-40	97.6	13	T6SS	T6SS	NC_006155.1_T_3
NC_006155.1|2668|WP_002211574.1	NC_006155.1	WP_002211574.1	2668	tssC	T6SSi	3.4e-211	99	13	T6SS	T6SS	NC_006155.1_T_3
[truncated: 221,319+ more rows]

## Sheet: TableS7
Table S7. Features of plasmids encoding T6SS clusters.
[truncated: 693 more rows]

[truncated: 5 more sheets: TableS8, TableS9, TableS10, TableS11, TableS12]
